# Supplementary material for: Argonaute and Dicer are essential for communication between Trichoderma atroviride and fungal hosts during mycoparasitism
Source: Microbiol Spectr. 2024 Mar 5;12(4):e03165-23. doi: 10.1128/spectrum.03165-23 (PMC10986496; doi:10.1128/spectrum.03165-23)
Supplement: Data Set S1 — Lists of differentially expressed genes found in the comparisons between WT - fungal prey (Rhizoctonia solani AG2, R. solani AG5, and Alternaria alternata) versus WT strain growing alone at the different stages: before contact (BC), during contact (DC) and after contact (AC) 1-9. Differentially expressed genes found in the ∆dcr2 and ∆ago3 strains in confrontation with the different fungal prey (Rhizoctonia solani AG2, R. solani AG5, and Alternaria alternata) compared to WT at the different stages (BC, DC, AC). [file spectrum.03165-23-s0001.xlsx]

## Sheet: 1
Differentially expressed genes in the comparison WT - Rhizoctonia solani AG2 against WT control growing alone at the BC stage
geneid	logFC	logCPM	LR	PValue	Feature	Contig	Start	Stop	Strand	Name	Product	BUSCO	PFAM	InterPro	EggNog	COG	GO.Terms	Secreted	Membrane	Protease	CAZyme	Notes	Translation
Tatro_007089	-10.9739	3.00213	14.5819	0.000134194	CDS	contig_4	1332532	1332889	-		hypothetical protein				ENOG41	NA		SignalP(1-21)					MVRYAVLPLAILAALSSFAAANNCKVNLKYCGATLLRVGNYDEQIREALRAAHKPTDGDHIEKSLFFCSGGPNGEIEYLQFCGNRCVDGGANHNDYCY
Tatro_002827	-10.1804	2.23292	18.8369	1.42e-05	CDS	contig_2	357116	357869	+		hypothetical protein				ENOG41	NA		SignalP(1-18)					MKFTVATVVSLLAGSAIAAPTEMKANKAIDMSAGASPVANMRLADMFSKRQMAVLKVLSEHQQELGMSQAEKDMLDAFMAALHDEAAVNVKRQEPLPVPVSTPTSVPAAVTALTPAVNATLLGSLGSALDGVKPDDAGAPTDVVGAVGDAASGAADTAVDSATDVLSILKNIPGLAGLLGNATGALGGATAGLGSATSGLSGLTGGLGGLTGGLGGLTGGLGGLTGGLGGLLGGARRGGLLGGILIPGIL
Tatro_009897	-9.93009	1.9783	13.6733	0.000217529	CDS	contig_6	2247801	2248389	-		hypothetical protein				ENOG41	NA			1 (o6-32i)				MHFNQILPYIVVSATAAVAELIPVGPIATVYAHANFEGRHFSVGTVGQCVQLPNDIVGHVGSVRLQQFPQPFYVACALYSNDYCQDPAASVIYYATALFNNSQLPDTRARSIACKLNQNSP
Tatro_006414	-9.29677	3.28143	16.0945	6.03e-05	CDS	contig_3	4902294	4902708	+		hypothetical protein		PF06766	IPR010636	ENOG41	NA	GO:0005576	SignalP(1-19)				antiSMASH:Cluster_3.4	MQFTTFVALFASLAVAAPASEVVERDGINGPCSAGVTNNIPQCCGAGVLDLLYLDCETPRTVSSALNPLRNICATVGLQAKCCTLGIAGLGVLCQDALPL
Tatro_010976	-9.15084	6.71698	18.6343	1.58e-05	CDS	contig_8	475093	476230	+		hypothetical protein				ENOG41	NA							MENQYQEFHPFSREPEVQREFREYLQENTNKKHISAERKHSLIRWLADKDAKPQTQSDYSLRNYAFKTYKWDGARHILWGIGKSEKPEKPAKNGKGKKPWRSGKGGKSSRKFQDRVVVTEDEILNVVEKVHMSNDHGGWDATWDEVSSKYCGIVRSDVIFLLKRCYICTIKPRKQSRRNATPDDSPDESPASSSSAPGPSSGQQAFQQPLQFYGQQAPEQQDFDQVLDQYSQATFDYSFGNDFGNNSFQTDSFQTDSFQTDSFQTDSFQTDCFQTDSFQTDSFQYDSFQTDSFEGLDQLWNEEVPDVNHIPDMSHMPDIGHPAVGYPNIDMTNIDNIDPALLSNDFQNMSLTYTYPLPEEPSGSDTYPYDPDFMLDSV
Tatro_004797	-8.28149	3.05952	14.9125	0.000112616	CDS	contig_2	6497395	6497761	+		hypothetical protein				ENOG41	NA		SignalP(1-18)					MTLFHLAGLATLLAVATAQITTPCTYQEYVCGSTLLTNGYTATTELRAAYSANPNAPNITDAQLSQVLFRCIDQAGGVVGNSYCIVNCAVIGNDTVNDECTM
Tatro_011619	-8.17536	2.19408	17.7826	2.48e-05	CDS	contig_9	439205	441451	+		hypothetical protein			IPR006146;IPR008334;IPR014485;IPR029052	ENOG41	NA	GO:0016787;GO:0046872;GO:0016788;GO:0000166;GO:0009166	SignalP(1-19)					MKALAAVGGLAALLPIALACGGDDSCYGPKNTIEHVRHVKRIQPGAPNAKHGPKGPLEWGQLNILHTTDSHGWLEGHLKEQNYGADWGDFATFSRRMKQAARDMNVDLLLVDTGDLHDGNGLSDATQVDGAKSMPIFNEVDYDLLTIGNHELYMSEVSYEMFNIWAKKWGERYITSNVKVLNKTSGNYEYVGATHRYFKTGKGLRAMAFGVLFDFTGNSNASQVIMAKDLVKEPWFTQALATSDPIDVFILLGHNPVSQKDPVSTFRVVFDEIRKHHPVTPIQILGGHTHIRNFSVYDDNSVALESGRYCETMGWLSMSGFNSSNSGFTGPKNPKGVANPSRPARPGAKSPFLYSRRYLDWNRQTFTYHTKQTEKTFDQAFGLSVTGEITKVREELKLG…
Tatro_007197	-8.15754	2.24986	12.235	0.000469006	CDS	contig_4	1660802	1661303	-		hypothetical protein		PF07249	IPR009009;IPR010829	ENOG41	NA		SignalP(1-23)					MQLSNIFTVATLVTAITATYVSFDPGYDDASRSLRDVSCSDGLNGLITKYHWETQGQISRFPYIGGVQGTTWNSTLCGACYKLEYADRSIHVLGIDAVYNGGLNIGLHALNDLTNGNAVAWGHVDATVTQVSGRGCGLPNAHKAN
Tatro_006270	-7.83058	0.505254	8.60003	0.00336158	CDS	contig_3	4462477	4462907	-		hypothetical protein		PF06766	IPR010636		NA	GO:0005576	SignalP(1-15)					MKLFIAAALFTLGLAAPVTETKSHNIVARSTYSCPSGLTNSSPMCCSVNVLGLLALDCANVGEDGCHGAAKLNCCTLGLAGQGVICNEQ
Tatro_004123	-7.63828	7.23967	27.8777	1.29e-07	CDS	contig_2	4441601	4442001	-	HFB2_2	hydrophobin		PF06766	IPR010636	ENOG41	NA	GO:0005576	SignalP(1-15)					MQFSIVALFATGALASVSVCPNGLYSNPQCCGANVLGVAALDCHTPRVDVLTGPIFQAVCAAEGGKQPLCCVVPVAGQDLLCEEAQGTF
Tatro_011200	-7.60115	0.239913	14.6558	0.000129039	CDS	contig_8	1132740	1133617	-		hypothetical protein				ENOG41	NA							MSTSYTISIENNRGANTNYATFMEPPEFTGGLQPFMNVWYTAFVPQGGSFELRTGMDFYAWTGTVPTAPVPGVVVTSGMSLLARLGNDSVPGSTFQKKVIQNFPVIEETSPSAVSGAYEIKTGQDFTMPNNTYLVGLAKVNNRGQVTPVASVAPRNDMSIQITPKMKFFITESQQISGEIVDYHAVTREGATIDFSSGEGKGKFYARVVQGADGRYTVTYYSDFDN
Tatro_004451	-7.48686	1.63557	11.2025	0.000816856	CDS	contig_2	5445320	5446299	+		hypothetical protein		PF03959	IPR005645;IPR029058	ENOG41	NA		SignalP(1-15)				antiSMASH:Cluster_2.4	MKVLCLHGAFGSASNFKVQLGIFTDATTRTGVEFKWINGFTKATPPPGFDDYFGAPPLYRFMDIDGMSELEQLIVKIRDMPQGSSPEDTMRKLVANKEQFAAPAVIDSMNRLLQLLDDDPEIDSILGYSEGATTAATLILEEQRLFREQGRPRRIKSAIFFAGWPPVQIVDGRVQTLLADEHDVMIDIPTCHVVGCSDPYIHGAVALYGICDEDTAILFDHGKGHTVPRDEVTVKELSEAIERTFAQAA
Tatro_010241	-7.29109	-0.225254	9.9199	0.00163501	CDS	contig_7	263675	264125	+		hypothetical protein				ENOG41	NA		SignalP(1-17)					MLLQSILLAITATFAAAQTITPAQNQLGRTCGFKIAPCPLDMKCVPDNPYCPELNKCAGHCQFKNKYDSCGGFTPRPHNCDKNHECQDDPRLPPNCGLACDVPGICVPKEVHYCGGFVGLRCPDGLFCYDQLDGCDPLHGGADCSGICL
Tatro_011768	-7.19809	-0.181144	14.1821	0.000165941	CDS	contig_9	894460	895157	-		hypothetical protein					NA							MDGHHSPWNSGQVFFASDEDSDLLLPSKASLSGSEGNHGSSEQDSDHVSSLHTASSKRKRQLDLESTPEVVEYDETSGSDEDTICLESIIEEVEFSETPGSDHPLPPQNEPEDEGLVDYRNKEGLERQLYHAGLKTVPI
Tatro_000369	-7.17653	1.38347	16.3016	5.4e-05	CDS	contig_1	1151625	1153171	-		hypothetical protein				ENOG41	NA			7 (o20-41i53-73o107-129i136-159o179-205i217-238o258-280i)				MPLAPNPDGSPPDFMSGPSLAPVNVAIGSIIIALSAIIVTLRLYASYKHIGRLSLDDCFCLGSEIVVLVYWGLLTAELGRGIGRHASDLPVSVVSSWVLKRHVVSQFFGATGNWLSKASILAFFIRVFGSLRWVRIACYALFVLLSMGAITHIGLFAVLCVPHGHEIWDFKLMMRCGTGAPVTVAVGVCILLIDIAIFILPFPIISSLNMDKNKKRGLFIVFLIGFAIIVTSTVGLAYRIIVMNSTDDPTWNGANVSITAYVDTFGTIIVSCAPGVYSWWLKIFSQSRLYSSLRSMSLLRPRSFSVPPRDYALKERENSPTWSHREQYQYKLPEIVTSSPQPIGWEGSQRDDRNVIPVSTVITQTISDRVEGHEGSPQAQEYPWQSTDTRSSRA
Tatro_008973	-7.11909	-0.247945	10.0915	0.00148956	CDS	contig_5	2589236	2589566	-		hypothetical protein					NA							MLAPSYSFVLPFPSADEYNDFVTHFPLSPLLRLSTTSTSLSSRDSERTERPGDESKTAKMLRRKWQTLIDGRKRSRGYKLIGDEGRGGDALDANDGGIELVSRGEARNR
Tatro_009898	-7.02037	-0.340951	10.0504	0.00152311	CDS	contig_6	2250712	2251106	-		hypothetical protein				ENOG41	NA		SignalP(1-22)					MHFSKLLPCVLIPFAAAAPAETIPVAPLVTLYHDSDWTGQQFDVRSLKTCVKVVGPLHGHVKSAKLWPNSPPSRLCALF
Tatro_010316	-6.93343	2.35346	16.3891	5.16e-05	CDS	contig_7	480093	481928	-		hypothetical protein		PF00067	IPR001128;IPR002401		NA	GO:0016705;GO:0020037;GO:0005506;GO:0055114		3 (o14-34i206-223o274-301i)				MVSLVAVILSPQNWSPSVLLLVASVAIFAIVRLSKRAAFHSGAKWTDRGVPILGSLPFYTRRGDYLREGKERSANGHFNFFFGPYPIVAISGEAARSAYFTTRGLDLSAGFKKLFSAGPDVDSLLGRNMATYFVTLFKRLTGKDHLATCLPYLNQDAHGTFSAIDTSVPMDPFVVLRDLICKMTHRTVGCHDVAEDPELRAKTMKYYDMLDASSALSIMFPWLPTPTKMNKLWGGGKLHMLFLNIIKERRRTGRRAEDTVQVLMDKGESDMVTAAFIIGALFAGLINTAIQAAWIICYLAYDPVWYAKVQAEVDAAVAKHRTSEHQTPAEVLQTLSVDTWESEFPSLDLGVQDSIRLNLMGASMRQNISGKDIVLGDTGVIIPKDAFAVYSISDVHMDE…
Tatro_007915	-6.83322	-0.512841	10.1598	0.00143535	CDS	contig_4	3733064	3733957	+		hypothetical protein			IPR016125		NA							MDNRSVWPTTKDEGVIVGVTAFGLYAETHDFNASNMVLAALPPIITTRKNPAKKVYILKYPEIHVTYGSVSQAVQDIWNPKSAAWSMSAAAADIEYDDADALKVNFVIHLGQMRSFPGYSFEKLANRDGYLRRDLDNQLPAIIKNATGDSVEEQFTSCPTILKPDIDVEVVTTEVKTRMPNTLIRASTDAGRFSCEYILYSSLAELWRRGLEKRVMFMHVPAKSSEKDIIEGVDVAINLILTIVDMLES
Tatro_011617	-6.6636	4.10566	29.7503	4.91e-08	CDS	contig_9	433844	435411	+		hypothetical protein				ENOG41	NA			1 (i40-62o)				MMFPVEMLRASYFSTATEKAQLYLSSFCSVFYISDQRLQLFARILAFVTFISLLFLLLSFTMQLGSSLETPEVTERMNHGGTNYVELIKTNLQFLYGRDVPIEILSQVTPPDTWQVTVLKTEDGIRSIAITESGEGLTNVLKQAHYQSGELLTEFACDPTQDNSTLGRREALQIDIATSVADMLTGRNKESLDGRAAEGNASDDAAWQEAFDNARKLMGPNDGDPPRMLAADVCWINELNRKKLDDFYAKNPHKMPRGGPGYTLLPEPAESGDSYSRPQAKPPTDIQVTTTISSTSADASSVQGAASAATVAMSPRREASKPYREVLNSRRTAANKKRHSIVMYIHLSGCGESVVADECQLSVNVVESRVRYMLRAHGRALFGEANASKMPAVMFMPGS…
Tatro_008931	-6.59499	3.67333	23.4807	1.26e-06	CDS	contig_5	2438704	2439910	-		hypothetical protein				ENOG41	NA		SignalP(1-23)	1 (n4-15c23/24o360-378i)				MRTSVAAAFVSIVSFAAAGSVYAAPEQNNAPAYGQPTNAAYSVDSGNKDWQQNKDEGDNKKDSNGWEKAPAAPAYSAPSYSAPTNQGWESQNKTEDNHGDNKNNNNNNGWEHKDDQHKDDQHKDDQHKDEGDKKNDWEHKTSTSNEWDHKDAKTYEWEHKDSKTYEWEHKTESKTWEHKEEPKTWEHKEESKTWEHKTEPKTEYKTETKTWEHKEEPKTEYKTYERATTTTKIVSQYTTYCPEPTIVTVNEKQYTVTKATTLTITDCPCTIVEPCPTETAKPSPPHSEPVYTKSEPVYTKSEPVYPPHGETKAPIPPHSEPAYPPHSEPVYPSHGETEGPAAPTGYPKPPPVIVSGASSSFVHVGAAVFGALIVGVLAL
Tatro_008885	-6.50768	-0.540434	16.8564	4.03e-05	CDS	contig_5	2305527	2306421	+		hypothetical protein				ENOG41	NA							MMEQDCMPDYEDVVGTIRLDMYEAGGEEGSGFHVFNIASDQYHRAEVIQRTGAIDITCRLEKVIHGAMSADSDRYATLVVLQWFFQPNNRRRISEASIELLFEAEDSDGGDDVEVERISFDGTYSLMPTTQHESLTTGGDASIAINQLASVSLSGKWEKVIDRQTWDAITLSGGKRIVNNRPPNRIAKWILSENKSQPKGIPTSLKVAVLVSRLEEKIFTCRVAFACKTDMKTAAESLFKKIPKDDPIVFQPDCHDEGTRPNKSVSYGDDRLGSVDLDEVGDVTFRTVITRGEKTLN
Tatro_009193	-6.44521	-0.538644	21.1479	4.25e-06	CDS	contig_6	184204	185356	-		hypothetical protein		PF05368	IPR008030;IPR016040	ENOG41	NA		SignalP(1-15)				antiSMASH:Cluster_6.2	MAPLVFVIGGTGAQGIPIIRGLVKDKAYAVRFLTRDATSARSKQLLALGNVEAIEGTFASESDLRKGFRGAQYAFINIDGFNSGEKTETYWAIRSYELALEEGIRFFVYGNLDYVYKKSGFDPKFRTGHYDGKGRIGEWILQQNKNPEIAKRMGAAIFTTGPYIQMALGARTPMSPVVGDDGVVTWFVPLGSGTVAHVDLDDCEHYVRWLFDHQYRSNGLDLEVAIELVDYHEMARAFEKVTGHPAKYVDVSLEEYWETGPLSAAKNATAGYNADPKDPATMNLRDNFTGFWNMWKYTYKGNGGVIKRDFALLDEIHPNRIKSVEEWFQREEQKSKEQGLPSLWERATSLKPVLKLAEDGRKGRL
Tatro_001393	-6.3883	0.662619	27.431	1.63e-07	CDS	contig_1	4234055	4234427	+		hypothetical protein					NA							MTAEHATQENTTKYRQEISNIHRHGCEHTKTRSVAWFETPTLQRHFKVNSQQIDYSRNHCIKRAGCDSLVSSLGSGRRFGFGHVRRQQTTTMPLLGSGHDPVQVEPQCQHEWRNYEEPRPATF
Tatro_002277	-6.35668	0.522989	17.0878	3.57e-05	CDS	contig_10	184968	186736	+		hypothetical protein		PF00394;PF07731;PF07732	IPR001117;IPR008972;IPR011706;IPR011707	ENOG41	NA	GO:0016491;GO:0005507;GO:0055114	SignalP(1-18)			AA1_3;AA1_1;AA1_2		MMWPPLLVASLFSGAVYAFPSLDKTAAPNLYPRSSCSGNTATTRNEWCDFDISTDYYTEAPDTGVTREYWLELTDGTVAPDGFSRYAQALNGSIPGPTLIADWGDTVVVHVNNALSTSTNGTSLHFHGIRQNYTNQNDGVVSITQCPTPPGSSITYTWKATQYGTTWYHSHFGLQAWEGVFGGILINGPATANYDEDLGVLFLNDWSHQTADELYASAETNGPPTLTTGLINGTNVFDDAGHRFNTSFTEGKTYRLRLVNGAIDTHFKFSIDNHTMQVISSDLVPIIPYNTSVLDIAIGQRYDVIITANQSSVADNFWMRAIPQSACSSNNNLDDIRGIVYYGSSAGTPTTTGYSYTDNCVDEDASNLVPYVSKTVSSQTTTVGEAVTVSKNSNNLFKW…
Tatro_000014	-6.3462	-0.81099	10.9655	0.000928251	CDS	contig_1	38095	39808	+		hypothetical protein		PF00135	IPR002018;IPR019826;IPR029058	ENOG41	NA		SignalP(1-19)		S09X			MKATALVALVAGLLPIAGAVPAQNVNVTIPSGTIIGSVDNGVESFRGIPYADPPIGDLRFKPPVRLSRHLGEFDATRKPVACHLGPIFGPFADTEDTTATFAEINVAISVLKDTAGDTPSNFDEDCLIINVQRPQGVEAGANLPVLFWIYGGGFVAGSTPPFDGKNLITTGVQLNQPFVYVSVNYRVGGWGFMPGEEILREGSGNAGLRDQRMGLEWVADNIAEFGGDPTRVIIWGESAGAISVFDQLVLYDGNATYKGEELFHGAIMNSGTALPTDPLNGPKGEAIYSAVVKAAGCEGKPEGSLSCLRDLHNDDFAAAANSVPGIFSYPSLALSYLPRPDGTVLTDSPDALAKEGKFHKVPVIMGSQEDEGTAFTLFQVNMGTDEKIVNYLSKYYFGD…
Tatro_007077	-6.32294	0.739389	13.2167	0.000277465	CDS	contig_4	1296016	1297042	-		hypothetical protein		PF05729	IPR007111;IPR027417	ENOG41	NA							MNSSRNLSGNVIGDNATIFQGSFNYNTDSSNLESAFLEKISRTDPLYDKRRILDLKGPLLYESFSWILNHDDFSKWRYSQESGVFWIKGDPGKGKTMLLCGIIEGLESISGINLGYFFCQATDSRINTAQAVVGGLLRFFLERRTKLLKLICEKFKDKLDQLSGPNAWAVLRDIFEMVVQDPTLPDPICIVDALDECEHGCKSLLSLIVKTSPRVKWLVSSRNIKDIERKLQSIDPSQRLSLELGGNAFYVSQSVDAYINKSIQDIEALAHNASLRASTANVLKSKANGTYLWVSLRV
Tatro_010296	-6.26352	2.29323	18.0135	2.19e-05	CDS	contig_7	425051	426750	-		hypothetical protein				ENOG41	NA							MPSIRASLSHVTMTDNLQEEKAYQIFAPLDVSKYPRTNLRFRTTPAIQIQDARESIDTFALDVNGFQFLRRQHEDSAVLDAAVFSNKEDSNSILQYLQQLQTQLHRDLGAEKVVIYDWRHQKTAPQELIAQGADRGLVLTPARHVHADESGSNAHRIILEHLTAAEKENYLQRKWRLRIVNIWKPLVDIVYDSPLTVCDIRSVEGSDWLLCDQVHEDRIDESMYLRHRPGHQWYWLSNQTRDEMTLFVVFDSENFKDGASIREVSTPHASFDNPLAEGFYQRRSIEVRSITIRRVYGSV
Tatro_009289	-6.16472	-0.529285	14.9552	0.000110093	CDS	contig_6	489193	493414	-		hypothetical protein		PF00023;PF12796;PF13606;PF13637;PF13857	IPR002110;IPR020683	ENOG41	NA	GO:0005515						MPRPVIIMIHGAQNCSSSLVEDLKSLVDESRRSATGTLKLVMLDEESNKRVSQYSHSYCIDLGKQDRYMPFLETFVREETNEVVENNLQFSDHRDAIFNILFSQPYDFNRIALTTKFIALESESIPSTKRATANALQNLPTSPDSLYSAILEHCKRKCKMPFDSLWMWILNSVRPLTLGELAVAIAISSSQDMSLEDLELEIPRPIARYLQCLNGALIKISDLQVVPTFTKLDRTTEEAKNEYNFIILGKCIDYLKMILDIAKLQQGEVENFREIFYGPEYGFVEYAVVEWPQHYARTNKDCKQDRVKELFNNEGCIKAWFSLYKLYTASSAGTISQLDSLLKIACWFGFADLTKHLIQEVLKKDDYEMELSASLDTAAERGQEDIVALLLDAGARSKD…
Tatro_004317	-6.16065	-0.863294	13.1983	0.000280197	CDS	contig_2	5060705	5061050	-		hypothetical protein					NA							MRRAAEGFGDGGRPSNHLRAGTGERAWMRRQKTETELDSALYTRASTGLSALLGCMACWKRCSFCPEFSLCWLEVRLVAISALVGSDIRTHQLQNPGIGSAGVAPELRIASSYG
Tatro_006378	-6.10346	-0.544622	17.256	3.27e-05	CDS	contig_3	4789931	4791095	+	AES1	hormone-sensitive lipase HSL		PF00657	IPR001087;IPR013830	ENOG41	NA	GO:0016788	SignalP(1-19)			CE16		MRLIVLISNFAVALNAASLHPKSDFKYLVTFGDSYTDNGRLSYYGGHNDQPPPPGVMQPESNATASGGLTWAQYVKSSTGATLYDYAISGATCDNNNVARWASFLNANFPSIITDEIPSFKRDRKTALYRGVTAANTVYALWIGTNDLSFSGILSDSQVAGTTISTYIDCLWATFDAIYAVGGRRFVLLNLNALQLVGLYRPQSDGGAGDNQFWQNKTLYNQTEYAQKMLEYTTSSNTIIDYGVPFYLLVKNRWPGAKISVFDIHTLITDIYDNPKTYLESPHNVKGFYHHCDVNGANCKDGPGSLDSYLWYDELHPSNKTDSVIAREFVKVVAGDSKFGTSWGH
Tatro_004904	-6.00059	-0.57722	14.1213	0.00017139	CDS	contig_3	308571	308940	-		hypothetical protein					NA							MPALRQTPQEEAKRQTTRLSPVGQDARKGAPLALLPFAQAYCIVLYSARQPAFSSPHNSAQVMTMLALSSFDAAATAHSTVPIRGACASMHTSIDDMMRYCTMQCNATVTISLSKHRPPISG
Tatro_006948	-5.94876	-0.980482	14.8839	0.000114332	CDS	contig_4	880208	889427	-		NRPS		PF00501;PF00550;PF00668	IPR000873;IPR001242;IPR006162;IPR009081;IPR010071;IPR020806;IPR020845	ENOG41	NA	GO:0031177;GO:0003824;GO:0008152		2 (o749-768i1838-1857o)			antiSMASH:Cluster_4.2;SMCOG1127:condensation domain-containing protein	QTKIRGLRVELGEIEFHIQASLKDLRQTVVDVVQTDNGSNLVAYLCFSDEIRQLHDADENGPFTPMSPELQEELVGVVGQLNVTLPRYMIPTFYIPCKYMPAITSGKLDRKELKKQTSALSQHGLTKFSLYGVDKRAPETAMELELQKIWSTVLSTPAELIGRDDSFLGLGGDSIMAIHLVSACDEAGISITVKDIFDDPRLSAVASRARRLENIEQEMPIVPFSLLSNHTYDLALATTVGSQCSLSSSHDIEDAYPCSKLQEGLMALSIKQRGSYVAQYVYKLSKNVNLAKFKAAWEQTLELCASLRTRIVMLDGACAQIIVAGPAEWDETCPTDLKGAIEATHSEMTYGSLLNRYALVQDAEYGNHFILVTHHAVHDGWTLRIIMNTLYSIYLDQKL…
Tatro_001418	-5.8863	0.110472	14.5127	0.000139216	CDS	contig_1	4326823	4327764	+		hypothetical protein				ENOG41	NA							MDTYISHVLLGSKKHFPGDVGQKRSHDTMEPDAVAEPAWKRLALPSGLPARCLDAESSCDVEMEETSNADTSVDSGLDCLSQHTHSQSSGGVNEADSLSPFVKHYARLCGSVHEFVMKHVAPRSDGSYVYASSWPPNPPVIEGTSIVLKEKNIRDMRLEPSMTFFHINEMILAKKLPMTGGAVYELFARVVNYGCADFSPHYQYFQLEDLFGGMPYLSGLLIRTWIDRSTRRGCSVECEATQFASATEAEGKCYCVCEPVQDDASELGWSIYIREIQPVTWETIRSVHAHLRK
Tatro_006952	-5.85836	-1.06334	8.36148	0.00383257	CDS	contig_4	925931	927664	-		putative PKS/NRPS-like protein biosynthetic cluster		PF02801;PF16197	IPR001227;IPR014030;IPR014031;IPR014043;IPR016035;IPR016039;IPR020841	ENOG41	NA	GO:0003824;GO:0016740;GO:0008152					antiSMASH:Cluster_4.2	MASITTYNNEDQPHPSIVICGVSIRLPGGIGNVDQFWESVVNEHGSHGSVQLDGNEDGHDLKEGLRPFDASLFSMTDEEAKNCSPQQHKLLEVARECFEDACEVNYRGENACVGCYAGASNEEDASVVSSKNELKGPSMTIGSSLVAFHEACCAVRAGNAKSAIIVASSVMPVSEDGAEKGKAVSAVYIKTLPDAIRDGNPIRAVIRASTAASIAVSHDQDSAAKAFEKLIRDAYAAAGLDPHSTLLVQRDGVNDHVSDSSEMSAISSVFGDNGVYLGEGAPGLVSLIKAVVTLESRIIPPTATSTFITHEKLIVAANPTPFASGHAERISIASVDAEGYGAHVIIDSYPTSSSCTSDSQPQLVLFSAHNSSSLAKQIELHREYAQAHPKNIVDMAYTR…
Tatro_000875	-5.8482	1.1047	16.7144	4.34e-05	CDS	contig_1	2629706	2631370	+		hypothetical protein		PF00135;PF07859	IPR002018;IPR019826;IPR029058		NA		SignalP(1-18)		S09X			MLAPRLLVPIFLFSIAEAVEETVDVGYSVYKGQALPNGVSQWLGIRYAAPPLGQLRFAPPQDPPHTEGVQDATQHGKYCLGTGRSPTDTDTSEDCLFLDVQAPTSATAGSKLPVFLYIQGGGFSLNSNPNTNASGLIVNSGHGIVVVSLNYRVGPYGFMTDSDKILPNNGLRDQRKVLEWVQRHIVQFGGDPSHVTLGGSSAGAASVTFHLAANNGTDHGFFHAAIAESPSFASTLTVTQSQYMYTQFATRVGCVGRDNLACMRNKTAVELQTSNFNIPLPGASKPPNYMWLPVLDREFVQDFSYRVFQKGNFVKVPTIYGDDNNGGTKFAPKDTATLQQSNNYVLDQYPDLTLNMLGQINEMYPNPNNSCPAIGCYWRHASNVYQEARYMCPGMYVSS…
Tatro_011804	-5.82391	2.47072	10.7187	0.0010606	CDS	contig_9	1018705	1019286	-		hypothetical protein					NA							MLKVAIVYPMNDCQIVGYIMRTLSPVMQTESSNTSNHSVSITSFQEPTIKLKFKFNMRTSAFAAIIGFAVYGCQASAVHIPGNIPGNLPGNWPDNWFDNWFGRLGHFPENPCEWVGGTCDAVTLGFCNGINDARIELPCGGRGLVGVGCCWHGEPRV
Tatro_004798	-5.78971	0.125144	11.3307	0.000762361	CDS	contig_2	6500486	6502850	+		hypothetical protein			IPR002889		NA							MRLPAKFSALLPLLKVTDLESPYLDGGFESAGVGAPPRPNNQPQFLLQLDELRPKRLTPSYLFPKGTCAECQFATFFSLIGDRLFADGEIVATNEGTIYQPLLETPSIRSIDHGFSLEEGILQWRHPSFAGGKASFCLSASNTVLAVFNKSSTPTDCAPANLVNVPYTRCFPSVVSINVLVMDDDTRSAQQAAGSASNTDSPAGAKWLDTRPDITNHGYDRAGAKWLDTRPDITGYNRAEPKWLDTGPDITNLGHGRVGPKELDTRPDITNHGYGRAPVGTDQPSPLALIDWTSYNYNTGRPGSTTPPSSVGYEGSHKHHDAASSPIRPSGPAGLPGSDGWDGRDGEDGDDGKDSGDRRDGKDGKDGKDGKDGKDGRDGEDGDDGKDGDGGREGRDGRD…
Tatro_002353	-5.64035	2.39794	38.6602	5.04e-10	CDS	contig_10	405745	407362	+		hypothetical protein		PF00112	IPR000668	ENOG41	NA	GO:0008234;GO:0006508			C01A			MLFGILADAADDSAELGAQAIDVVRRTNNGILDSVGIGGLLPTPVRDLADNAYNVPQNLVLGVGHSSANILRNIERFVDGEPTEEFQEERENFGEDSYNREDNEENADYDAYNEGYNEEQNYEKNEEDQYQHSGEENEESQYGDKDYNNDEYNSDDEDSENNTDNEDEDLDDGPGGANYNKRGHGARPDPVDDRDHIYEPTMAPTKTFIDLRGEYMPPVYDQGKMMSCTAHAVAGAFEFQTMRLHRQSLFSPSRLFLWYNARKAITTPTGSPDPQAVKKNIGTYIRDAIKSLKDKGVCSEEDWSYEVGEYNTKTLRFLNGAKAAMTPPKLAWNHALGHLATGETARKHASRLLATGTSYHRLNATETNIQPLKECLSKGHPVIFGMKTYGLLRGSAIND…
Tatro_002645	-5.61627	0.900943	10.0926	0.00148864	CDS	contig_10	1245588	1249034	+		hypothetical protein		PF00931	IPR002182;IPR011990;IPR013105;IPR019734;IPR027417	ENOG41	NA	GO:0005515;GO:0043531		1 (i96-122o)				MDRMETLSISDSITTATLGYTPDVSIDESQDEDSDDIVAGWAIAIAQCEKTLSKEDFTKLQSFSTPDLLLEDIKGGPLDKHNLFRIRRPIRTMKSFLTFFVVTMSPRTLKSSIFWGLVYLLVDVSFDMTEMNNNKLKEDVIEMLEKVTRSLEECKRAHQNTRFDEDLKLILNDAFIALILFWADTVSFMRAYPNGKDEQGTSYDYEREIKKVNDTFDHLKVCATSMPESGPNPSVVPSDVPLRSLLPKDLSLPCGEAPYYSDVDFYGRQVELEKINAALGSQVDKSDKLFTICGLAGVGKSKLAMAYAKKYARQFDVILWVKAQTALSLSQSFTEIATELRLPGARSNSEENRQLILDFLKLNSGRWLIIWDNVETFVSVAQHLKDLSWNSKSASMLIT…
Tatro_007843	-5.61607	0.880722	18.4109	1.78e-05	CDS	contig_4	3552193	3553351	+		hypothetical protein				ENOG41	NA							MGSIQEEPKIKPETQAEAAEIDQFNPSKVVSLIFYIDKLPLYEKEKPFFLNFPVSGPGQRQSNVTHSRHEVGFTNIRSHEDLFSLDTTGFEYKHFDTTLEYENFASPAAIEGIFLKEVEAFLVTHLKADYALAWDYQVRRRDPTLPTNHRGQPGKAQPFRSVHCDESARAAMRRLGHFYPELAEKYRGCRIQLLNFWKPLVGPVQDAPLALCDYRTVAPDDRVPTDIVFPDYLGETYNFWANPQHRWYYMEGQLATEALIFKNFDSEAFKNDSIAKFCPHVSFLYPNRDPENTFFRESIEVRTYVFYKE
Tatro_006052	-5.5612	-0.878481	8.76919	0.00306361	CDS	contig_3	3832158	3833386	+		hypothetical protein					NA			3 (o242-263i275-294o300-317i)				MSTLPVHYKDFKSLLKTLLSSSDDSRSTTMNEAPDIEQARHPELGRCHHQQQQCRGDEGRGSDIESASAARSKPTREPGGSLAIAELQGSDSAYQVAPEIDDIYCYVTRKQHSRIKRAWKDIVFAIKSDNSSLEEELAIRLEQQCQAYYDSILKQSWVNHLSRGSKAICEKFIYEQKTKLGADAEYIEEDPSCYIFYGQHDVPHAAARRFLEFSWVYRSLAMFQRKTTSGQDADYIHFADEVILVIKMLLMLSVIILFVYVPVVIPGLGVVTSPAGVAVLYAVSISLSCVVTTLTLDVNTALAVDLAYAGLLGNVLFQKGTA
Tatro_002737	-5.52148	-1.11261	11.9335	0.000551348	CDS	contig_2	91805	92465	-		hypothetical protein		PF14856	IPR029226	ENOG41	NA		SignalP(1-21)					MAARFLKAVITMTLLATSITAAPAPESGNQATTSVSLNFDFNHLLGPAELDAALSRYDPKDVGFSRTSFNTTKASVLSARTPQGFCGDSSFGCATSGGSPLILDCFYMYNVLMSRDEEWDLYSASGSRTIAWVGTCCFEATNHFDLATAYIGGLDIADLTRDSINKCRSGDYIGASGEMLCPARIVPENCITTWSIYHC
Tatro_006754	-5.5021	-0.758577	9.29367	0.00229947	CDS	contig_4	268783	269953	-		hypothetical protein		PF00026	IPR001461;IPR021109	ENOG41	NA	GO:0004190;GO:0006508	SignalP(1-17)		A01A			MPSLKDISASLLLASQAAVNNLPENVFNVPLTRIMNLEYYGMEFKVGNPPQRSFLKIDTGSPTIGFISPRSNMCLRPEAPCDPLGTYDNLTSSTAVVAFPGSYPNYSDGLLDNGQGIFVNDTLRFAGVDADDFLIGSTDSFNLAVRLSQSNPFAGIMGLSAMCFTGPKCDVYPSLVQQLSDRGILKTRAFSIYLGPDEPDAPGHLLLGGVDEAKRDGPVFTQKLDSPWDVEYSSFTLDKAGEKTVWPIDPGNTVTWDTGAAYFGLPTAVFNAVAAVLGLPANVTSTQDPYEVDCKHRDIVDTVLEVGFPGNGIIKIPVGRLVTTLDSGKCVTYALNGAGGSGEADTATNFGAPFLRNVYATYNLDTLELTYSQVKYTDEERIVAIPTAN
Tatro_002354	-5.45843	0.187337	9.18049	0.00244608	CDS	contig_10	409858	410395	-		hypothetical protein				ENOG41	NA							MSLFGVLEKAIGATEAVVCKTMDGGLLGTVVTETGGVLGKTVSGAENALVAAAGALGPVGAAGQPSSPAATPFSPSQAPNAHTMHPHVSGYYPPQMMPSHYPPQMMSGPQPMMQGHGQYMHQGFPPQQYINMGSPSQMPNPGPYAGSQGWPNTNWGGMQGSPAQPGFPMQGNMGAPRQ
Tatro_003574	-5.41015	0.239975	16.0672	6.11e-05	CDS	contig_2	2685665	2687267	+		hypothetical protein				ENOG41	NA			1 (o514-530i)				MTGGKVETFPTNSSSLITTTSTEPCSSLPSDRAVTEYSIIYTSTITFYGNSTDYTPPYSPLTTPNYCSPTGEALITFYSTTHVSNSTAIETASPLTTASPTADIGVPALVAPIPAITFSFDLPEILTQTPDATGGDEGGIIITIKPYRSFTRRIITFITTDKNPAVVFSPEPTPDYSPTWITGIGEGVHKTIDVINSPPTDTPISNNLIESVKRPPAPTFQVTAGGDQVIINEETISGLKPSQTTTITVGTDVFTILPTAVVGFGSTVTKPAPQEISTPTSAITSGVLGGIPVIISGTKAVVDGTTLSISPQMATTTINGHKVALGTGTIAIDHETLVFQNPSPRPTHEIITGGEMITVIGSSIVVLHSTTITYGANIALKQTTFNGETISIGPRGISF…
Tatro_011879	-5.38715	-0.512195	8.38757	0.00377795	CDS	contig_9	1258191	1258896	+		hypothetical protein		PF00106;PF08659;PF13561	IPR002198;IPR016040	ENOG41	NA	GO:0016491;GO:0008152						MSARSNNTVVIIGSGPGIGSHTASIFASKRFNKVALVARNPAQLEKDAATVSSAAPGQVQVKTYPTDIIDSSKLAATLAQIKNDFGAPEFILFNAAIIAMTPLLEFNDEGIVQDFQISTIALYNTAKWAIPELSALAKQDSTAKPTLMVTNSHLPETPIADLFSLSLTKASQKNLTLSLRDKFAAQGIHICLLAVAGTVGDENPNLNNKNVSNKAWDLYNQEKSAWSEEIRINP
Tatro_010762	-5.36913	-0.623121	10.1442	0.00144756	CDS	contig_7	1871518	1871848	-		hypothetical protein					NA							MHVPNSISSTATGHASNSNCHSLHRNRNREKAKTRKGIRKAPPYRTLSKSLKKGEKRERVMMEVKLFSSIPAFCVSSHLVMEIFSLNPNFCPRTKGELQFPPYSSFSHV
Tatro_002616	-5.36107	-0.333775	10.9078	0.000957577	CDS	contig_10	1153759	1154212	-		hypothetical protein					NA			1 (o126-148i)				MDGHGCRNITNVRATLASDNGNPGHPHNPHRDRQGYLAARDIIPRPAAPGPIDLESQAINSLYEEPFFSSDEYADFSSTSTSTSSQSSPGTSFEHPDWQYADWARIIPARYVHYEEPEKPDQKGCWQWGLIVLFVVALGSIGGVIVAVHH
Tatro_004467	-5.28853	0.178609	13.5036	0.000238108	CDS	contig_2	5512216	5512822	-		hypothetical protein					NA			1 (i7-24o)				MLFLNNLLLFTTAALAVNVIIFIVDDDHDCPDDETVLVCNDIDLGICCTNTAFTDFPTLQVAGLNTDPTAGEVAIAFSQSGNNRCGVSCDSAFAENNACLSCVVNDVDTISGGGWNVLPAADESTESLSACKSSVDPDELKYQGRSYNIYHDVPASVSAQLIDLVKKNVDVADFPAHLSQYEKKV
Tatro_011117	-5.28643	-0.945929	9.41089	0.00215701	CDS	contig_8	898156	899469	-		hypothetical protein		PF12898	IPR024630	ENOG41	NA							MASMRANSNFNLATQPVIPAKYRCKVGGEWKPLNAFSKNQQRFVQFQMDRRQRIDAANSGMTCKEHTSSQRTEMTCELCGLTKPLNEFSGNSKRHESAHCKRCTAWMETQEPEVVPAPLETGHISVEEERGEMWPATFVDDTDFFSDDLVPQAPITGLSSLGLGDIDPSRLDMSSILSGRLASTTSTPAARPGPSNVLPPHLRGLIAQQPTPSHDGNDASEYAPSESGFTPSSISTATTVREMRDSNKPRRVSFNAWDPTGLQHRNVKSFTASSVAGSSTRASSSDAGEGQSLNTGVPGRNNWAKDVRMTATELRQVGTNHHLAARQVAPVKHRPQKHNFEAFCEPDDDDEDY
Tatro_005392	-5.28102	2.29636	18.8975	1.38e-05	CDS	contig_3	1833150	1837257	+		hypothetical protein		PF17100	IPR002110;IPR020683;IPR031359	ENOG41	NA	GO:0005515						MDYGITGNTATSGAKQNNTWVQFTLYKQNINTTTNVAASTTAAIGASLCSSSTSSRFDLWSRAYELVQQREGELMEEYLKYLDTVLKNVSPSTDKDLLNPEYIKCIVNQLFDSREKDGIYVQFPSGNTAAREEIEKLAKFLLWSDSIIKTTVNTEPHAALAYSGVSLFFFALAKSPVYNKAMLEGFNTLSNMQIFWKACEETYLISSGSQMNHALKDSLEELYSFMIEYQARIICHITILPVSRILKWVAGSDDWTEMMRRIQNSEQSCLVYITEGEKAEIHRMGKAQLGAIQKQVTLQEELLQDIKNNKQDDIERKLLGDLSSVSGDYARYKNINPERVPGTCEWFLADDRFCEWRNSQTGALLWASAGPGCGKSVLSRCLIDEGHLTPDSMITIESS…
Tatro_011069	-5.24022	5.37814	56.1087	6.86e-14	CDS	contig_8	748117	748825	+		hypothetical protein			IPR011051;IPR014710	ENOG41	NA						antiSMASH:Cluster_8.3	MAEQQKQQLSPELAKMLEANPELAKMLATSAGYVNTFPAPGLRRTVRHITGHNEEGKGVFIKTDCGDHHRVIGNDQALANIIYSTKETPVEMNGDVDLKFALETEPPLHYHNGSVCRMIDFAPGVISPMHRAVSLDYGVVIEGEFKLILDSGESRILRQGDVSVQRASAHQWENITGNGLLPGRMLWVLLDCKPILINGKPLGEELNELAPYYENR
Tatro_002352	-5.19874	-0.0726764	13.8815	0.000194707	CDS	contig_10	403466	404602	-		hypothetical protein			IPR002035	ENOG41	NA							MVLARDTCRDFLQRNVEEHSLERFFSSEQLDEIAETAELKLDELKVLAEGHFSEEELEKYAFAMLLLSLYQVHVLLDDTGSMHEGTRIATIHATIRGIITIDSRIIEKGIRVHYINENDPPEPVSSAADFESLWTSIQFKGPTKLGTVLKEKVWLPIIEDESQFTRPCLIYTITDGEPTHEPREALQESILECRQRLEDMGFSPASIAFGLVQVGEDLEARAFLEELMNIPELEDHIDVVNENDILENKFRASQGIPEELAGALYLELLVGAIERVRRLY
Tatro_008562	-5.14103	0.183439	14.144	0.000169334	CDS	contig_5	1312781	1314188	+		hypothetical protein		PF02668	IPR003819		NA	GO:0016491;GO:0055114						MSTTKTVTQSGDEVGRLTLAYDDAIHQQYQYHQYLPVYDEETRFEPIQPFEFKDRGLGADKAKSALLSSSNSELKISKLTPVIGTEIRGLQLSQLNDTQKNELALLIAERGVVIFRGQDFKDIGPDKQKDFAKYFGPLHVHPVGAHVKDHLEFHNIYLGPDNEYRARQRRERLTTTGYHSDVSYEHQPPGITILTLLSVPPTGGDTAWASQTAAYARLSQPIKTLLEGLRAEHSGFNQADNARRDGKHVRREPVKSDHPIVRVHPVTGEKALFVNKGFTKRIIGLQHEESDALLQLLFNHIALGQDFQVRVKWEEGTVALWDNRVTAHTAISDFDHHNPQEGLRHGVRLTSQADKPSGVSGLESVW
Tatro_009161	-5.08415	1.2548	12.7944	0.000347667	CDS	contig_6	101804	102581	-		hypothetical protein			IPR023214	ENOG41	NA							MTSFDLTSYKALSFDIYATLIDWETGIFGQLLPLLSRLPKGHSLWSKSLADIRDYLLTRYAAHEHRLEIQYPNEKYSKLLSMVYENVAADMEIAVTSSESEAFGGAIGKWPAFEDTVAAMQKLGKYYKLIALSNVDKVSFANTLRGPLNGVKFDAIYVAEDIGTYKPDPNNFHYLVEHANQEFGIQKSDICHTAQSLPFDIIPVAAMGFRPAVWISRGGGRMGMGDLEAVKDKVNIGATYQTLGEMAIAVEAAFGKSE
Tatro_005355	-4.98693	-1.25139	10.1099	0.00147477	CDS	contig_3	1720672	1721173	-		hypothetical protein					NA		SignalP(1-25)					MALLKAAMGKLLWGGSPASWAISRAARCNTRIGVPACQKVAPTAATVQYSHPLARSSSLPFPLILVSHPNWGAGLSATVQLFFSRLLDNLSDGGFSVPSGHRCWQFPVDKGRNTQHGLAETAATLHSSRIVLRAHRRTLWCFGLLEALLKRARALAVPLRLPYYGY
Tatro_002279	-4.93453	0.747388	18.5548	1.65e-05	CDS	contig_10	188182	189001	-		hypothetical protein				ENOG41	NA							MGSVLAEISLSDLDTPPPSNATITGLQHIASYNWLEGSVPTISVPGSPPLWSPPRVAPKLTPDSGMVYIDQNAARSPRYPLEPLFRALQAENPDFELGDIDLVTDRNNIRKLLRFVQGSSSDNFEIRVEIAGDKTALFTRVEIKTKDIIQDFRGFGHNFEKAYTKGIPGSTGHHRIVHYLFGGMKCLIRHETDGFIESKVNPDSIPQAAVVFDGVLDLLGAVSISETGKPTSKQLVTVMKSKTRPVDLASTLEIKT
Tatro_004164	-4.91049	7.6597	48.0464	4.16e-12	CDS	contig_2	4572485	4572971	-		hypothetical protein					NA		SignalP(1-25)					MSRRLSDKIGWLGWFAARLTHHSHAANHAARYGYSCATAALRFSGRAGGRAGRSAPVGRRSESSNLGAPPAFVTAFEPPVGAAARSAGHRARSSVEKRGSNISQRRGIGLLKAVFGAASYGKWAKREDEGVTAVQHNRAGPFTACSKPLTLLCRKQRSAVS
Tatro_010811	-4.87619	0.676506	11.043	0.000890242	CDS	contig_7	2020321	2021202	+	FUB4	Hydrolase fub4		PF03959	IPR005645;IPR029058	ENOG41	NA						antiSMASH:Cluster_7.3;antiSMASH:Cluster_7.2	MRFLCLHGYAQSADVLKEMMEEITEHLPSNWEYEYFEAGMEPSKLVLPNLDQVPLPNSCWWNYPFSEDIQNALDRLVAFIDAEGPFDGLWGFSQGAAMATLLLLEHQRANPGTHDWPFKMIIYNSTFLPYRLDSGSITWEKTGKDQLQATYHPGEFDASSGKEDIDWKQDERAVYDYQVLKSKRVQDEGPFPVDLLLKYRPQDVPDKLTVPSVHVRGVKDDYFFVDDSVSELFDPATAKKMTHRGGHHFPRFPDELVHFAELIVETAASLM
Tatro_007147	-4.87168	4.37072	102.06	5.39e-24	CDS	contig_4	1510670	1512860	-		hypothetical protein		PF01794;PF08022;PF08030	IPR013112;IPR013121;IPR013130;IPR017927;IPR017938	ENOG41	NA	GO:0016491;GO:0055114		8 (o45-68i80-98o110-129i150-168o188-210i222-241o253-273i280- 299o)				MDMNAAWLSGPIQLHSSRAFECDELTAEECDWYKQRWHYWYIADYVFALPTVAFFMCAIGIFIIGNVTSQIFGYRRFRGPPLWTKLIASIRYLAYRGFHVKSLHWNSAPVGILLLGLAGTVFFFCMDLIPQPYYWPSEIYGNSPALATRSGWMGLACMPFIFATASKANWITLFTGVSYERLQVFHRWISYAFFILALLHTFPFIVYHIRWHDMEKHFASSLVFYWTGIVALLLQAWLTFASHSTIRNLGYEFFKMTHLFAVAIFMVMFFWHCGYTLTSWDYFIATAAVYVPCYIYPWLRTCFKYGVNSKARLFVEDSGFVRITIPASFHWVPGQHCFLRFTSFGLLHALSTHPFTICSLPLEKQNEQSELTFFIRPEKGFTARLYRFALESPGGSVPV…
Tatro_006568	-4.86341	4.52981	29.675	5.11e-08	CDS	contig_3	5344799	5345278	+		hypothetical protein			IPR000463;IPR011038;IPR012674		NA	GO:0008289;GO:0005215;GO:0006810						MSEFFTGEDISSGDYKLSKSQDYDKFLLGLGIAEARRSELESATPLITISKDGDEWNITEKSELGIKETKFQMGEAFDDVLLNGVGTKSIASEHGPFLILMHTPLDGSDMVSVSHEFLENQVRVSLSVRDAAAVRIFDRL
Tatro_010210	-4.81347	-1.10816	8.4768	0.00359703	CDS	contig_7	183377	184064	+		hypothetical protein		PF00857	IPR000868	ENOG41	NA	GO:0003824;GO:0008152						MSSPFFIPVDIAHTALLLSDVQTQILKRFSPEIQKSYMDNIKTLLEHFRTEISKRRSDEASGDGSAPYDGVPLIVHHTLPFNINSNAFVSPYNKLSKWVEQLEKAGFFANAPSDPHHPHYGIPAEITPADGWGNKDEIVLGKLQPNCFGSSDLLAYLRARGIKHIVLVGLTTMGSILGSARAGADLDFHICCVEEGIMDDDPEVHNFLMTRVLPKFVDIVGLRDVLQL
Tatro_002097	-4.79698	-0.846316	10.0747	0.00150318	CDS	contig_1	6301698	6302701	+		hypothetical protein		PF05721			NA						antiSMASH:Cluster_1.7	MLSSEQVAFFKANGYLIVRDILSDTETEELQRWAQEVHDWTPNTDSQFMPYEEINSRGETVLCRTENYAGFHEGFNGLLRGKKLLGLLEELSGEPMNLFKEKINYKLAGSGGFAPHIDAVAYNHIKDVKHLTILLAVDKSNFNNGGLEVVDASHTMDIPLNDDDHCITTEWVDAHEWKPAELEPGQLLIFTSYLAHRSGPNHSDENRKALYATYNLASEGDLHQAYYERRMKEWPATHKRKKGELYEDGALRYAFGSPMLSVDAGRQLAF
Tatro_006024	-4.79179	-0.980234	8.29422	0.00397714	CDS	contig_3	3733638	3734238	+		hypothetical protein					NA							MHLTENHDQSRFFTASTPLLSVPPVDLRSTRTVPTASLYTLCERWEHWEKRKERRKKKDDDDEDDEGDNASSAALNRRVLPWAIGRSIHSLAASQQWHPGTLRTVVPQLAGVLFPIFQTGSRTTRAPVLNRQTRRVKHDDPCPASQVALRLSHFRHGGSLRPRGRRPSETWHEMPCGRILPNRYNVRLCSAEQMLLCNI
Tatro_009579	-4.77478	-0.66469	12.2169	0.000473586	CDS	contig_6	1310039	1310366	+		hypothetical protein					NA			2 (i12-36o56-89i)				MSRICVVISRSLVQFGDLLSALSLSFSSSSFLWRVVFTHTITMNGQRRLHQKSLDFLYATFVIDVFLSILLFALLSFLLCFFLFSLLILDLELTTMSMADGHGLINWL
Tatro_004635	-4.75087	3.65722	43.5252	4.19e-11	CDS	contig_2	6051054	6057662	+		hypothetical protein		PF00023;PF00622;PF12796;PF13606;PF13637;PF13857	IPR001870;IPR002110;IPR003877;IPR013320;IPR020683;IPR027417	ENOG41	NA	GO:0005515					antiSMASH:Cluster_2.6	MAHNPTRALTQLSPEGSPTVFDIFLVGFSSDGSQKETKPEFNEAVSKDLAFDEIRPKDWTRIVPQIIPEAGVYDFALFQERQDPEVQTLEGAGVAALSQLWKKRFICEAADLDTEARLLLDCIKDRCEKRHVLLAGCGLGGLVLKQAIIIANRNPRYYDAASVVKQLVFVATPHTAPNLDAWEEIVSHGLDAAEIMIRGRKTQIITDLAISIQKSSFTFHCFASRYNIQNLPHSTTIFQNDDAEECSKPDISSFLLYADEVQTPLHKSDKVSENDLRRYVSSPELLKPECTENAEHDLESMSDSDFLDFLQQLAPSKRIFHENSAIQLFQPDVELELYEEHLSRLELLKTFRQGAVNITGPPGHGKTTLLKLLVQRLKHQYSKAITIDFFLESFDASSR…
Tatro_007644	-4.74687	2.69694	30.2694	3.76e-08	CDS	contig_4	2927747	2929517	-		hypothetical protein		PF00324;PF13520	IPR002293		NA	GO:0016020;GO:0015171;GO:0003333		12 (i59-80o86-106i127-155o167-186i198-217o237-255i275- 296o323-341i378-398o404-425i445-467o479-499i)				MDQQDGKASEKTELGQSLESAGSESTQQAELTQLNPQAAPRDMGTFEIIALGFNIPNSWLAVAVALSAALTAGGPVSLIYGNFVITAMYGAAAVTLAELASVYPTAGGQYHFASIMAPKRFNRSISYICGMVATISWIICSASITSVTSLCIAAIAEFYNGFQASAWQLFLISQALNVIGLVYNLFLLKRTHWIHDAAFFLTLFLFVSVSVLCLARGDKQSSAWVWTNFESSSGWTPVVSFFTGLTTHAYMFGGLDATLHLAEETLDPSRTVPKALMSTIGIGFFSGLVFSVAMAYCLPSLDTLANDLVPVYKLWRLATKSDTAGTVFLVIVILLTTYIIAATQQTTSRLLWALARDRGLAFSSQFAKLSPKLGDIPVAALLLDAGLIFVCGCISLASS…
Tatro_007842	-4.72349	0.556684	18.0583	2.14e-05	CDS	contig_4	3547090	3550729	-		hypothetical protein		PF00931;PF01048;PF13176;PF13374;PF13424	IPR000845;IPR002182;IPR011990;IPR013026;IPR019734;IPR027417	ENOG41	NA	GO:0005515;GO:0003824;GO:0043531;GO:0009116						MSPNGSPDANEYTIGWICALPDELVVAGAMLDEHYYCPPQPRSDHNKYTVGRIATHNIAIACLPAGLYGTTSATRVAEQMQSTFQALRFTLMVGIGGGAPSNENDVRLGDVVVSQPTNGHGGVINYTFGKTLSGEGFQHTGFLGKPPQILLNAMAHLKSKHRLHDPDLLGHLDQMVQQHNKLKGTFEYQGEENDHLYLAEYAHAGGQGDCDKCDPAKIKIRPVRQSQRPVIHYGLIASADIVMKDAIVRDKLQQQHGILCFEMEAAGLMNGLDCLVIRGICDYSDSHKNKRWQPYAAAASAAYAKELIYSLPLYSPPVGIMSLLQSNGLSHFDQRVGSMNDPLSTSVGLVIVDRQKALFAANSGLEAAKSSTMLNNSGNLGRSVYLNIYPRNNRFFGRN…
Tatro_003610	-4.70937	2.10734	37.4001	9.62e-10	CDS	contig_2	2790696	2793349	+		hypothetical protein		PF07971;PF17678	IPR005887;IPR008928;IPR012939;IPR014718	ENOG41	NA	GO:0003824;GO:0030246;GO:0005975	SignalP(1-18)					MYSTLVLLPFIALANSAALPPVDLASYVLTSTGETNGGNTFPGVSRPLGMVKLGPDLYSGTDAYSGYLANGNFTGFTMLHESGTGGAPKYGVVSQMPVVGTVNNPLSDAINDTRALPDYTEIGYYKASLGSGTVLEMAATNKAGMFQYTFPSVDKDLNVLVDVSHVLSSYRGQGLEQHFLGGNITVKEDTDAGHYYYTGSGTYDNGWNRAAPWTVYFCGYFDAPASFKTFIGTSLNTSTLAAFSNEETSYSSKTARLGALFTFTQTSVTSRVGVSFISESQACANVNAEIPKGTKFATVYQDTRDAWNTQVLSKVTTTETNVTKLNQLYSALYFMHLLPTNKTGENPLWKSSAPYYDDIFTFWDTHRCTTPLLHILQPVFYEELLRSMIDIYSHEGYTS…
Tatro_001287	-4.70702	3.79371	27.5157	1.56e-07	CDS	contig_1	3919933	3920551	+		hypothetical protein				ENOG41	NA							MCPDHVDVRPFNEEETEVVLQSTLRGPFHDPPVPAALIEALSPTSYASPNSQVFPNLAIGSPSLWTPDDSPNASIFPYMINEVGEHLPISHYNKCKADSGVDQINGFVFVCDAGVEQLQGPQGRYFYKDCKKYGSGAQVNGVEIVVHGSARKAPAPPSLPGRWDGVNLVNVEGRDAKGAFKNQINGGRIRPMMMADMGMPSGSAH
Tatro_006853	-4.70687	-0.337381	13.042	0.000304582	CDS	contig_4	566332	566695	-		hypothetical protein					NA							MLCYHLASPARRHQVPSVNAHQDTWTSIRSTLGDIQVLSEDKELSPKRQKIMNQGKFLSTRPAFACLPTCRCGYAAGQLQAACCSELFHCQPRPFNCSFLQLCCKLAQQPYLVAMIDVLD
Tatro_011750	-4.62552	0.470645	8.73462	0.00312224	CDS	contig_9	847805	848981	-		hypothetical protein		PF10014	IPR018724	ENOG41	NA						antiSMASH:Cluster_9.2	MSTFRYAQRAVRASAPLLRSSPTITNRGSQRLFHESSKAKAVEAIATQTPLNNGPPPPPMMAQLLQQPQQLLAEPFPQPEGYTQLNVREQAYNPRFYETVGKIMKLREKYLRDRCIFVESADMIDIVLGLGANEADLPKMEKVSDHLYHDPTLPFRLTRNSRFCLDFDTHTIRRLEFQPFVLTVEEDFNRYDSGAIRRFDEVQNELQLNSVFQALFAFKAMVIHGVQIAHRPKLEYGINKWVCTLFNLRTVTTPHILGEPALEGVHSDGVDHTMTTFLGSYNMSDNSAATFMHDMDEKTGIPLEEIKPKHLLARVQHKRLLDTLMIVDHERKHSLSAVYPVDETKEAHRDMLVFFTRKPVERTHVSGSIDSLTPHKELPMEIPLYLPGANQ
Tatro_002357	-4.54911	2.38694	24.8854	6.08e-07	CDS	contig_10	416460	420865	+		hypothetical protein		PF12796	IPR002110;IPR020683	ENOG41	NA	GO:0005515		5 (o42-64i202-224o244-263i331-351o357-376i)				MDNSWWDDFSNNLATDLAPLIALFGEAATKQYLSECLTVEDIVIFAVAPLGVITAVVSAIRVCGTPSLRAFVGRAQEGAGTAEAELCSSTSRDVCELYSNGGIARVFGRPKLLEIVHDTQTNRDEFYPSDGSEATAGIYSFPKYIKTKRGMKEWTLEQKFPSTRRRSVGSNESGLIQVQRKTVFAPNPNLSLNIGIKPLNRLWFLAAATLGVILQLFILVWATLTRYYFRWLRNGREDQYSVPLTVIGTILLCLGMAECAHLIESKTKEQIYQRVAPVAGDAPSNMYWVQPGNQSIGDQFFDSFAYSDSKQSLQKYITSWKDTTNRPSTMVLIWAAVITTCIGFICQFLGLRAAHSSVAIAQLGVTIFMSAIRAGLRSQRLRTEDNFMADVPEFYEGHE…
Tatro_011784	-4.54581	0.412419	13.9364	0.000189097	CDS	contig_9	958571	960633	-		hypothetical protein		PF00264;PF18132	IPR002227;IPR008922		NA	GO:0016491;GO:0008152	SignalP(1-20)					MRLFLLLAWALHSIISGVSGNDYDFGVDLVSLTRRQDPNAPIVVSRLPLAANGSIPLRLEIRDLQADKYKWDLYVLALSMFQSVGQDDPLSYYQVAGIHGVPFATWNGVEPVAGASMSGYCPHSSVLFPTWHRPYLALYEQELHKLADAVARMFSNATERLLYQQAASEFRIPYWDWASPAPAGQSHFPEIFWNSTLTQYGPNGVQVIRNPLYSYSFHPLDEDAFIWAPLKSWNETKRAPNTQISETEPPSMNDQVNSALLARLPEIQQRLYILFSSYHEFDSFSNKNYAISQNLSHLDSIEAVHDIIHIYGGSRGHMTYVPLSSFDPLFFLHHVMTDRLISMWQLLNPTAWMTPQISGETTYTALKGTMQNSSTPLTPFMSSASGTFWDSDMSRTTEV…
Tatro_010188	-4.51917	-0.277953	9.46664	0.00209242	CDS	contig_7	119694	121726	+		hypothetical protein		PF07690	IPR011701;IPR020846	ENOG41	NA	GO:0016021;GO:0055085		10 (i62-79o133-151i158-183o189-214i226-246o330-351i358- 378o384-408i420-439o451-473i)				MSLKVAYEETTHSQPDSQDAGSSAGPTLKLSDRLADESYKLFSKVQVSDPTPEEARKIRNKCLWRILPFLCIGYHLMYVDKQTLGSSAILGILEDAHLNASQYNWLSSIFYFGYMVAEWPQNWALQRFPVGKWLAGNLIVWGGITLLHIPCNNFASLFVVRFLLGLSEACIVPAFLLSMSMFFTYQEQAIMMSVMWSIGNSSPITSGFLSYGVLWIKTGSFHPWKWLMVITGVLTIIFGILVYLFFPDSPLHAKFLTYEERAQAVLRIKENNSGIENKHFKKHQFIEAVKDPKTWLFALHALSQEMGNGINNQTSLIINSFGFTVFQTTLLSTVSGVIAFFTLSAAAITSYKTRNARAWISLVAYIPAVISSILLLALPWSNRWGLIVGVWLRYTTGVP…
Tatro_010860	-4.50402	2.4839	10.093	0.00148836	CDS	contig_8	85160	85715	+		hypothetical protein		PF07110	IPR009799;IPR011008	ENOG41	NA						antiSMASH:Cluster_8.1	MAISDSVPQPQQLLCLTITAFRKPGLSETEYREYMTKVHAPLVTGLMKEYGIVRYNMTHNDSQSRPLLFKLYDPEFSKLSDYDCIVQFVFRNMEDFLRMKADPRFMEKVAPDHKNFADTQRSTMTIGYFEEFLDNNEIVPK
Tatro_008602	-4.48854	3.01173	12.9422	0.00032125	CDS	contig_5	1421714	1422587	-		hypothetical protein		PF00187	IPR001002;IPR018371	ENOG41	NA	GO:0008061	SignalP(1-19)					MRQSLPAFLALCLASSVMAMPSGSLKTRQTSPDGSCGGTTGFVCATGLCCSQFGFCGTGPAYCGSGSGTPPGNGTGTPPGNGGGTGAITCTSKIFYTGDGSTGSGWPDESAWASFDNLWNANLNVINGACQNNGWGVANNSPTETSELQSAITSIAASSGVDERYVLATVVQESKGCVRVPTTQGFWANPGLMQDANGTNTCWLGPGQGINPCPNNVIVGMIQDGTTGTASGSGLQQLLASLSTTGAQAVYQAARLYNSGSIPADGNLSEGGATSSYSSDIANRLTGCVF
Tatro_002651	-4.45751	4.42013	25.5378	4.34e-07	CDS	contig_10	1261844	1263510	+		hypothetical protein		PF07992;PF13450;PF13738	IPR023753		NA	GO:0016491;GO:0055114						MSNVLDAIVVGCGFGGVYNLYKLKQLGLSVKAFEKAPDVGGTWYWNQYPGATTDTTAEIYRYRDDKELLNTYPWSTRYLYRKDNLEYLKHFIESHNLGRHIQLSAELKSASFDAATSTWTVTFNSTGETYKTTYLILATGHLHTPNYPDIKGLEKFAGPVYHTGVWPEHRDLKGKKVGVIGTGSSGAQLMVNIADDVSHLVSFQRSSQHVVPHNNGPISAEEREFVNSNWDEIWKTVDNHPLGQNIPFPNTPTMSVSAEERERTWEEIWNGTNGVAFMYGPFGDIVTSEEANRELCAFFEKKIAQYISDPDKLKKLTPTELYLKRPVTMTGYYETFAKKHVDIVNYQFTPLVEANEKGLLTTEKQWDLDVIILATGYEAMDGSLKRINPIGTHGTLNET…
Tatro_007110	-4.45022	3.39611	43.1834	4.98e-11	CDS	contig_4	1400269	1400554	+		hypothetical protein					NA		SignalP(1-23)					MKFTSLFVLPALALAFPAQQPQARDIDNNLQRRFTCPPNVQDFCSASNIHSGCENGRFYSGAMDTCRECHC
Tatro_006807	-4.42795	2.80384	40.9432	1.57e-10	CDS	contig_4	419067	420460	+		hypothetical protein		PF00149	IPR004843;IPR029052	ENOG41	NA	GO:0016787	SignalP(1-17)					MILSTLVLLLLAEPSWQSPLKTQNKEKRALRPLSFTRNGTFQISIFEDLHFGENAWDTWGPQQDINSVVVINKILDRESPDLVVLNGDLITGENTFLENSTVYVDQIVQPLVQRGLTWASTYGNHDHNFNISGEGILAREHLWPNARTTSMVPGPNAGVTNYYLPVYAAGCNEINCAPELLLWFFDSRGGVYFRELNSDGNQVGQPDWVDTSVVDWFQQTNQRFMSKYRRVIPSLAFVHIPTYASQALQVENGQTSVNPHYQPGVNDDYPVATQAQGWCPDGSDDGTCVYGGQDVPFMQAITSTPGLMAVFSGHDHGATWCYKWDSLVPGMTVEGTGVNLCFGQHSGYGGYGNWIRGSRQVQVDLRALRSASWEAETWIRLESGDVVGSVSLNATYGSD…
Tatro_009141	-4.40863	-0.137946	10.8127	0.00100808	CDS	contig_6	40038	41013	-		hypothetical protein			IPR024079	ENOG41	NA	GO:0008237	SignalP(1-19)					MRRQSIVATVLLGVTTVAAGNPDKPEINPHIPYDRLESDLRNNLHPTQSTWDYWGAGWIPQGCKDLANTYHLNPADFTVFNVHYTDCSASWTFCRHKDAGASEIDMIDMLGRLPVRMRSYTRHFMATPGLNDGAAAWTWSTGDTVVESAPNLATLVHEVSHSLDWHALPQYQQPFSSSSIWQDNYNQDSATPTGYGRTNWMENFAETGMVGVYDKVVPGGIGNIESNWNAIFHQYATYQGYLGDKIVPGGSCANRFDDTAPVTMSNSAKFKITSPKPETGIDFAGKNITQIIPSKEVEGLFIKG
Tatro_005932	-4.36525	2.75493	33.012	9.16e-09	CDS	contig_3	3428081	3429401	-		hypothetical protein		PF01979	IPR006680;IPR011059;IPR032466	ENOG41	NA	GO:0016787;GO:0016810			M38			MANIDMSKIIKPWKLDAHPTYTFINAKLIDPVKEQVVENVTIKTSGGKIVSIDTTESATPTPADGDITIDLKGKHVCPGLIDCHVHIAVVPGEASLSSYRDMTEKISLIRQPWVLKPMLDRGFTSVRDCGGASLAMKEAVEEGVCLGPRLFIAGYALSQTGGHGDMRSSHDQSPCSCGAVSEISRIVDGTSECFRVARDELRQGADFIKIMGGGGIASATDKVENLQFSDEEIKAIVTAAKNNGTYVTSHSYTPQAIQQAIRQGVRGIEHGNLLDAETAKLMAETGTFLTPTLITHVMSKQLNFLPPVSAAKNEDVLKRGLEAIKIAGDAGVTVCFGTDLLGPLHFAQSKEFSVRSQVQTSGQILRSATVNAAKLLMKEDELGQVKEGFYADFIVLDGN…
Tatro_010812	-4.35793	2.89119	10.3796	0.00127414	CDS	contig_7	2022354	2024149	+		hypothetical protein		PF07690	IPR011701;IPR020846	ENOG41	NA	GO:0016021;GO:0055085		12 (i81-102o114-133i145-164o170-191i203-225o231-253i302- 329o349-369i390-411o417-438i450-473o485-505i)			antiSMASH:Cluster_7.3;SMCOG1005:Drug resistance transporter, EmrB/QacA	MAAPPEPSVSSSDDTQRVEDSPQSKSGILSHFFSTRLGEDVCNHQYSGKGTAAEPYVIDFLQNDSQDPLNMSMARKWTITVLQAMSALVVTFASSIYASSIFDLKRHFDVSEEVATLGLALYVLGFALGPLIWGPLSELYGRRPIYIISFMAFTAFSVAAPVSPNIQALLLFRFFGCAFGSSSMTNGGGVITDMLTKEQRGAAMGAFVTAPFLGPALGPIVGGFLDENKGWRWVLGLVAIMAGVVWIATTIATPETYAPYLLRSRAKALSQSTGNVYVSRLDAGEPPKTLTQELSVALSRPWVLLFLEPIILLMSLHMSIVYGTLYMFFAAIPTVFQGTRGWSEGLAGLPFVGVTIGVCLATALSGVDNKRYVRLCEEMEAKGATIEPEARLSTSMVGS…
Tatro_004576	-4.35586	3.31562	20.5422	5.83e-06	CDS	contig_2	5883130	5884894	-		hypothetical protein		PF00135	IPR002018;IPR019826;IPR029058	ENOG41	NA		SignalP(1-19)		S09X	CE10		MKLAVVSAVTAGLWPLVAAAPSPSAAAKDATTPVTVTISSGTILGKASDTVDTFNGIPFADPPIGDLRFRPPVRLSRDLGTFDATGVAAACPAGPTFSFKDLFPPSDVAGALTGGLHPPNAAEGAVAAAILESSAGEASTSSEDCLTISVQRPHGVEAGAGLPVLFWIFGGGFVAGSTSGFDGTKLIETGVLHSQPFIFVAVNYRVGAWGFMPGKEILEEGSGNAGLLDQRMGLEWVADNIEAFGGDPGKVTVWGESSGAISTFEQLVLYDGDATYKGNDLFRAAIMDSGSITPVDPLDTQKGQDVYDAVKKAAGCDVDDSLACLRGLDNGNFTVAANSVPGIISYQSLALSYLPRPDGTVLTDSPDALAKAGKFHHVPMILGNQEDEGTLFAIFQQDM…
Tatro_011081	-4.31485	4.81245	60.9753	5.78e-15	CDS	contig_8	780331	782222	-		hypothetical protein		PF07690	IPR011701;IPR020846		NA	GO:0016021;GO:0055085		14 (i64-86o106-126i133-153o159-183i195-216o222-244i265- 284o290-311i331-353o365-389i396-417o423-445i457-478o534- 554i)				MSDTREAQDAPYPLGSLPSSSSPDTSDLESPAASQDGIKEHNQVLASEQNGESAQAGSQYITGFALWVNMISLMLSIFLIALDMTIVATSVPAITNDFHGIKDQAWYASAFFLTAGGCQSTWGKIYQNFPLKFSFLIAIFIFEVGSLICAVAPSSSVFIAGRVIAGIGSSGVGSGSYTIVAFIVEPKKRANYTAILGAIFGIGSILGPSIGGAFAADITWRWCFYVNLPIGVPPVLGVIFFLRLPSIARPRQAPLKEKLLQMDPIGFVLLLGGIVSYLVAVQYGGVTHPWNSGTVIGLLVTCVVAFVLFGFVEMWQGERATVIPRLFKKRFVGLSMIYIAFQGGALYAMVYYLPLYFQAIRDDSAVLAGAHTLAFIIPGMLFILISGIITTNTGMVTVV…
Tatro_009815	-4.27346	0.929545	20.1373	7.21e-06	CDS	contig_6	2004361	2006583	-		hypothetical protein		PF01485	IPR002867	ENOG41	NA							MATSTVELHMLTSASLGPDDSITLYENPYTALEKLQDASKDKEIESSGDVNGVDWRKYEPPAALRKAPTIKSQILLDIVFSSIENVKSRVEEEERLLKEAAEEDERRTAEEKQKAKGKEPYLPVIVPTKDSPAESSSSNINTRRTVASSTTSDFLLSASNDLVAKAEKRRRFGLRNIFQRSPEGGETSAAGRSREALRHKLETKILSFDAKSTDPKTEEAIAVLRKLKLLKTVDVDELVECVSCLDDIPTKDTVKVSCHSYCRDCFARLVSAAVQNEQQWPPRCCLNQIPFKTVLKNIPDDLKKTFHERSSEWEIPISERVYCYAPDCGIWIRPGKISLAKRQACCERNHVTCTICRGQAHGNNDCPQDHDLNLTNLLAEEEGWKHCISCHALVEHKEA…
Tatro_006438	-4.21478	2.13107	19.396	1.06e-05	CDS	contig_3	4975673	4977362	-		hypothetical protein		PF01565;PF08031	IPR006094;IPR012951;IPR016166;IPR016167;IPR016169	ENOG41	NA	GO:0016491;GO:0050660;GO:0003824;GO:0016614;GO:0055114				AA7		MRASLRLLSSRAAQLFKSLDVPVLEPGQAEYDRAIATSNRLFRFSRPDCVVQPETAKHVQAIVREAASKNIDLTIKCNGHSYAGHSTAMKGVSLDLRRMRDVNLDMNSNIVTMDAGCQWGRVYETLINGRHNGYIINGGRCPTVGVSGFILGGGLGPFTRSFGMGCDTLAEATVVTADGDLVTVKESDDRNSREGKLFWALQGAGGGNFGVVVQMKLKVQKLQNLEGTVVAGRYQWSLGEDGPSKEVIETMNIFYTFDWPNSITIDSTWACDLRQNKKEDAIRFNISFDGSRLKYERVINKLTKKNKDEMPEVHEMLENLKSAFKRRALPEKSTRFLYETLVNQWLEETERSYPTNQSYELYSSFVFRNDKETIQNVTIAISKLMGEFRQEFKGEEVNF…
Tatro_000863	-4.20793	7.09234	38.749	4.82e-10	CDS	contig_1	2593062	2594994	+	PHO5	acid phosphatase pho5		PF00083;PF07690	IPR004738;IPR005828;IPR005829;IPR020846		NA	GO:0016021;GO:0005315;GO:0022857;GO:0005215;GO:0006817;GO:0055085		10 (i40-58o64-85i121-140o146-167i188-210o234-252i325-345o369- 391i403-423o506-523i)				MAFGKTTGGNSAYHNYNNDFLHVQDLNERRRLALAEIDKAPFGWYHVRAIVVAGVGFFTDSYDIFTASMLTIMLGIVYFPGVGVMPTSSDSAIKLATSAGTVIGQVGFGIMADLVGRKRMYGLELIVIIFATIGQALTSGSPGCDIIGLIIFWRVIMGIGIGGDYPLSSIITSEFATTRWRGAMMSAVFAMQGLGQLTAALVMLFVTLGFKGSLSSAAKVAQCTGVCQLAVDKMWRTLIGLGAVPACIALYYRLTIPETPRYTFDIARDVEQAGDDVVAYVTGKREGHPDEIARITANKAAKESLQVPKASFKDFLAHYGKLRNFLVLFGTAGSWFCLDVAFYGLSLNNATILNVIGYSTKNAPTVYEYLYNTAVGNIVIVLAGAVPGYWVSVATIDTL…
Tatro_007246	-4.20681	3.77138	17.6614	2.64e-05	CDS	contig_4	1785404	1785834	+		hypothetical protein		PF06766	IPR010636	ENOG41	NA	GO:0005576	SignalP(1-16)					MQFFAVATLFLATAFAAPSVDSNGNGVAHRQPAPFCPPGLLYTNPQCCDVDVLGVADLNCVVPPRGPSNCKTFSGICASIGKEPKCCAVPILGQALLCTDPVGSRN
Tatro_004633	-4.19717	5.45231	55.4159	9.75e-14	CDS	contig_2	6045523	6048901	-		hypothetical protein		PF00082	IPR000209	ENOG41	NA	GO:0004252;GO:0006508		1 (o930-952i)	S08A		antiSMASH:Cluster_2.6;SMCOG1075:alkaline serine protease, subtilase family	MEGLVSWHSTDTRELAFTIHRLNSSSVPERQMDSKRRAEAYPKDDGKGATQLTGIDKKNEKKNEKKNEKDQNSEEKVSAPVSRVQILRLRTKTHEKLADELFDGIDGSQPSTALDIYEKYYTKDPKVLSSQGFGGLNLLDQILNRLAEEAKDNPTLVQEPPSRVREFVQCLVMKHPQLICQSADEGNQARLFEKTLKKCKTLAFDIISLVVSDEDLRALQDTCPNHGSGISTSPQTCALSQIYFPRLLLTELHEQKLVGQCLHELVEKENFISRAREYRAQLSKAVEIPEKHKDSYETWLHIALEDQTAFMETRTKEEMEGFHKSFLSLIRLCPDMSTKRNLLCFFDSDGRTPLHRAIELFKHLDIDYVRLSQVIEMLVLRCPDSIYIKERSKDARQTA…
Tatro_004705	-4.18183	0.787844	13.3789	0.000254465	CDS	contig_2	6251878	6252385	+		hypothetical protein		PF11578	IPR011250;IPR020915	ENOG41	NA	GO:0016021						MSTPTLKHVFTMAITPKAPVNVGETPRGKANWFEITGGTITGVDGTHIADVNAGGGDYLTRFVDDNVAEVDLRLIAKDSNGELLRLTVSGFDYLDRATMLALDGRAGEDPGNNTTGITEPYGFEIVKCSTASQEYRWMNFAVLIARVSFIMGAAGIESVEYKVFHVTN
Tatro_004013	-4.14939	5.39463	38.2849	6.11e-10	CDS	contig_2	4086060	4087071	+		hypothetical protein		PF00583	IPR000182;IPR016181		NA	GO:0008080						MCLDSIAVIPISANDEVDLIDGKVEPDTTIDDRLYQFQFFTPCLSKEFLKSMPFCFNPKLAFLQPQHVATTIFLEQCAFEHSQRGFSKQLTEYRIRFSGTLSYGLFNICDVTERKDWLLKMKMRGWNMPDCREDVRRFMFVHMVATMGCDPVVTDKDMDCPKNWKEVLHGRQRYPSEPVGHRSYGKTVCLHSIVVNPWLRGLGLGTAALKSFVQRIHSRGLADRVALLCHKHEIRFFAKCGFKNIGRSDTTSLPGQYYNMIFDLPERDTHIAWKGILEDAEKL
Tatro_011079	-4.07019	3.93519	34.6396	3.97e-09	CDS	contig_8	775543	776910	+		hypothetical protein		PF00561;PF12697	IPR000073;IPR000639;IPR029058		NA	GO:0003824	SignalP(1-22)		S33			MNNMVRLTNLLRASLLPLTVNAGLSNFDDWEHGRVALQDVSIHFRYAGSGPPVLLVHGTPQFSLTWQHIGPILAEQYTVIAVDVRGTGDSSIPPNEDYTCETVAGDLKGVLDSLNITSAYVFAHDSGVGMATALAIQHPSMVKRLAIAEYLFPGFGYEQAASPGPYMDLYGNPQLSAFTIPDFAEFLVTGKEKQLLQWYFYKGSYSGGTSFSEDTINRYTSSISKPGFLRSMLGVYSAATVHADSQFFQSHLGPSPLNIPVLAIGGEASNGNEDIMRVLYARVSTDLSTAVVPKAGHWLGDENPSWTAKRVAKFFSEDKPALKNVDLSSFADQVTLQVGFFGTFRNAALGAGLVAQVAQMRQQLEYAAAAAAAGVDPAQYAAMGNGPK
Tatro_010809	-4.06753	1.93539	11.3523	0.000753549	CDS	contig_7	2016521	2017669	+	FUB6	Dehydrogenase fub6		PF00107;PF13602;PF16884	IPR011032;IPR013149;IPR016040;IPR020843		NA	GO:0016491;GO:0055114					antiSMASH:Cluster_7.3;antiSMASH:Cluster_7.2;SMCOG1028:crotonyl-CoA reductase / alcohol dehydrogenase	MAETVQNATWVYQSPPTALLEPGVTTTIENRPLQLVAPPGGVVVKLLVAGMDPHQRDRMRGVGKVTYVPPYEKGEPITNFSIGKVIRTDNPDWEEGCLIAGMLPISEYAILDLDYLNFKVYAANVVRKVTNHYNLDLKHFVGTLGLAGMTAWLSFYGHVKPRPGEIIWVSAASSSVGEVVVQLAKMEGMKVIASVSSDEKLKWVVDELGADFGFNYRKEPVDAALKRLAPDGLDVVYEMVGGDHLQAAIENMKFFGRIISCGTASQYNKPPEERYGITNTSEIFRRRIKIQGFMFHDKDIFQHVISFSMTMPRLIAEGKIKSRYTTFEGIDQAEKAFLSMFTGGSFGKTALKISDE
Tatro_011994	-4.03183	1.34034	37.9476	7.27e-10	CDS	contig_9	1574413	1577577	-		hypothetical protein		PF00082	IPR000209	ENOG41	NA	GO:0004252;GO:0006508						METPGPSNSILELKRRDSNTKIFSRNQKSHGEKAILQAKFKEKIKAGKFHDSLIEDWTFHGDVDTSRLEEEDLYKTNRSGRNLIHQIITESSVEEMPLVLTPQVLKVIQLLVLRDPAFFTAEDNSKNIPIREAAKFQLPVLFHVLDLLLPTSLYDDAKLQVDCQDVQVNCPLWQVPTALREHFSKETDQSSDESIHQDSSNTCLHDKIDVHQLVDYNKNLQQCLRTALHHQECSLACLEAILHDRNFDRDSSMNHIDRLETFKVFLSLCPDSIFGFAPFDKFTPLQIALRLYSKAQINFEMLFGFVQLLINRAPWSIFIESGHSAKAGNVPKTAYQILKDITIDNTPEGMQAKARAEELLKKACIGYEGKMWDVKTAELTNTITSEDKIRYLYSDIKSE…
Tatro_011077	-4.01432	3.75431	38.7998	4.7e-10	CDS	contig_8	770305	772174	-		hypothetical protein		PF01565;PF08031	IPR006094;IPR012951;IPR016166;IPR016167;IPR016169	ENOG41	NA	GO:0050660;GO:0003824;GO:0016491;GO:0016614;GO:0055114	SignalP(1-24)			AA7		MVKANFSTWASALCLLSLSGGVAALPAAAKGECKADLKGLLTDPARHWAANTTVSFPGDTTFANATERWSIFNAPTYSAAVSPGTEADVSKVINLARTNGIPFMARSGGHGYAASFGKLQNGLSLDMSKFNTVNIDSKARTLTVGPGARYRDILDPLYNAGFYVQTGSCSCPSVIGVAIGGGVGRLMGELGLTADALTSVRLVGADGIAKTVSATSYPDLWWAIRGAGANFGVITSATFEVQTLASNNNGNVFMVDFYLPKERSLEYFQLIEKNYSPMPPNLAAVIVLNWNSTLNVSQVGSDWIFYGTEADARKALAPILAFGAQYITAILPWNKIIAYSGAGYDPENCLPNKPRNSFSLNQKVYSAAGWQKGFETITDFFEKNPGGRASQIMLELFGN…
Tatro_011345	-4.00699	-0.125736	13.302	0.000265127	CDS	contig_8	1552739	1554602	-		hypothetical protein		PF12770	IPR024983	ENOG41	NA							MFPNDPEAVTIKLSKGYPYSVLTVPNDMKLPTELEVGLKNGFLHIEETATLTDVEDGRKYLVSALYHESGNPIVRFFAGHMAMMSSDFINYPQAYDVVKYTIDLIPLLARRDFPNALKQFILSCVAGTSSDAAAITLQKLPDDDRCLAAIECLETGRGLISRGLLEQRDLSTLKNRYPDLADSFLILEDQLYQPYDPNTLNGTNMNIKTEKNRIEKDFVTLLETIRSKNDFERFLLPASKADMVQAACEDKIVIVNLSVFRCDALIIEKSGLRVLELPYISQGALSELLLIERFNDIESPGTLAWLWDDIVCPVLDALGFTETPSKESKWPHVWWIPMGLLTEKLPLHAAGHHLRRSGETTLDRVVSSYATSVNSIIHGRQRQAPTLSEPINLVTVAME…
Tatro_007917	-3.99837	-0.469157	8.29592	0.00397342	CDS	contig_4	3739130	3740185	-		hypothetical protein		PF00106;PF08659;PF13561	IPR002198;IPR002347;IPR016040	ENOG41	NA	GO:0016491;GO:0008152						MLIIPTKTSHKKPYPAISPERAELSQAGRTILVTGGGLGIGFAICRAFIAAAASRIIIVGRRTSVIDDAVTKLADITKSQGRDTIILGKQCDIANLDSSKALWGQLAEEGIIVDTLVLNAATQGGPGPILERGTTKVWQDLAMNVQSTIYFTEQFHKQPGNKKKYLVNVSSAVIHKFDEPVRLLPSYSFTKNSAAFFLQQTALHVTAEDMQIVSFNPGQILTDAARNAGFDETSGIDWDDGMETKSTAFFAAGIKLTLSFIAENLPGHFAVWAASPEANLLHGRFVWAHWDIDELLSGENEQKLKTDDNYLRLGVIGLA
Tatro_006751	-3.94619	2.11365	21.7311	3.14e-06	CDS	contig_4	256194	260316	+		hypothetical protein		PF00400;PF05729;PF12894	IPR001680;IPR011047;IPR015943;IPR017986;IPR019775;IPR027417	ENOG41	NA	GO:0005515						MDCGSQAFISDSVFGDNARIHQGNVDIASHQGDISITGSPENVRISAHYASPPQDLKLDYLPASFDAVNKQHVSGCLQHTREQLLADIRTWIDHDSEKRIYWLNGMAGTGKTTISLTIAREYYKKKQLGASFFFSRGSGDLASTRKFATTMAVQLAEYSPVLRQHIIAAATSNPRISQLALYIQWEKLIIEPLSLLEPQTAQSPLLIIVDALDECDSERDMALLIESFVSTVATVKNIPLRMFVTSRPDRPINLGFGIVSINLRHYFALHSIEQSIVDSDLMIYYRHQLAQLSQRHSWDEGLTSDDIIQSLVHKSHGLFIHAATVCRFIDQGGILAEQRLSNLYALGSSSSRAEQELDHIYTTVLENSFNGHLDAEETIMLQRRFQKVVGSIVVLFDAF…
Tatro_004634	-3.94604	3.69071	43.1596	5.05e-11	CDS	contig_2	6049382	6050321	+		hypothetical protein				ENOG41	NA						antiSMASH:Cluster_2.6	MDHDEDQSFTIPVQLRLERSDANMHTLQDGDEDNHKVIHAEPPSLLTFIGLKFRFEGLDDRRRFRYVEVNIRFEDNTDPLTSLDPEVVELWPNGPHVWKQTDINTEVNISGEGTLQGGPSYAGGSAKGTWAKRSTYGFTDQATFSGATRLLEKKVGSDNGVFLRLNESRHGRSGVVKQIHTGILLQRKEGTGAFRAYFDIEAKADMRFSWANGLKKLRGVDHRTDPVKFMPGKNFLGWQDVAGITKDQPDAAMVQRYGDAMAWIELDLVKQYERKEGGWQQAEMQRPGGKQGIL
Tatro_006785	-3.94075	2.21989	38.3743	5.84e-10	CDS	contig_4	359823	361227	+		hypothetical protein		PF02666;PF12588	IPR003817;IPR022237		NA	GO:0004609;GO:0008654						MTTTLVPLPVRRHQRPHRVGGWLPRDPNLVVSYLRDLMDEVKKHRASGPRGKLMLSEPIQDLKDLIESTAELRMLAQAMFDEVPDKAPYNEDPVGNKQIESYKEMLEVFEFVMNHKAPSWKKLEYDVGLIGFPFNAILDWPMGTGSGYAFFLKAEVNAKLKVILDTWKQEVLMTDKSQYVITKAPDGWLSQESLVHIQNDTNVVGEELTFEQIFKCDPVGDPKHWGFKSWDSFFIREFKNMDQLRPVAFKDQPQWVANSCESKPFALQSNVQEYDSFWLKGQAYSVKEMLHGHKNADQFVGGTVYQAFLSATSYHRWNSPVSGKVIHTEIVDGTYFSEPTITGFSAPEGPDRAAPDLAQGYISHIATRAIFYIQAPEPIGLMAAIYIGMADVSSCDISE…
Tatro_009211	-3.93133	0.643106	17.4377	2.97e-05	CDS	contig_6	240114	241881	+		hypothetical protein		PF00067	IPR001128;IPR002403;IPR017972	ENOG41	NA	GO:0020037;GO:0004497;GO:0016705;GO:0005506;GO:0055114		1 (o15-36i)				MAISALLGSMTSSQAWGFGALFLVVTFIIDFVSDLASHPPIQIPSMGKSGMLNAFINSFRAIKNYNQWVTEGYSKFGRNGLPFIVPQPLSRHSEIVLPRSQAAWMIDQPDHILSTYDAHNATLFTRYNFLGRRLAHDPFPNRVMQKHLARHLPTVIPNIDEETQHVVSAMFGDDTENWKAFTLWDMWMEIVPCVINRLLVGPELCRNKQFVDNMTSFSNDVVRNMLILQLLPKVLHPIVGRLLGIANYIHWRSADAVVQPLVQQRLNAMLKQANGHAEFQDYVPPEDFVTWTIRQALAENKTFELDPVVLSKRLLPVEFAAIHTTVLTGQLWMQDLLSSDHESGILDILRAEIIANKPKSGPWTKTALSNLVRLDSSIRESQRLSNFMATVVERKVVSE…
Tatro_004232	-3.89602	5.58804	32.1402	1.43e-08	CDS	contig_2	4809353	4811595	-		hypothetical protein				ENOG41	NA							MVVMSRPRACKGPSGTPLAKPIHLGIYRQCGICVQVLETKESIQVVYRHAPEIFRCSPSFFLREDNQFLLNTSRFEICKKTDCIVCIDAAVDAVPVHKDCYAMVKKQCADHDDSAINVRIWAVAAFRQPWNNSQPLLLPHPMNTDVSLIESVATELGVAKLLLGLPAELVRAIQGFSERSLFWRFVIARTVAEHISKTMDQPLALQTTPLTEIADWKRGAAVTSASSRSLPPFITVNIDSDGIRSISRQSRAPEYARGRLTNVAYIFLSQDDDYTSKLYVHSLYGRCRFVITPDMDPPRIWETPTPPAWSACNMSINEEHLTRKWPRLTVANLEGITGITFFLIYGGLAGIHLHSPGEPSAMDTFNKLPNSVGKCCVWNYVPISKGDRITGIGVKRDLG…
Tatro_011067	-3.89212	4.15663	43.0883	5.23e-11	CDS	contig_8	737478	744981	-		Type I Iterative PKS		PF00106;PF00107;PF00109;PF00698;PF02801;PF08240;PF08659;PF13602;PF14765;PF16197	IPR001227;IPR009081;IPR011032;IPR013149;IPR013154;IPR013968;IPR014030;IPR014031;IPR014043;IPR016035;IPR016036;IPR016039;IPR016040;IPR018201;IPR020801;IPR020807;IPR020841;IPR020843	ENOG41	NA	GO:0016491;GO:0016740;GO:0003824;GO:0055114;GO:0008152					antiSMASH:Cluster_8.3;SMCOG1022:Beta-ketoacyl synthase	MFTLEPALDIPSDSESLLRSHAKDAIVVTEASYLNDEMQETSGPSSAFTVEDNTVCIVGMSCHLPGGITSPSGLWDYLYNKKTAQCTVPLERYDVKGFYNKDGSRAGVMAVDGGYFINEDVRKFDPSFFGINNLEASYMDPQQRKLLEVVYECFENAGLSMEDVNGTSTGVYVGNFTADYSVMQSRDTDYSHRLAATGSGTSIMANRISHVFNLHGPSFTLDTACSSTIYALHQAVNAIKNGDCDSAIVAGANLVMSPEQHFGTAKGGFLSPTSACHTFDTSADGYARAEALNAIFITKLTSAMKSDRKIHAVIRGTAINANGKTPGITLPDAKMQAAVIQKAYQNAGLSFADTDYVECHGTGTPVGDPIEVDGIAACFAGREGEPLRLGAVKTNMGHS…
Tatro_002258	-3.87136	1.77709	15.7294	7.31e-05	CDS	contig_10	125369	127193	-		hypothetical protein		PF00067	IPR001128;IPR002401;IPR017972	ENOG41	NA	GO:0016705;GO:0020037;GO:0005506;GO:0055114		1 (o35-60i)				MCPLCSAKLARRHLQEYNMAILVYDLAPLVSLKPIVALPLLAVSLGVLYVAYTVVYNLFFHPLRKFPGPKLWAVHYGFYACLELSGDGHRRMVEVHQKYGPVVRVAPDHLAFCHPDAIHDLSGHRKSGQLENPKETVRYMASSGSILAANREDHSRMRKSIANGFSQQAMLNQQPLITVYINMLFERLRGFYVDEKTFDISSWFNYTTFDIVGDLAFGEPFGCLKESTYHPWVAFIFDCIKNMAVDSAFRRMGFLYKLLVLLTPKSILIKYKEHSELSTQKVHQRLSINTERKDFMASMLAKSGKDALTFHELCANATILILAGSETTATALCSVTYYLGLNPGPLNKLCDEVRSTFKTEEEIDILSVGRLEYMPAVLNEAIRLHTPGPGTGPRTINEN…
Tatro_011878	-3.84563	-0.584547	8.43159	0.00368758	CDS	contig_9	1255523	1257571	-		hypothetical protein		PF00172	IPR001138	ENOG41	NA	GO:0005634;GO:0000981;GO:0008270;GO:0006355		2 (i222-247o274-292i)				MTERRRRRTGCLTCRARHVKCDERKPECERCEAGNIECAGYLPKRQVEVRESQRRGRRGRRGQSSSLGNIAPTPPHSLSSDASLPSSTGEVANYPHQLFRSDGLPLVGLPSNPRPSQRPLAGAREVLAYHQFLFRTLPILFPTEHLWFWRDRLCEEGWGIEYLYMMFSALGSMHRAVLMMSMPGDSDQDRGLDTKVIAIQSYTFALQELSRNLEDAKKTQEVFIATIILMAYFECFSSNITAAYSHIRSASYYFELYKTSFSRQKANDTPTLDYLDTALLNLSWMCFMALPLQNKMPSSRQTITVSEEIPVTPTSLRQNLLSILAESGLEDLIWNLVPRYSKSMALAKIYWLQQKLRAWRDANKSILPPLASDMADSTQLNFQEDPFLIPPSLYSTTTL…
Tatro_011996	-3.83644	2.87291	29.4797	5.65e-08	CDS	contig_9	1579791	1584904	+		hypothetical protein		PF00023;PF12796;PF13606;PF13637;PF13857	IPR002110;IPR020683;IPR027417	ENOG41	NA	GO:0005515						MADIKENAKSAGKSPAFKFLTFLVGFQDVADHAATSPLLGKIRSLVPEAHIVHHSIYSQGPNSAPQQDDVHQEDDFSDGNNGVVKRSSLEHTMELYDLISPAWIEKEALNLLICIREASTQKGAKRSFPVLLAGYGFGGVIMKHAMVIANSTPSFYDVAIRVNSLVFVYTPGPLRQRTKWENDLIEMLNITQKDYHGRLSQIFQSLVDFVFQLTYVFHRFTGKYQITHWVKSTSEGELYTNNYPHYLEKVVSLSSDGTNDILRCAIENLAQLELLRDSFAPHNLLLDQSNDFFGTDTISHMYFNALHSFSPSKWIIYSPGTIDEYSDFNDLRDVYNPLCKEIFLDKLHGGSIQVIGPKGHGKSTFMKFVCEKILQESTVLVIENFLSVSKEGVTLYDVF…
Tatro_009426	-3.82812	-0.0648992	12.1937	0.000479511	CDS	contig_6	857686	858004	+		hypothetical protein					NA							MLTLVFHQTQCPSSLLPSLQISTGPSVFSPSVCRILTQRKKCARTVDPLLAVPGSVLAPSHCKANAECSCQKVAAKKRAETPSVGVNDEWLFSTVLSSQYLNVTA
Tatro_002261	-3.80724	1.2545	9.29163	0.00230204	CDS	contig_10	133083	134164	+		hypothetical protein		PF01118;PF05368;PF13460	IPR008030;IPR016040	ENOG41	NA							MSNTTKTVLVIGGTGAQGVPVVKALASDSKYAVRVITRSASSAEAQELAKLPGVTIFEGDSYHEPTLREAFKGVSYVFANTNGFATGEMAEIYWGIRLYELAREFRIEHFVYAGLEYATKLGNYDPKYRTGHLDGKGKVVDYIAAQSTTPMAWSVLTSCLYIEGLTEILRPFPDPNDPSTMVFAVPLGEGECPLIYLEDYGAYARWLFDNPSRSNGLELHVATEDIAWKDLAAAFTEVTGKKAVYKDVTLDEYFKLGIFPEPDAKVGHSANPNEPTLFTFRENFSGFWNTWKDNLTKRDYKLLDEILPTRVKSVKEWMERTGYDGSFASVLKDYRSQDRNTK
Tatro_010799	-3.79844	-0.797932	8.61983	0.00332523	CDS	contig_7	1977673	1982175	+		hypothetical protein		PF00005;PF00664	IPR003439;IPR003593;IPR011527;IPR017871;IPR027417	ENOG41	NA	GO:0016021;GO:0042626;GO:0005524;GO:0016887;GO:0006810;GO:0055085		10 (i64-88o117-135i193-213o219-238i297-319o331-349i724- 747o767-791i841-864o870-890i)			antiSMASH:Cluster_7.1;antiSMASH:Cluster_7.2;SMCOG1288:ABC transporter related protein	MDEKSTGQQQEGQTSLTSSTVSPSVTADPIGNQPIQDGSQGQAEQKPQLKDYFRVFSYATKIDILAYTVGVIASIATGVTLPLMNVVFGSFVGNLSGFSQSSSDGDASRLKHQIDKLSLYMFFLFIARLVLNYANKFTFRMAGIRLSSAIRLHYLQKLFGQSVHALDSMSPGYAINTITSTSNTLQLGISEKLGVFFEYNATIIAALVVAFHANWKLSFVVISVVAFIILTVSILMPFTAKASGQMVQADANASSIASDALAGVRMIAACGAENRIAQKYAFFVNEMRRHGNKMTPLIALQFALTFFAVFGCFGLAFWFGTKLYLEGHLDNFGTITVVLLSMTMIVFSLERVATPLLALSKASAAARQFLNVIDAPQPNQGQLKSPEVNPKEDITLKQV…
Tatro_011386	-3.78046	1.99688	10.8549	0.000985342	CDS	contig_8	1724520	1726113	+		hypothetical protein		PF01565;PF08031	IPR006094;IPR012951;IPR016166;IPR016167;IPR016169	ENOG41	NA	GO:0016491;GO:0050660;GO:0003824;GO:0016614;GO:0055114				AA7	antiSMASH:Cluster_8.5;SMCOG1138:FAD linked oxidase domain protein	MNSDPNFQGSQLKPGTAAYDQANDIYATSTYGQERNMNPGEILQPTSIEDIQGVVRYANKFGKPIAIRTGGHQYSGASSTGPNGIQLDLELTFRDKNKDLVLIRDTAKDKVYIKASVSWSLSEVYDFLLANHVFMPTGQCATVHLGGHVQTGGFGMLARSFGLLGDYIRELHIVDHAGELVTVTKETQPDLFFGLLGGSPGNIGVLTHFTVEVQDDNKYKGSKGLWMAFHYHPDTLKELLDILVEKGEDPNFPRSYDFTVNVVSRETNLLDLFPGTEDDLKEALPDNIHDGKTNFANVFKFKYAVIVVYAQWVNLGIDKFSPELFNRIKGVKHDLFKFAKETDDTASMSYITSMWLFRSRREFPYPYIKRTNTTNSTTLSKTGWSKWFSGRIDEIISNK…
Tatro_005506	-3.77074	1.97267	15.4509	8.47e-05	CDS	contig_3	2128250	2134503	+		hypothetical protein		PF00106;PF00107;PF00550;PF08240;PF08241;PF08242;PF08659;PF13489;PF13602;PF13649;PF13847;PF14765	IPR001227;IPR006162;IPR009081;IPR011032;IPR013149;IPR013154;IPR013217;IPR013968;IPR014043;IPR016035;IPR016036;IPR016040;IPR020801;IPR020806;IPR020807;IPR020843;IPR029063	ENOG41	NA	GO:0031177;GO:0016491;GO:0016740;GO:0003824;GO:0055114;GO:0008152						MAYYRGISASSIELNPNLNGGMTAVRASGETIAPILRDLKHGVAIIACYNSPSNCTVSGDKAALDELQSVLDKAGIGFTRLKVKVAYHSPHMDLAAAAYLTQITAFSAEQDSPDRWDAVPFFSSVRGELLDLSALGPQYWAENLRSPVNFTAALYALLHHQTGVSGGEPGSFIDGIVEIGPHSALRTYCLEICRSGDRPVAVPYINTLRRAHIAYDTMLAAAGDLWCLGSPINLSIVNGATSDATILVDLPPYPFNHSISYSAETTALREFLSKGYPHTGLLGAPVLGSMVPQWRKFLRIRDDPWMLDHKVQSRTLYPGTGYIIMVIEAMCQLADPLTEIAGFELQDVVFDAPLQISDDDQGIETVTQVGSTRESTGSPWSTFTVSSRGGRDDFSFQTH…
Tatro_002075	-3.74914	3.89111	24.9187	5.98e-07	CDS	contig_1	6215807	6217028	-		hypothetical protein		PF13826	IPR011008;IPR025444	ENOG41	NA			2 (i24-42o48-69i)				MDFQHFAPRIDKIPKRSRKDTVKIMYWNMIRDCFTISTWLAIGAVIQGLLVVFVRPTYAVAPAALILLYKLSRTILQSFGLLHNPYMDDVIMGKFSAQHGDAAGNAPTEGAQNQIAVIKLASRSNHPMGIFGPGYKQIGDFFSAMIENLTEDEDSGFLGSSSYLCNGERLTANSIATCCYFRTVEDVHRFAHSPLHREAWDWWNNITASHPHLSIMHEMYNAPAKGWENIYVNNHRTGIANIYKPVIINGKEYQPITNAARGPLATQKGRLRQPKLSAGKGDLEKQESANVEY
Tatro_001943	-3.7077	2.6313	24.268	8.38e-07	CDS	contig_1	5847934	5848490	-		hypothetical protein		PF05730	IPR008427;IPR014005	ENOG41	NA		SignalP(1-20)					MASLFQLFILLFAAALTVSAASAPNITSLVDKLPPCSLNCIIDGVTNDGCAVSDLACGCSKINDLTKTVSPCMAKAGCTLDEMTQAAGAVVQLCESAGLIANTTTSDTTSTTGAASAATSKSDAGRFSRELGFAYAAVGVLVAVVVL
Tatro_005627	-3.70182	6.21495	40.2759	2.21e-10	CDS	contig_3	2534500	2537234	-		hypothetical protein		PF00004	IPR003593;IPR003959;IPR027417	ENOG41	NA	GO:0005524						MEDRITVVGGPTFAMGGPIDERPKVSVRVMDFEHFKNRYGIDDKYHIIEVLRATPQMTDEIQDEWNRRKETANATKLKTSAVENSMPSDIERIQRVRIQSTMILGYLSHVAGNLGWDIEKPRVFCWPFRALSHYYPEMKQHLDILEERWGEATPPEDFGYFKDAPAKEYSSDDEYASVDQKNSDNRVKEPRNSATRGKQPTSQSNSYIKYGAEDFGEKKKDGVNKKAILEDEDNTDTDANNGDGDIDISDPKLNDPTALRHMRCYIKFMEQIILPLEQATRDYFVKSGRIKSNDLWHLFQIGDIICAPSRAISQQQTAFIIYRKAIPPIADDYPDDFNNRGLIIWCYYVDNDGNRYDMVEEMFNIDGYEGEKTITSLPIFPLHYAHDYEPRLTTLEKQG…
Tatro_005386	-3.68796	3.19689	10.0798	0.00149904	CDS	contig_3	1806095	1808521	-		hypothetical protein					NA		SignalP(1-20)					MRYLSLAAATGLLSVATAQANQVEEAIDQAKGLFDKRLLQTTCATLSITTTTTVTHETTIYVTPTIQVTVPTTGTSNTATTSHPFVPPPYSPPAGGQSSSPSARQSSTPGGPGSPTSGPPGGQFLTSSSVSTAKSSSSSSIVPLSASTTSGTASSSTKGNPPAGSSTPPAGGQSSTGSRSSTPPGGQSSTGSRSSTPPGGQSSTSSGPPGGQFLTSSSTASSVSKSSTGSVPPSSATTSRTASSTAPPNGSSTPPGGQSSTRSVPPGGQSSAPPAGQSSTSSTPPGGQLTSSSTVSSVSKSSTGSVPPSSASTSRTASSTAPPNGSSTPPGQSSTGVISSSSTVASSSSTSSGPPGGSSTVSSTASTTSGPPGGQFLTSSTSNTNTATITVATPTDDCD…
Tatro_001226	-3.6655	0.502857	14.5218	0.000138549	CDS	contig_1	3729725	3730726	+		hypothetical protein				ENOG41	NA		SignalP(1-20)					MAAAAVQSVSASSGFGSVQGVQFQPLLDQKNVQQKIPRHDVDTTLNFHKDNEDGSPPTPQYAGKAASFNERPTEERKVTIRDVAGQENKYTLDKTGFQFHRHTSVEKDFVDDEHIKAHYYPETEQLLKDVTGASKIFIFDHTIRRPLPSDVAGSNSNVLRGPVNRVHIDQSYSAALSRVPFHLPEEADELLKGRVQLINVWRPIRQIQRDPLAVAEAHSVAEEDLVPVPLIYPNRKGETLGVRHNEAQRWFYKSGLTPEEVLLIKCFDSKTDGRARRVPHTAFVDPSAAANAPARESIEVRALVFHPDDRE
Tatro_003823	-3.66092	3.8494	17.5275	2.83e-05	CDS	contig_2	3488247	3490410	+		hypothetical protein		PF14479	IPR029498	ENOG41	NA							MDITSLAFNIAALYTACRDGYNFFTTVKKAEGESLIQLRELEIQQSILKAWGFHWQIQSESGSEPEHSDHARRKQTKLHKYFLSNGYKAEGVFRTLSALADTLSDQKKLTTRYGIQLRPDQAVQDGPGCTNYVQEAIHDTNIEDVKSVIKEVKNRLSVLNKFKWALKDKNNFKKLIAELKSHSDSLYRLCPENAFESMNIYFIMECLSKQESPTDLEWISTFATEQAEVDKKSSVQQGYKLLASAATLKASVNENRSRREANDIALINVDEEQRQMRYLGKGLALFEEQVVYVEMRDYRGPPLEVTPKQEKKKKRRNRGPFFLMDHTSFDESEEDIELNKIARPIKTVRPADPELRDLIRNFFNTFHGANMMGSVYGLDVASIIDHTEGEHQGYCSILY…
Tatro_003716	-3.65597	1.23309	14.7976	0.000119688	CDS	contig_2	3159723	3164865	-		hypothetical protein		PF00400;PF17100	IPR001680;IPR011047;IPR015943;IPR017986;IPR019775;IPR020472;IPR031359	ENOG41	NA	GO:0005515						MKVTETMMTKRWRMFRFRKPKRTNTGHDEPLPGPPATVRPPDKISIPDEPAILPKSSVATSDGEILTDLPIKDSKKPEEAILPGNEVDDVPSTIFSTPSKLDSAESSRREIENLWDVAYDNLRPQHADLLEKYEKILTLWLRAHLLQQNQKTSHNYQQENLFQPLHHQERQQYAQDIIAFCLESQQEGDADADTVEKNINSQLIPLRFSKEIRDLLKSSIDSGEDTALAWAGTCLALQALLHSINQPETLQGMDHVVSRMVWYTLLPKLLGADEYKRGLPLSEQTILRDRITELYQQVLLFQARIVCSQIDVIQESNLIRIDQSRLPRDADLNEADVVRAEQSLLSFKGEIQNQKLSTLLSDKKNDTTGVGEPEPTKSDMKTPKEILNVIDPRKLEANI…
Tatro_010182	-3.65198	4.68645	13.4149	0.000249637	CDS	contig_7	104920	106873	+		hypothetical protein		PF01384	IPR001204		NA	GO:0016020;GO:0005315;GO:0006817		9 (i47-64o84-104i116-139o145-171i183-205o217-241i484- 503o523-555i567-593o)				MVLHQYDYIFAIGTLFAMLDAYNNGANDVANSWATSVSSRSISYRQAMVLGTVFEMLGAITVGARTADTIKNGIIPNAAFQGDAGVQMLAFTCALAAASSWVMWCTRHSAHVSSTYSLISAVAGVGVATVGASQVQWGWNNGKGLGAIFAGLGMAPAIAGGFGASIFLLIKFVVHVRKNPAKWAVYTSPFFFLVAGTICTLSIVYKGSPNLGLGKKPAWYIAAVTMGTGGGVCLLSALFFVPFARAKILKKDYTVKWWMFILGPLLWNRPAPADAESAAVPDYAVVQGEEHVHGSSRSLQTESLDSESPKKTDAVLGEKNLSAVEANKPSYEELAKASEAKLNSRLYESQGPIGWAMRTLRDNPMGPGQVYEKHNVKILAKRIPAMIVCGLLYGFYYDI…
Tatro_000371	-3.64874	-0.544665	8.65865	0.00325512	CDS	contig_1	1155696	1156210	+		hypothetical protein			IPR001128	ENOG41	NA	GO:0016705;GO:0020037;GO:0005506;GO:0055114						MALKPFELSDGTRVEAGEWICAAARGMMLDARYYTAPHEFQGFRFVDPSILKTQLADDIVSQVQGTPSNFTDIGDWQLWGTGRSACPGRFYATAVMKTLLALFITKYDMQLEEKAAGRYFAWRTFIYPYASTKVLLRPRAAL
Tatro_002644	-3.64852	0.831405	9.48981	0.00206616	CDS	contig_10	1238605	1243208	-		hypothetical protein			IPR002110;IPR020683	ENOG41	NA	GO:0005515		2 (o1167-1189i1201-1224o)				MAEASSLMGTRPVHIYAPPSLTSCIDIVNRATAPYHNERPTRGAIISFDFKYPSSIFFVEKETEPKFDLNFTIQIEDEYHGPVEIQAVEVNHFNLDNNIAELLNESKKFPTFEIERLPENRVRAQIHSLDDYCNWGDNNVRFVVLSNVYPSNIDVSISLLTRDGTHQLRGAFTGASRPYMASWPNEEKLHELLSWSAGLGYVELFKAYLDQAPLGLEKEDAFGMTPFSWAAQSGCASVVRVALQQAGSIYARRSTARGPAPLEAAARSKNKDIFESFLKWLKYLESPVAIDKPPEPNEIPEHGSSLADDDIEGEIHSAIRNKQTFTTQRLVEILYKLQGGRDEKKWLANRIVEAAEKGDLYLVQALRSCGAEVNCENEGSVTPLMGAINNKNNTKVAEY…
Tatro_006439	-3.64427	2.21702	14.8466	0.00011662	CDS	contig_3	4978198	4979998	+		hypothetical protein		PF12796	IPR002035;IPR002110;IPR020683	ENOG41	NA	GO:0005515						MSIHADAKQGILVGNVLDSYIKNNQDILEEQNSESGLTPLAIAVTEGFPDEVEELLGKGAKADGLSRDKETPLLLAAWKAKKERARLIQLLLKKISPSSVDSTCDVAGLKTPLMFAIENKDLESIRLLRKAKASVDIKNKEGLTAEQMARYTNNPAISLALDVNEEKAAIGLLASKVVDLLLYIVDWVKKTVKGALFMVPKANTESNEDIDKIINEGEEPTQEEFVENIGQYLENRQLLERFFKGKKDFIQNFAKKVASLEESPANDLGGKELLQKRIQVSLYQQVIYCDDSTSMKREGRWESQKELIQRITQVTTLVLPEGEGVALRFINRDVDNATNLTLEGIRDILKPMTWQPGGDTPIGTNLQSKILQPLVYEKIKNRTLERPLLIIIITDGMPE…
Tatro_010861	-3.6436	2.17744	9.66998	0.00187303	CDS	contig_8	86996	93834	+	PKS1	polyketide synthase		PF00109;PF00550;PF00698;PF02801;PF14765;PF16073	IPR001031;IPR001227;IPR006162;IPR009081;IPR014030;IPR014031;IPR014043;IPR016035;IPR016036;IPR016039;IPR018201;IPR020801;IPR020806;IPR020807;IPR020841;IPR029058;IPR030918;IPR032088	ENOG41	NA	GO:0031177;GO:0003824;GO:0016788;GO:0016740;GO:0008152;GO:0009058					antiSMASH:Cluster_8.1;SMCOG1021:malonyl CoA-acyl carrier protein transacylase	MEHLTISKSGNEADSFRVFVFGDQSSFSLSNLQLLLLKKNNPYLTLFTDRVNVALRQEIAQLTIAERQWFPAFSSIKNLVARGLKKDKNAALDSTLTTIYQICAFINYFGDCDEIYPSNLNNYVSGLCIGTLAAAAVGSSKSLGELVQAGVDAVRVSLKIGLLAARTAALFGHHRSNGPSSWSYVVAESQYPLALAEKAIAAYKDSSMIPPLSSPYVSAKGQNSWTVSGPPETVQKFLESSQFLETPKSTPISVHAPYHAPHIFSAVDVEQILQDVGSVSDLSSKIPFISSSSSCSTLENSCFRDLLHHAIESILVLPLDLRDAAANVQKTLKRASSTGQYILCPVATNVCPSFKASFSPESSKQVVIVDKIMESIAADPASKSSSAVKPSDAKIAIIG…
Tatro_009531	-3.63446	3.27519	27.5103	1.56e-07	CDS	contig_6	1152956	1154835	-		hypothetical protein		PF00199;PF06628	IPR002226;IPR010582;IPR011614;IPR018028;IPR020835;IPR024708;IPR024711		NA	GO:0004096;GO:0020037;GO:0055114;GO:0006979						MANGQPSADPGSVQQIRYGNGNGGLVVLSDTQTIEVLAHFARERIPERSVHAKAAGAFGEFEVLEDVSDITDADFLTGVGKKTKVLTRISTVGGEKGSADTVRDVRGWAIKFYTEEGIQDFVFNDLPVFFIRDPIKFPSMNRSHKRHPQTNVPDNTMFWDFHKNNPEGIHALMHLFGSRGIPASLRNINGYSVHSYTLSKADGSYVYVKWHFKPEDGVKTMDANTAVRLAGSDPDYHVKDLFKSIENGKYPTWSVCVQVMKPEQVKSAPIDIFDCTFTWPFDKYPLRRIGRLTLNKNPNNYFQDIEQACFSPSNMVPGIGPSADPVLQARMFSYPDAHRYRVGPNYFQLPPNRPTNTVYAPYVRDGPGTMNGNYGSDPDYVFSELRPVSQSKRVQIPLQ…
Tatro_000365	-3.6165	4.87114	34.4389	4.4e-09	CDS	contig_1	1141409	1143114	-		hypothetical protein		PF00023;PF01048;PF12796	IPR000845;IPR002110;IPR020683	ENOG41	NA	GO:0005515;GO:0003824;GO:0009116						MGLKQLQHGEYTIGWICALPLEQTAAMYMLDERHKDLQNPLSDENTYTLGRIGGHNIVIVGLPKGRIGTNDSAAVITRMASTFPNIKFGMMVGVGGGIPEKTRLGDVVICSALGTNAGVVQHDMGTRAGGQFETRGFLSGPPTAVLTALAKFQADPLTPGQMRSHLDDMATMPYVDESYLKSDSLKDVLFESDYSHVDVGGDCRNCDKKRVKARAPRRADFKIHYGLIASGNTKVKDAKLRDELCKRYKNNLYCIEMEAAGLMNNFPCVVIRGICDYADSHAGKEWQNYAAAVAAACTKTLLGVVPEREVRRLQSVQDTVASSSIRTPREYGMQYHATSSPPLVTGEPEEPEEPAASAPHMIEWPGANYRSNLLSTANSEPRGKQATEQRIPANHGQPE…
Tatro_001505	-3.60952	4.22652	37.2859	1.02e-09	CDS	contig_1	4609398	4610427	-		putative secondary metabolism biosynthetic enzyme		PF08240	IPR011032;IPR013149;IPR013154;IPR016040;IPR020843	ENOG41	NA	GO:0016491;GO:0055114					antiSMASH:Cluster_1.3;SMCOG1028:crotonyl-CoA reductase / alcohol dehydrogenase	MAPSNIAAWQTAPKAPKFEVKEAPYTAPAASEIVIKNGAVAINIVDWALQAMGPDLFNWITYPQVLGNDMAGEVVEVGPGVTRFKPGDRVVAHAINLMNNKPSEGAFQLYSVVPDFMAAPIPDSISYEAASVLPLGISTAACGLYQKDHLALGLPSEPAASSTGKTLLVWGGASSVACMAVQLARASGYDVIAVASSKNFDLLKKLGASQVFDYHDADIVPQLIAAFSGKTSAGALSVANGSLAQTAEVISKVSGSKFVSAANPITETLPAGIESKFIFGGDLRNNEVGPAIYAQFLGKALAAGTFVCQPEAYVVGKGLEAIQEACDLAKAGNSARKLVVSL
Tatro_004202	-3.59839	4.63526	18.4	1.79e-05	CDS	contig_2	4688981	4689628	-		hypothetical protein					NA							MQGDGVQHESVLVQLLLVLRRRHPNPVDISLSLLELFFLNFFDSLNTLTRQHLIFQSQLSTSTISNAIMCYYTVGEAVYEDCDPNPSHMVKCIIFEKCLLKEGSRDACMHPGVRKPDAVLKKHVKDGKCPVCPKFTIPIRGSYVVLPDSPRSERSFSSEKTDFEEES
Tatro_001782	-3.59467	4.47565	15.0118	0.000106844	CDS	contig_1	5391406	5395123	-		hypothetical protein		PF10528	IPR018871		NA		SignalP(1-23)					MVRSLRRGLLTAAAVWAASAVAGSEQDSHEGDNKWLASIVTVTSTAYLDLKDYEHKCTQGHYACGPTTTPFPEHKECHECQKGKETPPATYNKDPGNYNKDSGSYNKDPGTYNTATGTWDKDPSSEHKDCHECQEGKETAPGSYNKDPGSYNKDSGSYNKDSGSDSKDPGSYNKDSGSYNTATGTWEKDPSSEHKDSGSYSKDPGSYSKDSGSYSKDSGSYSKDSGSYSKDSGSYNTTTGTWDKDPSSEHKDSGSWNKVPENSGSKDSGSYDKDSGSWNKETGTWEQGSGSGSGSESGSGSWGKESSAWNHTWGNWYTDPTDVYHGLWRGCGATEQHCPSECSCSSKSICETPKGPQCKSSTECKTGEMCNSNGVCQPIPGPRCEGKACEVDNGGKCTT…
Tatro_004118	-3.58579	8.09289	47.2638	6.2e-12	CDS	contig_2	4418171	4420698	-		hypothetical protein		PF04082	IPR007087;IPR007219;IPR015880	ENOG41	NA	GO:0005634;GO:0003677;GO:0008270;GO:0046872;GO:0006351						MTAYVSRPSPQMAAIFSCDKCSEAYASPADLDHHRQIHDFNHDPRRFASPANGSRSRSKTVGQARVEQVVATPVVATRCFFFCSTCNTRVDSPSDLTRHNEQYHQSASMGNENGILEGDTPQPPREIPSPEPSWSPSSAFGPPASWEQGMQMQSAPPVNYSPIDPVHPPSSPPDLVVTVFSPQYVAHMPPIPASNAIQTGNVSWIDFLVPIEGHEPYNQIVDGYHFPSDVLSVSLESLGLLFDVGGVPRIYEAVEAQAPFLPAMNLLNQLCANYFSYWQPNQPVFHTATWSFIDYPMALVSAMACVGSTFTQESQVQRQASYINERCISEISRLTDGSPQHQDIEYIAALCIHQTYLIGSGHDEIHQHADRVRSYMIQGLQAQNLLGPNLFDPNDIMPP…
Tatro_002601	-3.57196	3.01611	17.0255	3.69e-05	CDS	contig_10	1113701	1114574	-		hypothetical protein			IPR011051;IPR014710	ENOG41	NA							MEIIHGKDLPFSDLSLKHRNNGLAFKNLFIGQENTPENHLFALVRSVGFYSPRHKHNFDQFRYAYKGDISINPDKNAAEGELVYHPEGVCYGPQKDSEGERVVLILQFGGTSGQGFLSYRQLEEGQKELAQLGHFEGGKYYRNGSHEGDEPQDGYEALWEKFNGRRLVYPPGRYKDPIFMSPTNYAWRPADNLAKTDGVAFKKSLGVFTERETRAEMIKIKKLGQFSIASTNAIRLLFVVNGAGEVEGQPWEEESAIRVSPGKEIVLSANQDAEILLFTLPLLNYYELRI
Tatro_002959	-3.56844	4.29132	26.2399	3.02e-07	CDS	contig_2	721970	722579	-		hypothetical protein			IPR025870;IPR029068	ENOG41	NA							MPTVNPPSFFISLPVASLNSATDFYKSLSFTPLPDFSDANTSAFRFPYRSNSNICLMLHSTRRFGEFVRQGSEIINAKKFTGAIYTLGVASRDDVDGLLEKAERGGGKKDPFKMEGYGKSVGIYTRSFEDVDGHVWEATTMLEKKEEVKKDEKKVEKKDEKKVEKKDEKKVEKKDEKKGEKKDEKKKKDEKGKA
Tatro_006403	-3.55691	3.4354	28.9779	7.32e-08	CDS	contig_3	4859177	4861868	+		hypothetical protein				ENOG41	NA			2 (o652-674i686-706o)				MVSGSRGSPSERFEKPGDLSSETGLINDNGQPVATSNSVQNLGTRLFGQNVKGQSIRSNGAEIWRRGRQYLSHGRLRAQATGAPPMLSAPHEGEPARRGSLQECPSIDSIMEIIEPKSESNITYPEFDSLVQHSVPKGAAKRFRKAEAKRLSHILEQPQEKLCLGQTKLLSAMNGNEEGYRKLSKMSQCILTAQNLCLLDNECINAQYCTRLANHSRMQKLIQQAQLAAQPSSFADGEGGEEDQYDSEEFIHDAFQLVDYVSALLMRLIHQTAVGEYWLTNVMAVLVARVAKIKALLMDIKLRANESVAVGTEHLKDAQTSARGSHSISINIDADEEECEEALRIIDADTKEGLTSEEDASISAYCVTQNKFRSGLNSAIKYILSSLLSTNRSGLPVTN…
Tatro_001394	-3.55479	2.15272	24.1534	8.9e-07	CDS	contig_1	4235155	4236646	+		hypothetical protein			IPR010828;IPR023213	ENOG41	NA	GO:0004026;GO:0006066						MASIRQLEKLRPLGKLEQVSATCHHLGFFNNVGLSVHYRLSQLFPPITFDLCDLIHLAVGKVVQKYRILSAIPINEDTPDAHFASLLSVDLSRSIKFLTRSQPWNDLGEAEDRELDAILEDQHNTDFKTGYGTEPFWRIVVLQSAEQKMDFTVSFIYHHAIGDGVSGLVFHKNFHDALEVLSSTPAPCFRREETVVPKEDAKIPPALGQLHPLPINPAPPANATGSFNQWTGNCIQHPCKSRWTSLHLPPIVSKSFFLKCKQNGLSVTSVVSSTLATVLFDILPLDVGALTCIIPINLRPWLQLPREVGDDALGTYFDATRVLFKRPEQIPNNPHSVNDVWIAARKVSGIVNDYLSNVSPSGEPYTAVSALETIPNVSTIFKPMIGEPRDAAFEVTNVG…
Tatro_011068	-3.55031	2.17593	16.5709	4.69e-05	CDS	contig_8	746620	747617	+		putative secondary metabolism biosynthetic enzyme		PF00106;PF08659;PF13561	IPR002198;IPR002347;IPR016040;IPR020904	ENOG41	NA	GO:0016491;GO:0008152					antiSMASH:Cluster_8.3;SMCOG1001:short-chain dehydrogenase/reductase SDR	MDITGNAFIVGGGSGIGRACALGLAKDGAAGILIADMNVEAAGRVIAECKAVATASNFRAEAIQIDISQEESVAKATSFMVQTFERIDYCINCAGIGVQMPLNIAEADLGEFSRFLRIHVEGTFLLVRSVSAVMQRQELKPIDAANPARGGTRGSIVTLGSGNSFAATPHLVQYTAAKHAVLGVTKNAALDNAPYGIRVNCVCPTWVETPMIQSARDGGMDIDSWVNKVVPLGRIATAEEVADTVIFLSSPRASYVTGSGFIIDGGTTLTCHA
Tatro_006337	-3.52934	4.26018	31.7913	1.72e-08	CDS	contig_3	4668422	4668671	-		hypothetical protein					NA							MVQGNPDAGENRAFEAPIQVANESGKEQTWRQWLPDKGAVASDDKPWIGWKPDPKNESAKPWIDWVKTGGIEGAGPSGNAGG
Tatro_009865	-3.5278	1.93144	19.7909	8.64e-06	CDS	contig_6	2149928	2152095	+		hypothetical protein		PF01794	IPR013130	ENOG41	NA		SignalP(1-19)	7 (n3-14c19/20o171-194i233-251o271-292i313-334o346-369i376- 397o409-429i)				MKLASAVLVVTSAYAPVAALQGFGAQSIGYFPYCATACNRALGSNFLSCSFDGYVPGGMMDSDSASATPTCRGSNMPFLSSLAYCISTHCNYDMGIIETWWAAKSTGSGGAFEPPKWSYQEALMNVTATPTHILTAKDNLTSTMLANETSYRNQFGTLFMVDREEFLHEKYGLVLLMVGVGIPLLATWLGYLPFVNPLIHKLKPYIIWPSTIGSYQVRPLPWLGGTALTRGQALYVAVMVILTVVFMAVHYETYQPNLWYPGQSVELMAYVVWRTGCYSLALLPVVLLFAARNNTLLWLTNWSHGTYILLHRWVARIFALLVIIHSILALVYYVKDGNYDSSLSEAWWIWGCVATVAISAMLITATPWVRRHSYEFFLLSHIVLAVFVLAGTWYHLFYL…
Tatro_004570	-3.50615	1.49507	17.0752	3.59e-05	CDS	contig_2	5866078	5867779	-		hypothetical protein				ENOG41	NA			7 (i62-78o118-136i335-357o363-382i453-474o480-498i519-539o)				MHFIVFLQRRLDRRLRDCRHTTTRSQLLKMEKFHRFKPNCTLPHDVPVGFVNAPNIRTTMQIIWSCFSVILLCTWSILRPNVPPELKPEEPQSTDPIYKKLFSKQKIYKTLFLLFRKIYWAGVMLIAPEFLTTFTTKKMFGTKANVAILEALAGSDIEWGLQQTILADMGGIVIDFSDIEDQGVENEKSGLEKSQGSRPNHEVPRPSREDDRVVCEAFRPSQEAIRPRRDIESQPLRQCSGDDFITKFKQRQSHWFGKCEIPWNLHEPHVKHAIKVKKALGENPPYWKVQTIAALSGSLWTLDSMQLAVAVEHGIITHLPDIKTAEIEDRNKSDALVKVLAVIQVVWMVVQLCARVYYRHPFAPLELGTVAFSATAIILYIVEWDKPKDINTPVYVKAA…
Tatro_004450	-3.50517	1.36954	10.213	0.00139457	CDS	contig_2	5436512	5442728	-		Type I Iterative PKS, variant 2		PF00106;PF00107;PF00698;PF02801;PF08240;PF08659;PF13561;PF13602;PF14765;PF16197			NA						antiSMASH:Cluster_2.4;SMCOG1021:malonyl CoA-acyl carrier protein transacylase	MLTLPSLFNEHGKTFAFDHRANSGFARGEGTGCLILKPLHKALADNDKIYSVIVNTGVNQDGKTSGLTYPSGDAQEQLMRDVYARAGISPQDTGYVEAHGTGTRAGDPIEANSVHRVFGDGRTKRAPLYMGSVKSNVGHLENASGIISIIKASMMLDRGFVLPNVNFEKANEAIPLDEWNIKVPTSIRPWPRNKRFISVNSFGFGGSNAHAVLERVPTALADLPQDNQNTTPRLFVLSAHDESAAKRKAENLGIYIEQHPEVFQKRLVNDMAYTLGERRTHLQWRIAIAASSCSELANALNSISATPGVVASKEPKVAFVYTGQGAQWAEMGKELMESHPIFARAVETCSNHLQSIGAEFSLLEELAKSSKETLVNEAHISQPACTAIQIGLTKLLNAW…
Tatro_004719	-3.49326	-0.331731	10.4174	0.00124836	CDS	contig_2	6289492	6290068	-		hypothetical protein			IPR005828;IPR020846		NA	GO:0016021;GO:0022857;GO:0055085		5 (o6-23i30-51o63-83i95-118o130-146i)				MSVGGLGLASVGTIISWFLMHRLGRRTMYLWGLGILTTILLVVGFISVGAANSAGGNYAQASMVLLWQFVYYVTVGPICYAIISEVSSTRLRNKSVCLSRIVYYIAQIICNVVNPYMLNPTAGNWRGKTGFFWGFWAFVFFVWTWFRLPETKDKTFEELDILFASGVKAREFASYKVDAYVDRGKNLTKDI
Tatro_005587	-3.47499	4.38827	52.3714	4.59e-13	CDS	contig_3	2412682	2414279	+		hypothetical protein				ENOG41	NA							MAENQDQLRRLEEQRNSVMAEDERKAALISDLFKHIGDLTGQLAEAHMDLRDRKDMLELKRTKLEFAEKQIEDLRRKTDDHVFSMVIIDGDNMPFQDEFARDGLAGGKRAAGLLRKAIAEDIKTRYPSVPTNVQVVIRVYANLRGLSKKYRELMPDSASFEEFVRGFNTVHPMCDFIDAGCGKECADEKIKASMKFGLDDSHCKQVFFGGPGDNGYARVFDSFLEDQAIRERITLMAGPPFAYELAAIKDKFYNITLDSIFRSLKLPSEANRRTSFHITPPGTPMFPNTPLNFAAVAKVPSSPAHSAPVQLYYAEPKVPPQGDILRNKFGQRVDSRLSFLQSDFSNLKDRKLCNNFHILGKCYYLEKFGKCHHVHGEKLTGQRLEALRAIARQSPCLNG…
Tatro_008516	-3.46173	1.27442	16.566	4.7e-05	CDS	contig_5	1181451	1183104	+		hypothetical protein				ENOG41	NA			4 (i128-146o158-178i254-272o284-304i)				MFEFHMAWTALRSMGEGQKSACIEWPWWSQLPSFSWLPSRRGNLDSKDKDPESQNVTNTQNQDGSDESEKRKWTLAHCYFANMGGLTYTAEGKRHLITAQQLAKMEDLSHTNPEVAEEDIKDKSKQDWLAKVFAALQISQLILSIVTRHIQGLDFSQLETVTLSFAICGVLIYCTYFYKPQNIGRPIEFKHDTRENAARFSTLQSDKTFDSFWAIMLNKKIDDKKTDSSKYQRAPRVPNDNIPINKGNNDVHPVVYLLALASGLFGAIHAIAWTFEFPTEEEKLLWQIATCVSAGSPVIGLRAIPFAQFTKAAGDPELFARNCLRLMQEYSWHTLNMPWVRVVIKDLEDAIVKDAAAKDNFAKDEPRRYLDIFRETGDNTLKDAEYFLTLEGRFRDLDP…
Tatro_009522	-3.44287	2.78735	9.87816	0.00167252	CDS	contig_6	1131043	1131340	-		hypothetical protein				ENOG41	NA							MNTTGGITDEAAIETHDLIHDAELEEQRSHGDHALTQPDMGEESMNASKPMETGQKKQGRHSTMDKMKEALHFNKK
Tatro_011056	-3.44157	4.90993	32.5458	1.16e-08	CDS	contig_8	695850	696660	-		hypothetical protein				ENOG41	NA							MVTKTLAEENVHHHVSEFSVDAHYLHTGLSCRLFDEESEEYDDFRTILQQPNFKKLHLSLLVAGQENVNIRWPSFRTNLLRNAIAEAMQLEHFSMETDWDMDRIVQPPTLRTFLPIEGWANLKHFRLWNFPLRSADLILTLSRLPGLQSIELGFLDLFEQDNHHDLLNAMRDTLKLHKRPVPPRVRLGIMVPDVTYGRSEYLRGRAIWLDKEVEAFLYRDAENLFEPGRDTLARVMGVVRDAFDPTYEKPYAPPPPGLYHYNHFGPMYD
Tatro_006552	-3.44053	1.90578	15.0874	0.000102645	CDS	contig_3	5310736	5312714	+		hypothetical protein				ENOG41	NA			6 (i29-56o116-136i148-165o185-206i469-489o509-537i)				MSSSEDTPLQQTEDAASVKKHKKGNSAKAYISIILLAAVPSIIFSAATALLVVFTFRNRVILGDGSGELQTSHASDNLSLASRTVRDFIKTGGSDAYYIQFNPSTLTTIASITGKFAPYLSSAIMGLAALFAADFVQKTSQKEQNDKLLTPNQLTLLIGLFSGRLEELWKATRVRANMGGKFAAPISHTLTILIIVTVLGVLIPAVDTWFGIVVKPSEQTQLNFTTPSNHSFGRGFLQGKDCVYSDYHYPCEALKGYGADGNFIPYLPTDKEPFKILNNISTKNTISNISSNSSQSLFYLSDAAISSSKLDFKASAFAISTQCEIIKVQCQQGDRNVFDCTKQLPNRATDVTKVGFKFYNDPSLTGNISYPNYAFLNPLYFYVFLEVGELYGPEGPDVF…
Tatro_002381	-3.43966	2.30038	17.7075	2.58e-05	CDS	contig_10	474017	475374	-		hypothetical protein		PF01048	IPR000845	ENOG41	NA	GO:0003824;GO:0009116						MPSNISISNHGSGPQNVATGDGPQNNNNAGGIQINNGSFSGSNPFLDQVKAEKLQGENQSALPTSSQGQPRHREDFQVAVICALALEYDAVSLLFDQFWDEDDEPYGRAQGDTNIYTTGRISNHNVVLALLPSIGTAAGAGSAASFRSSYSGLKTAFLVGICGGVPDTGQGEILLGDVVISKTVIQYSLGKQYPSAFVTKDTVNDNLGRPSKAIRSLITSFETERGRRRLRQRAGQYLKDLQHAAMEEGHRHDYQYPGVTEDKLFAPAYRHRHRGLQTYNCRCYEEIDSFCDEAAHASCTELCCNEEHVVPRKRLEMKKRMEPDRVQCPEIFIGCVASGDVVMKSGEHRDQIAKQRNVIAFEMEGAGVWDEVPCIVVKGVCDYADSHKNKTWQPFAAAT…
Tatro_006373	-3.42174	2.44617	15.3011	9.17e-05	CDS	contig_3	4776376	4777041	+		hypothetical protein				ENOG41	NA							MMLNQSQASNSEEKMADFLTRQLHKFKLSSNETARKRLFGELQQYNDKLEKLLKASDEDIRMQRDRKSKGQLDSIDLGVCNIWRQAKSVFQALASAWTCQCQQHGAKLLLQHRTTPKAEFEITLSGFTTSEYEIRKIRILEAEDIALKQSTSTLDSVPIPLHQPSHRWTHRLISRLRPRNNKGESTKNPRLVDTISNMDQLI
Tatro_008891	-3.42087	2.37099	26.1565	3.15e-07	CDS	contig_5	2322025	2324325	-		hypothetical protein			IPR013781;IPR017853;IPR029070	ENOG41	NA	GO:0005975						MEALTMITKAGVASNKVIVGTASYGRSFKMSDKSCTGPSCHFTGPKSGATPGRCTKTAGYISNAEIFELLEASSGSTHYDKSSDSNVAIYGDNWVSYMTPNTTSGRQAKYKGLNFGGTTNWAVDLQSWMLPFDPLDVLASNVDWEKVPTKPLCNDINRSASGWWADAGCDSAWKAAIKYWNSVSPANQKLHGFSAEIANFFNSSKNSINMQCNSLNVDNGCSADAGPSCGDPVSPAGYLILTSFTHINSQLYQMYVAIEAANDDVSPSISNMSQVFNPPPSGSDALSLIEEFLQPVFAMAMGPEFEKVLSPLEIGPLPETNHEPSSSQKVKDATKEAIGNITSQLIGDGWDYIQDNIDTTSSWTDPTATLQQNLKNLTNYWLLGLQGMGNSTFSGSARA…
Tatro_001940	-3.40963	0.532464	8.66014	0.00325246	CDS	contig_1	5839453	5840203	+		hypothetical protein		PF01048	IPR000845	ENOG41	NA	GO:0003824;GO:0009116						MVGIGGGAPSKKNDIRLGDVVVSKPTMNLGGVIQYDFGKALSGGRFERVGILNKPPPVLLSAISKLQATYMLNPGKLASTISEMTTTRPDETNIFACPGEDQDVLFDQEYVHADSEETCSSCDTRKLVQRPPRNNHGPVIHYGLIASGNQVIKDSRVRDKLAQEYDILCFEMEAAGLMDNFPCLVIRGICDYSDSHKNKQWQNYAAATAAGYAKELLSTVHEHQITDTPPAELDCEHATVSADVNMFLF
Tatro_006404	-3.40734	2.15173	12.219	0.000473058	CDS	contig_3	4862596	4866321	+		hypothetical protein		PF00004;PF17866	IPR000641;IPR003593;IPR003959;IPR027417	ENOG41	NA	GO:0005524						MSQDLTNWEELIDSQPQGDCSAGDSNVVNTDNVEPTEKDISDEAINQDAKLGSKDGVVDKLSTEDSVTDPSGNIAEIVPECRPPIAALENDSQSTCGSDLSNGHSSNALPSNNGQSDQRPEVMHPDGQEDTPKHDAMPSSSIEPPTSESQFQNDITDVIGLEDSQSVLNEQEIPSHIEDLRELFCEKDTRFSELEKSLSKSPKTEDEEESSLKESEQENSLDESEQESSLEESEQESSSDSGSEHSVDPAEVSLPASPYFNPFDSPTEGEGHSRRGSIDNIPPLNDTLLTEASTDSSVKKIWQLQKRKLDQTNETLDKIMDMVGLEHIKAAFIEIKGMIDTARGRREHLKKHDFNLVLTGNPGTGKRSLSELYFAFLKDCNVWDLESEDPEYESMSGRM…
Tatro_006223	-3.376	3.42273	27.9369	1.25e-07	CDS	contig_3	4335084	4335933	+		hypothetical protein				ENOG41	NA							MASKSWFLCPDFTFLPDGQIALGRIIPSPRQPTITLASLADYPTIDLPEVKSIVEKNRSFLNETKRSFGTKLFAKFLEIANANVGMSLCNSKNQSFGTADHEIRAFNGAFTPETLKAIVALDGVKRHIDSGRFGKRYVYIISGLRVAQRSFTVTNEKANEMAASVGASVPIPTGAVPAAVGASITGDSKHEKKKSYETAPGIVFAYRLHVIRSKNTGEEGELFSDRTAFFSGEAEDEAEEIEIAEVNRAVLRGDLDEQLDGYSEEWFEEIDDEAYIISANSI
Tatro_010297	-3.36212	1.33853	18.8808	1.39e-05	CDS	contig_7	427578	430677	+		hypothetical protein		PF00931	IPR002182;IPR011990;IPR027417	ENOG41	NA	GO:0005515;GO:0043531						MVQMCRTIAMPSNSEAMRSSQSRLEKRWSDAVALSENELGKEDFFRLGEIKDSKELVSLIEEMCSTEYNKKICYHLNFYIPKVTTLGAALEVALGNKSRSYLAYWGVVHLMLELAARSEVVLSRLTTLWTDVANHLHAFEAYSPIIEQDTHLREIVLEVLLEFFSASVAAVRVIKLTPTRVSLDYLDSHVEWMQLTGKYKSISNSLSQTVHFIKESSEAKIIQEEKKREEIFGRLTHLPIEAESDESSIAKLSIQESDTPQGYYYVPFRHNQNFFGREELLLEIEQKLESRDDALRSLSIWGTGGVGKTQIALEFAYRQHRKGVKYILWIPSEHHSESAKAFTQVAGLLKLSGATTSKGHEQNKLLVLHFLQHTTDSWLLIYDNIENQKLLEGSLPSCG…
Tatro_001392	-3.35844	-0.568474	8.36599	0.00382309	CDS	contig_1	4233311	4234020	+		hypothetical protein				ENOG41	NA			1 (o6-24i)				MPNDVAQSTIANLIVGGLVLTFLGQHQTMDMLLFGNRDRQTVIPVLDNYECGPELALHLATPGTGPSRGGLDRRETEPARSVWASITFHPSSFATLKSITAKSLPTGSCYASTDDARSYVDVPAAYPGIVQNMTYTTYTLQEVVALSLGEIASRLHSANVLITGSMGLAVDSPSRNLIIQPPQQTSVVKGT
Tatro_005979	-3.35041	5.13284	40.5336	1.93e-10	CDS	contig_3	3567199	3571197	+		hypothetical protein		PF00023;PF12796;PF13606;PF13637;PF13857	IPR002110;IPR020683;IPR027417	ENOG41	NA	GO:0005515						MAEALGIASGVAGIVSLGIEVCQGLLEYYGSWKDAESEVMTTYNSMKDLTKILLIVESTLNSQDQTSEIIVKIHDNVALCKGGIAQLNKKLQKIKVISLPSTTGEKLLSQARRALYPFKKSTLIKLQEIVEELQAKLHLTLTTLNINISLQHFDVVSGQLKHLSIEANKTQIGIGNIQNSLADIDRRIDTIESLYGSEYLQKFCDWLSPIFNVFEKKHHDVYALPGRQDWTWEWLQDTQEFKNWLSRTERVLWCPGQPGVGKTVLSSSIINYLETQVKQPGIGIAYIYCDYNNALLTVPNFIANLLQQLFRQSPKSPENLLKIYKSYTKDTVHPRLGKCSILLRDVIESFSHVFIVVDGLDECPHREIDDIRDQLLDQLLNLPLKTQLLFTSRDLPAIA…
Tatro_007841	-3.33939	5.7975	44.9011	2.07e-11	CDS	contig_4	3542034	3545734	+		hypothetical protein		PF00176;PF00270;PF00271;PF04851	IPR000330;IPR001650;IPR001841;IPR013083;IPR014001;IPR017907;IPR027417	ENOG41	NA	GO:0005524;GO:0005515;GO:0008270						MSNPLKRRFDPVRELNDDGDDDAYLYSVTGIAPHATMPQPYDTGPWQTQDYGMLDMPRQSQYHGPGYMNPASDVPVIPQLGSMDDIFSGMFLDPTVGEQMSTLNINEPSYNFGGELQDWQNQFVLSDTDLTGSASFSSEQASQLSSQNEICYGMLHNVDVKLLGEMEVIHSKLSQIEITYERFKIKKKDDHVLLSFHDADDDDKDGKFGYLRSAVGKTLMPLLAMPLVYLEPIGQASNLKDIIGRANKAADAIAKIDINLYGPRCAAKEVGDTLSHGKLWLQKSNHMKRDVIYDNPHFLRLELSGVSIQPTQPATQSRNEGSAGKQKRQERLQKLVREVYNSIDRSRNLDKVNVGGLVTQELLSHQQEALGFMVERESGDINDRYRLWETKTLDNGTEE…
Tatro_011995	-3.32997	0.88484	14.3854	0.000148952	CDS	contig_9	1578016	1578943	+		hypothetical protein				ENOG41	NA							MLLTTKMSGISDETASVVDSQDGFSFNLQLNAVNENRGFHRKNYRGQIQRSNVIDDICQGMLLMGRIDRIIHGRETEDGSPATLVIFGFRFHGADEKRRFKQATITITFRDAKERDDSDPEVVNMWPNGDFTLGHPTRVDVVDSDGTQAGLAVSGNSILQVSGNAAKNWEQQRSYTRETRSLLTGSIMLDMGIRKYGENNAVRITVTEDPLSSSGLTTDFRTAVLLKRKREDDKFQATVNIKAKAHFLYNAIQGMRDISGFSPANDPITFQPGVQYLGPFSLNEEVDANNLNEAKLAHLAGMADTVLV
Tatro_007779	-3.30061	0.418765	9.51443	0.00203863	CDS	contig_4	3345437	3345873	+		hypothetical protein				ENOG41	NA							MASTLHLRHISSSSFLRTTPTSTFRRSFHQTIPRFNSAVKLEGDKKPDQSKEKQGNHAPQPKISNLSMPGVNKAHELTKEQKEEVRQHNKEFDEKFDHGHTAPDDKVDKKFWEGGEGSNKS
Tatro_006537	-3.29217	1.85067	21.8677	2.92e-06	CDS	contig_3	5271059	5271639	+		hypothetical protein				ENOG41	NA		SignalP(1-18)					MKLAIALVALIGLTAANPRPQLPTPDTPPPPLSSQEPQPVPESSTTSSTSTSTSKDAPPPVATREPPVPEGSICECGYTYCASVLMGMKKPWSQKQLAESYCKTPHASCNNNVPATNTSSALYICLCDDADQKVGTHLDLVCGCDKCLNIGPDFRGRCETPCHGGNCQMEL
Tatro_004761	-3.28465	-0.07503	8.6427	0.00328375	CDS	contig_2	6403127	6405219	-		hypothetical protein		PF07690	IPR011701;IPR020846	ENOG41	NA	GO:0016021;GO:0055085		12 (i67-87o107-127i139-161o167-187i199-219o231-251i300- 319o331-353i365-385o397-415i427-446o458-479i)			antiSMASH:Cluster_2.8;SMCOG1106:major facilitator transporter	MTSAGDISATKQSIESGNMDKEEVHVPPNHVENVTTDQDLDKKHISESTEILYTEEEAARVKRKIDLIILPLLCGCYIFSFLDKTLINYSSIFGLQQSLNLHGTQFSWLGSIFYIGYMIGSIAWAKIVHQWPQHTGKLIAAAVFAWSSIVLLTPLCFNFAGIMTARFFLGLVESIIGPVFVIVTSNWWTRPEQAFRTAFWLGGTPIGNFFGGILSYGLGSIHNSSIATWKIFFLFFGSFSFVFAIILAFLMPDNYANARWLTPREREVARDRVRDNQTVSTDNHWKWPQFWEALRDPQTIFFFVTAVGNTMPSTFASQFSSQIVKGFGFSALQTTVISACPAAVIQLGTFLIFSYIASHRNNIRLLLSVFVSIPPLIGASLLHALPESNRGGRLAGYYL…
Tatro_001562	-3.2683	1.3121	16.485	4.9e-05	CDS	contig_1	4754706	4755531	+		hypothetical protein		PF08442	IPR005811;IPR013650;IPR013816;IPR016102;IPR017866		NA	GO:0003824;GO:0005524;GO:0008152						MDMADRMLNCRVVSDGVSHQSIAVNQILVSEIMAHQELWHLTMTIDRENYCPAIIISKQDGSTNTESSMIQKNHPKSSTFVLGFSQGITRDLVIQISEFLGVAADQVTNLDDMLTKMYGIFREKDATLLEMAPLARLENGLFASLDARLVIDDDAAKRQPDIFRLRDMSQEVEDEVEAEKHNLVYIKLNGNIGNIVNGAGLAMATNDAIGLHGGTSANFLDAGGQATKETMIQAFGILMADERVKAILINIYGGEKRPRQRTLKVHATRAELTL
Tatro_011070	-3.26162	2.80699	32.0263	1.52e-08	CDS	contig_8	749498	751109	-		hypothetical protein		PF00106;PF13561	IPR002198;IPR002347;IPR016040;IPR020904		NA	GO:0016491;GO:0008152					antiSMASH:Cluster_8.3;SMCOG1001:short-chain dehydrogenase/reductase SDR	MIHARIGNVHKNHYTNQISHFNTSSFTSFSERTCNFFISLFLGYCLRYSESSASFSSAMGRDQKFALVTGCGKGGIGEALVLEYTRRGVHAIATVLPNEDSDHLTAAGITWFPLDVRDEKSVIHLKEEILAVTGGYLDFLVNNAGICYTMPAIDTDVNAVKRMFEVNVFGPMQMVHHFHDMLIRACGTVVNIGSIGGVVPYMYGASYNASKAALHHYSNTLRLEMSPFNVKVICVISGEVGTNILKNDVNRKLPAGSYYTPLATEFKDHVTRTPKTTSRFVYASNVVSQSLRSSPVPWLWTGSATGIIRFLDMFAWRTIWDFFFYREFNLDKVKQAHLANVKKDL
Tatro_011082	-3.2489	0.972929	9.68673	0.00185603	CDS	contig_8	788036	789277	-		hypothetical protein		PF00172	IPR001138	ENOG41	NA	GO:0005634;GO:0000981;GO:0008270;GO:0006355						MFYTISYNNSSAEVDSVSKMASNHTFGECRQSRLACVECRARKVKCSGESTGCQRCQGTGITCVFPERTKRGTKRRKNSTPSDNHSSSKSSSGSETSLHNGDSGSNTSMAPTGDSHPLASTVPTSEFSPSLDFSPSYFSLDLSDNFNIDLDQLNSTLGDLSSLASSSSISPSQSQPFPTAPRRTVRTTEGLCLGDSPSIKDGNICACAQSALHMLEELELQYENNVDVSSDTILGYQKIALARLNSWISCDHSHTPRATTKLIVLVIEGLSLYLERGAANCIRQMQQQVEDEDPSAAARMCSVGDYHVESKHEWAHILRVSLLVRCRELLAAVTRLKQVDVNDVLLPAVETRLSNVIQELKGWEDYL
Tatro_006114	-3.1872	2.54161	9.41193	0.00215578	CDS	contig_3	4009175	4010966	-		hypothetical protein		PF00171	IPR015590;IPR016160;IPR016161;IPR016162;IPR016163;IPR029510	ENOG41	NA	GO:0016491;GO:0016620;GO:0055114;GO:0008152						MAPSAIDSTANDVQNLDFQGNFVQIINGKSAPTDKTRHGINPATLKPRPDVPVATQEDVDKAVEAGKAAFKKWRKVPYEERKAAVLAYADAIEKFQTEFRDLLISEQGKPIPQADVETGAAIAWFRGMASIELPEEIIEDNDKHTIFTRYTPLGVAAAIVPWNFPLLVAAGKMAPALLTGNVVILKPSPFTPYGGLKLVELAQQFFPPGVVQSLSGDDNLGPWITSHPGIDKISFTGSTHTGKLVMQSASKTLKRVTLELGGNDAAIVFPDVDVESVAEKAALYAFVNSGQVCLNMKRIYVHESIFEQFRDAMVKHIKAYTVGDGSQTGVSHGPVQNSMQYERVKTYFDDIEKQGWKVAVGGKIEPLANGYYITPTVIDRPPEDSRIVVEEPFGPIVPL…
Tatro_000890	-3.17301	3.02128	23.1125	1.53e-06	CDS	contig_1	2673554	2674949	-		hypothetical protein				ENOG41	NA							MSRSNGSSLFGWNSKATPTAEGELDKPPVPEPRSNQAARDRARNSRRQPTETPSGGGRVAGHASKSEGQAARDSHVTSTRDLKSQLQQQESLINDLLAKVQSSEMKVQSSEIEVQQLQTALGQARQQAGVITDLSDKLLAAEAEIRQLQTKEQTLRDFMLHNANDQGSSEQAVINQYTRLGQSIHKLAMSKTYHVERSTSFASQGIWPQNDNLGALWEASSRPTRLLILRAAIFQTLHSKILSHEVFDVHGTDTHLVTDLAKVLGQFERTIVHQGASRDTVIDWRLSTFKCIKAAGLEGTDFGVQVAQDMYDVFSPLIAAEATQEEQTNLRRIIIDLCQEASALRLLMRKSREPYECWLMARGPLKDKLHLCDSFGEVAGDSTQTESLISFTLVGALVR…
Tatro_000891	-3.1661	2.39823	18.6453	1.57e-05	CDS	contig_1	2675909	2678246	+		hypothetical protein			IPR013126	ENOG41	NA							MSPLRMQTTPSKSPKRKVTHHKMTSASSPGSANRLIIALDFGTTYSGIAYAFSNDKVGLPVSIDNWPGEEGRRPVKIPTLVYYDSSDSSKFSWGAKAGASASRVAAVKLLLDPSQPRPKYLPDLDAEGEISKLPKPPLEIAADFIGAIYKHAISEMEKKLSVEYIASYPKDYVMTVPAVWSDAAKNATLQAAELAGLNPVHLIKEPEAAALWTTKQLDIALLPDDAFVVCDAGGGTVDLISYQVEETLPHIRVKELVPGTGGLAGSLGLNQRFDDAVRRLVGKEQWRVLQSSKGYNYAAKYFDRDVKRNFMNREDDEYFVSFPMAKLRNDPDRGLESNCWAMAREDTKVIFDPIIQEVLSLIEGQVEGAKAKLGGKSPKYIFLVGGFGASLYLLQRVVE…
Tatro_003262	-3.14758	4.54775	26.0803	3.28e-07	CDS	contig_2	1729991	1730605	-		hypothetical protein					NA			3 (o86-106i118-137o143-166i)				MQTNKVESAIQPLTVREPLWTYDFHIDGIRSGSDSASAYNILAACSATAALNTAAIQFSKESENKSCWTAYSEHIPVPLFFKQQNLYEICLLLVAVLTCLHWSCIFSLFCQRRWKDKFVPGIIVATFTTLLPIATLVRDPTILFLGLLPIVIDVYASACLVFDCAYEQRKGLRSRGHG
Tatro_010044	-3.13564	1.56387	10.4502	0.00122639	CDS	contig_6	2696199	2698924	+		hypothetical protein				ENOG41	NA							MAVQTYTPHELLRLKKAPVGRGLYGQLQAKLRQDQDLGEVLRLPLERSLPHIMEEPTKISGGVDNSSPRRGEGARQLDGTESEWRYRGRTGSDAVGAQPISAPAGLAAQKDEGFQRFYRAVVSPTHVRVTAGGRIVPNTRGSPSPTARWPREKSPMEAATNNSHQPSRESLQQGQFAMPQPFGFFPPHAMIPSFAPGMVPMPTGPAPYPVMPWHVGFNIGGAMGMAPHPMSHVPGLVAVPPPPPNSANNDRQSETGTSENATPTRVVASDHCDPTRPHIHNGQWMVPSGSSFHPYALGPHHGFLGPPMLSPMAAGQRFIPSHIMSPLSQSNGQMPQAQAAGVPLPMQPYPTAPNFALSAGQHQSSIRASQITKRQLSVLRASLKWTEDQLQYNKHQIDE…
Tatro_005628	-3.13422	5.12868	23.6518	1.15e-06	CDS	contig_3	2537929	2540137	+		hypothetical protein				ENOG41	NA							MSTKRQRGEPENSSPEVSFANKEASSVHSAFGGLRVEADRKLRYPVPKNLDNIRRAVVESKQLGSTLALQPNHSNDEVQRWNQLLDKLAETELEATDSKKGASRIFSRMLITIGENKETIDPWVNLIPDDYGLCIVKSGLLVLVKLAQRHTDKRRKVIDGFSEIHQVICNATLKRRSFQTDAQVCEAAGDLYVSIVDAIDELLDIVPSPSSVSRLRSKLLKERNKNPIGKKAGIDEIMENIHNAVKKFEASVDTCRDQHIEATHVKANEVLHVSMRTSDQIRDLGDQSSNRFDKLDQGLLNCMNLLQTLLQSREDATDALRMLLSGLQKSNVSQAEQVIKKEQETQPSEKSERTTPINTQQQKAVISFKRLLQILSASAPDKIPVGNNDIELQNILAQR…
Tatro_001862	-3.13045	2.21145	21.1863	4.17e-06	CDS	contig_1	5632912	5634425	-		hypothetical protein		PF03198	IPR004886;IPR013781;IPR017853	ENOG41	NA	GO:0005975	SignalP(1-18)	1 (n3-13c18/19o439-457i)		GH72		MKGFAFLSAVAGLSAVMASPTPSTNSPPSKRASLPVVSASGNAFWADGKRFYLRGIDYQPGGSSGTSDPLADSKTCERDIKNFKDLGVNVIRVYAVDNSKNHDACMSALADAGIYLVLDVNNPGYSINRSKPGPSYNTKYLQSIFATVEMFAKYDNTLAFFSGNEVINDEPGTDACAPYIKAVTRDMKNYMNSQGLRKVPVGYSAADVSSNRLQTAMYMNCGSDDERSDFFAFNDYSWCNSDFKTSGWDQKVKTFSDYGIPIFLSEWGCIKNRPRKFEELSALMSAQMSAVYSGGIMYEYSKEDNDYGIVTIDGDSVSKSDEYALFKKALAANATPTGSGGAASSSKSAQCPPKASGWNVDPSLVPEMPSQANKYMKSGAGSGPGLGGDGSQNAADSGT…
Tatro_010867	-3.12449	3.21324	18.4201	1.77e-05	CDS	contig_8	109275	111851	+	NAR1_2	Cytosolic Fe-S cluster assembly factor nar1, variant 2		PF00173;PF00175;PF00970;PF03404			NA						antiSMASH:Cluster_8.1;SMCOG1094:ferredoxin	MPDFLLPKTSSMFAVMEILHVSASNRRRNGSYGSTDLLRKKLSFQFKSSKINSQLSHCLSLWYVLATVARSRIWFSRGLGSTGVQRPRNALLSSYPSGDQHIPGRARHVIFEGADELPKGKYGTSQRLSWALDRSKGMLISWGLNGEDLLPDHGYPLRLVVPGQIGGRMVKWLQRIEVSDRESQHYLHFFDNKLLPTTVTADQARKEDKWWYDPKYVINELNVNAAICSPSHNDTVQLASDTSMTQILAIEGYAYTGGGRRITRVEVTLDDGETWNLCDIKYPEDLYRVYPIGNHHYYGSLDLTMTDMSFSWCFWKLEVDIKSLLADRDAGFIAVRAMDEALSIMPRDMYWNATSMMNSWWFRVAVYKDNHGQTLRFEHPTVPGNANGGWMQRMNEAGA…
Tatro_007856	-3.10745	1.11788	9.238	0.00237043	CDS	contig_4	3578692	3578983	+		hypothetical protein					NA							MDSQAAKPQATKPEPAPKDLTDEQLPAIENLRLHQPMTMGSGKEYIEKLRSLEDGWGQIHHGVQRRSNTLNELRAGFSEFKKEVEAVEKLLKSRKW
Tatro_004207	-3.06118	0.882093	19.1256	1.22e-05	CDS	contig_2	4708838	4709234	+		hypothetical protein				ENOG41	NA							MDFVNKLTGAGNNSENRTGENNSGQQSGSGGGFMGKMNNMAGGGAQGEKDEDFLDKGVDFVQEKFIGQGDQSNESAAEQQKDEVISDMIRDKYKGIAGSDFPIKDKEKHYGA
Tatro_010866	-3.05157	5.30673	24.9158	5.99e-07	CDS	contig_8	104357	107711	-		hypothetical protein		PF00070;PF00355;PF01077;PF03460;PF04324;PF07992;PF13806	IPR005117;IPR006066;IPR006067;IPR007419;IPR012748;IPR017941;IPR023753		NA	GO:0016491;GO:0051536;GO:0020037;GO:0051537;GO:0008942;GO:0055114;GO:0042128					antiSMASH:Cluster_8.1;SMCOG1175:pyridine nucleotide-disulfide oxidoreductase	MMNTTAVDMHPESEIIQPRHKKRAAVVGLGMVGIAFIEKLLKYDLDSGRDEWEVTVFGEEPYIAYNRVGLTQYFTNRSTESLYLNPLEWYSSHAKGKLTYHTSDLVVSIDSHAKYLKTASGQQFHYDECILATGSNAALPPYISPQQFQNARGCFVYRTIKDLDNIIDYAISAPAVIGRRIRKAAVIGGGLLGLEAAKALLDLEEVDQVILVERNRWVLSRQLDQEGGLLVLEKIKSLGVEVLIQARVQNLLWDSEERLTGLLLQGQDGLPEQRYDVDMVVFAVGIKPRDDLAKSTSIDTASQSGGFIVDNQLRTNLPHIYAIGECANFLGETFGLIAPGIEMADILAFNLTEGPYHSKREMKSPNISTKLKLMGVDVASFGDFFADQGKISKPLPGAI…
Tatro_006512	-3.04469	4.51088	19.7568	8.79e-06	CDS	contig_3	5211200	5212442	+		hypothetical protein				ENOG41	NA							MWQLLSNETLKDLFTKENCRLLHDAVSSGKCEIVEDILQRFPQQIEACIANNEGKLIYALELLAGHKLLLEDMESYDRLRNLLVHAMIRSDLAIQTIKEIGNNSKVEIQSMTLHFPNFDTTSQSFTKYIKSLKDLQSDYMKFEAVLKYASFPDLEEKIAFSQGSSVNMFGTDHSEICDAVQWLKGRKVTEILELVVSDRLHSPHRDDQVIDCVNNLHVRILDWKKPDLYLPGLETDHIQHLTLYSSGNQSVIDQWCNELPKFTKLEELDIRIIEDLVRETRAKNTENWLSSLKEKMEFLGLKAKITVNSCQWFSPSEKMAVYRNLGDM
Tatro_002718	-3.04305	1.41344	14.5483	0.000136612	CDS	contig_2	31976	32342	-		hypothetical protein				ENOG41	NA							MMNRPHESLSDCYLMFQILEQEFGGYAGAMIARLYYDAFQISIAHGDQARASIFAERAYEARVICEGEDSPETLRVKSLSVKPADHISFEAYSKKWQTTRNSIPKGLDTVEFDKWLFKQEN
Tatro_010962	-3.0369	2.16625	27.1294	1.9e-07	CDS	contig_8	432558	432936	-		hypothetical protein			IPR027417	ENOG41	NA							MSIRSLAHLQRRQLGLRSPFSIFRFFRVQQNQPLPIKPVQIPAAANASLVHSTRNPKKCTCGWYHFYGKCGHLYQRFAGTCGRKTTSSGRSGFCTTPAPKNVIYGYYVNEKCTNAKCTVCRRRGH
Tatro_002588	-3.03687	4.04226	19.2715	1.13e-05	CDS	contig_10	1080062	1080961	-		hypothetical protein				ENOG41	NA							MSKSRTHGLVDQALEKINKIQNIGQDVKENKDLDGVKTQLSTAESYLNAIKHIGGLQAHDFSAEVGATIAVLQDCESLFEKLPGSSMKQTQITLEQIRYEKQLEPMQGQLDKALQQISLRVLETPVGLQGGHFVDLSVLNETNAMVGTIFKKSLVLVDFLKKEGKIGGKNVNGTIALEPAKFEAFKLSASQQSASQQSASQTPGSENVTGEYTRAIIQDNTAGDNMRTFFGNIGYEPGYTAAYTGTSKFVSNKMGKDAALFTGDIGGQAAVEMMKDMFKK
Tatro_002652	-3.0304	2.78016	15.0931	0.000102336	CDS	contig_10	1264647	1269498	-		hypothetical protein		PF05729;PF17100	IPR007111;IPR015943;IPR027417;IPR031359	ENOG41	NA	GO:0005515		1 (i613-630o)				MPRFRKLLGSFDKWRDKRRSSREVIVHTRENNMKSPTTDPPRENNVAHLEQREDQNPPSVAIEPPGEQQAVTEQHDSSLPDPEPSDTAIVLPEIAKASITPPECIWNEAYDSLKLDEPKLVQAYEKILSLHLRGDSVVSMDQVSEKNVIQEENVSIRRAQMCQLIDNGLNKTMQEANVKGNIGTAMQVANATKKLIGDTIKDIPQAVLPWAIVCVSLEMLTNPISQTEANHKAIKYIGDTIKWYWEHATRLFGKDQAENHMEGFQRELQSAFIDFYKKLLKFQLQSICDYYRHRGVVFLRDLVKLDDWDGSLRSIRENDESLRNKVNGFLGYKIESHLEDLTLQAKGQNKHQRTQEDQQCLRDLFITDPRDDKTRIEETKGGLFEDSYRWILENPTYQE…
Tatro_011057	-3.01588	1.27021	10.4119	0.00125206	CDS	contig_8	698020	702373	-		hypothetical protein				ENOG41	NA							MTQESSECQALHLSDGSKCTKEATHANGVFCWFHSKQVYGLYRGYKRRNASLDALDDESPPYLKKAKITLASQTFEDIEDESTLRVVHSHLFEKYVLIGKVIDARRLHHTHFYSLQVDYGHQAYIDKLSSQRQNILQSLEKLEKRTADLLYRKEQWFSWVRRAQEEEEATREKEQKRVKQEASLFKRYRDQLRARLERARREEEKKSQDAYLEQAYQERMAMSADETDNDEDWDPIKDMELDKRTQYIDLIKHFLWMDVVSTDGDQEEASADPVATSTEATSIEAAPTQDSQTPVKKAKKRSSAKRGTKSGNIGVSAAASIAERGQKRLMAIQEGKKASKNAEQHVPDKKKIETEREMRKRLSEGVDKKMENIWGFQLVGSLENPHETYTRTAPMTGDE…
Tatro_002681	-3.0068	4.62949	16.6699	4.45e-05	CDS	contig_10	1348878	1352163	-		hypothetical protein		PF00400;PF06985	IPR001680;IPR002110;IPR015943;IPR017986;IPR019775;IPR020472;IPR020683	ENOG41	NA	GO:0005515		1 (i208-225o)				MRLINTKTLKLEEFEDGWIPPYAILSHTWGSDSQELTFADVRKGIDGINDKQKQIGLAKFRKCCEQAQVDSIGYAWIDTCCIDKTNLVELGEAINSMFRWYSLAIICYAYLSDVPAGDDSSVLGSKFRTSRWFTRGWTLQELLAPRHLRFYNAVWHIIGTKGSKCTVVQEITHVPRQILLGIAKLHTESVAQRMSWAAQRETKRAEDLAYCLLGIFGITMPMIYGEGGREAFFRLQEQIMRTTRDDSILAWGLNNESSMSNFQLFIGEDTFIHGDILAASPSDFADSGQIVAREQTTNPLHSLDIYGGTLRAYLPLVTIDSGETLGLLSCGPKSDTKIVAAIPLAKIKSAVANEYVRPRGSPSRLQPLPTSDASPELIHIKKDGQNHILAKNQQYMFYD…
Tatro_005312	-2.99739	1.99363	13.3019	0.000265142	CDS	contig_3	1587961	1589792	-		hypothetical protein				ENOG41	NA			3 (o44-69i116-139o484-505i)				MVFSSVPQPRDTYLLWKRFSFPSKNGPKSAFAVPTWVAKQLNSAYSVMLGMLMAQVWTIIIAIVLYYLLKWRRKKKGESKSFPPLVPVLWNNRGELLGSFMETFKCTQEKTERIRIWMVGILFLVLVAYIGQTALSIIVPPLIILNNTAPVNPNAVYVPPVKHDNPSTAALYFLEVPAALRAIGSTGSAKELLDQRVTITPTETLGKTSDGESIIGISYSYNVTGVDFGLQKYPELTLSVSGSCVTDYSPFNKTTISTPYVVDWYTIYNKTESASLFDGREPVAYFFPGPHLIKGALETSNATWTVLASSTQRSSFTAGTDPWYLTETIPNANTDTAYRVRSARPVLSCWEDNVWSYKGHNSTFSELNSTLLPGLELSQGVQLIFSTHLYQPMILTVGS…
Tatro_004120	-2.98794	3.31359	9.21777	0.00239677	CDS	contig_2	4434509	4436131	-		hypothetical protein				ENOG41	NA							MTTLQYSSNPAVMSLINLSSSTSSSPTTTNTNTNLTSSASTASTAQPDAEAPLSIFGITRRHCREELYVSPIRWTGRHAELLHFSFNGPYPEPAPPVCAGITEAEYSEERSGTRHLKDFFDFYYKPVMREQGIWLLITTDACPLVIYEQPLTLSLGTSVVKNLHCMAFYLKESIIGRKVHKLPVAALVDQGRITELRKEYLGLSRCKKWSYWNRPMCCLYQKKWKKITPPNPLHDPFITALLIGLAQKKRKYLQEIGSPEEARTGKLYCQVVHTYNSRGPCKEKREEAYCGWLYLYQADIPSTLLDMFEQPKVAPPETPYIDIRITKVTYYPLATLRARLLELILPGTAAATAAAEAAASETAVWQALARKVATDARESFQHGAMAKETMAQNVTPNDM…
Tatro_004606	-2.98658	0.457221	13.5755	0.000229158	CDS	contig_2	5978092	5978335	-		hypothetical protein			IPR020683	ENOG41	NA							MDRFERTPLHLVVSTMLSPRRDITRGKDIITELVAAGAQRTAMDIHGHTPRDLFEAREVADQEREEVFKSMELEKLLRDE
Tatro_004181	-2.98536	1.3967	10.6512	0.00109999	CDS	contig_2	4623488	4625132	-		hypothetical protein		PF01425	IPR023631		NA							MNNNNNNDNISTASYALPLLMDATLEELRTGLDAGYFTSLQLVQAYTRRIQQVNPLLEAVTQINPDAHVIAIQLDNERDQMRNRSQLSKLGPLHGIPILIKNTFATDDNMPTTSLHGVVGSRVPEDSTVVHKLRDAGAIILGKTKTQWSAIRDDSYENTVEKWTHRGSRTRGAYFEGQVPKGSCGGCAVGASIGLAWASVATDTDGSITMPASQSNVVGFKPTVGLTSRHLAIPRALRQELTDTLRLESVGTMARTVKDAAYLMKAIMGRDRKDPYTARIPFDIYPNYVAACREDGLQGMRIGFLRSLAWFFQICTYDLSVDKFNQALDMMRNAEATIVDGIMLNGAVNTDSDSALRRCALDFSLEFPRHLCHLEKTPRNMYSAIDSRGFTRKEPNDSD…
Tatro_007840	-2.97718	2.62736	14.4668	0.000142648	CDS	contig_4	3539280	3540714	-		hypothetical protein		PF06985	IPR010730	ENOG41	NA							MHPTEPHRHCQYSRDTVLPSRVLDVGNSGDSRPTLNLKLNETETHASYLALSYCWGGPQPLRLLLENIDMLTAGIDFEYLPRSIQDAVSVTRELGFRYLWVDALCIIQNCATDKKREITRMSSIYKNAAVTIAASSSKSATEGFLSNETEPYCPEFDFQVPMSGNRVGTVYMSAEPYEPEHHLDTRGWTFQEFMLSSRILFFSDYELLWQCKEVDLKSVSEKGLEYTQRLEDLPWVVFDDDSEPHFGSDDTDKIYLWKTVVEQYTERDLTVPDDRLDAIMGIVCELETLWRQECIYGLWKNWFIGLLAWYKPYSEREKMRHIERAPSWSWASLNGAVKYKGSISTEDAKVTSLTVSAVELACRILNADGIDEADGSTIQEEPDLIDAAMEIGQNGQLIG…
Tatro_009264	-2.97698	2.34839	14.3554	0.000151347	CDS	contig_6	422832	424143	-		hypothetical protein		PF00023	IPR002110;IPR020683	ENOG41	NA	GO:0005515		1 (o388-407i)				MTADNAERPGQRGDDYSCDLGHAVQTNTTADFFAAIALGQESLVRNFIEQYPKISDAPNEHGETPLIAAVRADKPVIVRDLLWDGAKVNAFANYFQQGQSSPDSRTALQVAAAEGKLHMIRILRENRADVFLNAPDDVNALQLAAGNGHQSVVEHIQKAYAGAIGRPRVAPGGSTPDDRANTPDIPPVDRQEPVKHVSAQCFQTRKEKNLDCITWAIPKFILDKTPPTVISAITNVIVDKPKETRLLRKNVKSWCQEQIRDFPARVQKGRDLVDRGAKEALGLVTKTPEGTLQLMKRAPNALWTIMLYIGTMLRKLGIVAPYLLEQMTAIVQAIAKAIASIRAATLYSIKTVLSTIHSVFIEIPKRLVALVAQLKQTSCAMLQTRMGSLNKVIMIFAAL…
Tatro_002847	-2.974	1.51404	8.69728	0.00318685	CDS	contig_2	405900	407163	-		hypothetical protein		PF05704	IPR008441;IPR029044	ENOG41	NA						antiSMASH:Cluster_2.1	MYDDKALLRSADIGVLVNTRKPHLPDGITLLSPDKIDHRSDEEIAAWLQKRHPVTSDKNIWTFWHSGFAQMRPWVQRNVINWVKRLGPDWTVHVVDRVDGSDTSIFNYIDTSLFPQTFIDGTMDGHKAHQGDLVRLPLLWKYGGLWMDAGLILLRHVDDICWKRIEDPESPCELSAVALMHLPDTYTPLNGFLATKRNNPFIKRWHDIYVALWHGVTNAAGFHKHPLLCHLPVFRLPKNVANMTPVEVNYEAFTDYVAHYMCCERLRKLSDPKDGFNGAEWYKEHMLLLNAREEMFYAQEISNWNAQHQFDLLSMPRSGDDVVVDTKWQEAEDFVTSVLANTSMVKLPHGPGKGGLALKMLADIWDDEENHSKDNEEGTFAAYLRYGSTHFDQTREVKK…
Tatro_004175	-2.97278	2.62457	22.9204	1.69e-06	CDS	contig_2	4605718	4606000	-		hypothetical protein					NA							MCELVHCPGCGELISESLPISECLTCLSSSHPSTSPERPASAPSDTGTQVTLYILVVSNQDREPTFVDGAVYFEA
Tatro_003041	-2.9617	4.56097	23.3194	1.37e-06	CDS	contig_2	984837	986097	-		hypothetical protein		PF12697	IPR000073;IPR029058	ENOG41	NA							MSDIGMAMADRFGLQLVTSGNDSKVDIVFLHGLRGDVVTTWSKDFMFWPGQLLPVDIPDARIYSFGYDSSITHTEVGNVTETKVNRVAGDLLTNLAEERSKTQTDDRPIIIVAHSLGGLVAARLFVHGERRRKDSNANSTTKYIRGIIFLGTPFRNSIVPGLPGSISNILQLVGVDTQEQTLGLLGVDFERLNELTSAFSSVLKERQGSKDPNDKIDAFFFYEALPTKIGSESIQIVEKESAQLPGCGDGIPVKADHGNICKFKSAKDDDYLIIISVMRKILMPPNAESSEGYASKRVWVNNFGKAVNVGDEFTIYSQHVTL
Tatro_000814	-2.92761	3.22178	8.35026	0.00385632	CDS	contig_1	2436422	2437780	-		hypothetical protein				ENOG41	NA			1 (o52-71i)			antiSMASH:Cluster_1.1	MTGWNSLKPAMAVPPKIPLACLGVVPSKEWVSMTSVSTQGLQIRQYPHERTFVSLFILPFSLYMISNSVGYKRQGKIRVRIVFSFSPANSRHQSHPPSLVLKHHQVLSIQISPPNATKMQFKTLFFAAALMAQSAFAMSSTQQGQVKPNEKNVQSEQSAQIHQLENLAHTMQSQRAQDSILLIGAPPLNASTIVTTIAAINAALGTTDALISAVTNATIVQNLPNIINNLGNLTNTIVADVSPIVSSPVIGVYSPIDQAAMITALSQLVDTNTDLINDFIGPLGLFSNSLYRGPIGVVLNLIERSIVDLAGAVVARVPAFAEEARPLLSNLHFSLAQTINF
Tatro_001228	-2.91827	2.33359	13.5944	0.000226863	CDS	contig_1	3737740	3738132	+		hypothetical protein				ENOG41	NA							MDFVKNAVHNNQGQPAAQGAAAPGAAPQAGGVQKEDYVDKAFGMGSKKAGYNVDRNTQEKITDAGRNMYEKVTGKHVDPKFSN
Tatro_007225	-2.90189	1.5284	8.60213	0.0033577	CDS	contig_4	1721599	1724014	+		hypothetical protein				ENOG41	NA			4 (i82-105o135-156i202-221o692-720i)				MSTLYQPISPNEPSESTTVMTESRGSLEHRAAVLQSGEARNESSGNGPPVASKRVNSTVTDISNEGTIVLSRSLSRGQLLECIIHFFAISVSIGICLLHFLKVYWTDESTLSKRWRWVSSFVSLDINDIIKALQFAAKVHEILIVASIGAIVLYFARRRLVGDEGIALGLLMSSYRIDTPSNMLSSKFWSALSFDTSNLDPAAIGLSLLLLVSAILCQLVGPASAGVMQPSLDWWNVSNPYDGQPLPLFLSVRGNETYPLALDNGTWPPEAYDPNSDEFIAENATACLTNAADSWCPAFGVSVVENWAISNYEDHATPNITVTGTSGTQRALTADLIANGTAIAATQSNWVIRMFGLFATYVKHRSAFAASSITLPIYTSTDPMYAPVVQVQCQALLAN…
Tatro_004205	-2.88307	6.43512	34.6986	3.85e-09	CDS	contig_2	4702936	4705405	+		hypothetical protein			IPR011009	ENOG41	NA							MSGNISDGPALPNASGIAQAHTAGIQEAQRVLPGAMQSQVGSQRNNDNYTPTPQNLKNYLATCHTLNQATIVFLDTPSQQQDTTSPDLEEKEHPRRIVKSPGFMDEQREVWQLLLGNEESSFHQAVFPSADQVHDKFFVIETVNGETKLCPFDRLGVSATVLALLRQVLGDPALSKAAGIRGNVLYSSAGRSTQAGIPAEPQFHDDAFEDGQYRGLSLFCNANNDRPLCLVAIEYRPKHFALDSSMIAALESGIVSTRGISGDDASPAGVITAMINQLLDFMDKSGVRYGYLYSVEGIVFLEIQNNPSVVHYFVSLPKDEVDNHVESTMPYSAVSQIFAFVIRAMRTKVRSMQRPDQRDELAPWSNQADRGAAWNYKVNEHIAWGGPVVVQESHVDEIA…
Tatro_001670	-2.87866	6.06993	21.3301	3.87e-06	CDS	contig_1	5063524	5067517	+		hypothetical protein		PF05729;PF06985;PF13401	IPR010730;IPR027417	ENOG41	NA			2 (o1028-1044i1065-1085o)				MRLLEFSDTKFSFTKDLQDKNIPQYAILSHTWGLDTEEVTYKDLIDGTGMNKAGFKKLQFCGEQAMQDGLQYFWIDTCCIDKSNSTELNEAITSMFRWYQNATRCYVYLSDVSFPTFDSLQQFNPEVDTIFRASRWFTRGWTLQELIAPFSVEFFTKEGKLIGNKKSLEQQIHEVTKVAIQALRGESLSEFDIEERFNWADGRQTSREEDLAYCLFGIFDVSIAALYGEGKDKAFRRLRKDISENHTGQNTMCTMRTAQAITRMVDTGISIIDSAEQIRNSEDSLSQYLDNLLKEVAQEREALSKLGNKLDSDMKKRLNPLIEKLKQLCDKLLVSPGLKMQRQGKFKIAESAIKDKLDEEDKKSEYTVMRKEFIAFKQELMASKLDNILEIVANKTKRT…
Tatro_007955	-2.87496	0.590822	10.1757	0.00142303	CDS	contig_4	3848438	3853028	-		hypothetical protein		PF00023;PF00400;PF12796;PF13637			NA							MAANKPKAEPKVKSRDEYTVGWVCALPKEQTAAIAMLDELHAAVQKPANDPNSYSLGSMGDHNVVIACLPKGQTGNYSAATVATWMVSTFPRIKFGFMVGIGGGIPAKVRLGDVVISAPTGKYPGVVQWDMGKAESGRFQRTGSLNNPPTLLLTALATLESYHEMNEPRMFEYLETLKEKWPRLAPKYLRSESLKDVLFKADYNHVKAKKSDDEEDGEEERENCKNCNQEKVLKRSPRETRVHHGLIASGSLVVKDGISRNSLNKYFDNEVYCIEMEAAGLMNNFPCLVIRGISDYADSHKNDSWQEHAAAMAAACAKELLQHVLPAEVERQPSAKLALDDIVEQLITMVDRSEGEKIFNWLTSSDYSVQQKKYIKMHEKGTGQWLLDSAEFKTWIKTE…
Tatro_007203	-2.87296	2.75321	13.2862	0.000267361	CDS	contig_4	1677504	1678343	-		hypothetical protein		PF00106;PF08659;PF13561	IPR002198;IPR016040	ENOG41	NA	GO:0016491;GO:0008152					antiSMASH:Cluster_4.4	MTERVLVIGATGNIGVAAVKGALHSGRQVLAIVRNQASANKLYKHAGTSEGITVVEADVTSDTGVKSVVDQVKAGKLPAFQHVYTCVGGEYTDVALKDITTERLRKNMNMGFEANFFAYRDTIDYLYEQNHPDSTWTICTGAQGELAIFGLPAMTQGPLFSMTTAASRENEKTNVRVNEVYLMFRVEVDEDAAAHGVSSSTEFASVYEGILSNPAIRGSRVRVASSEDFKDLKWAKKF
Tatro_000436	-2.86243	5.90778	64.114	1.17e-15	CDS	contig_1	1326686	1327022	+		hypothetical protein				ENOG41	NA		SignalP(1-32)					MAPRVPRLPKARPTEMFCISAAGVGVLAPLYMAMPGAEEKLAKQTTKWAPRWERNINYFTNPAERTAQRIEPPISKVVKKLDEKLPLERMAKGMERGIRKSIDRFGGPKSE
Tatro_007182	-2.85768	8.54592	25.7674	3.85e-07	CDS	contig_4	1621069	1622892	-		hypothetical protein		PF00067	IPR001128;IPR002401;IPR017972		NA	GO:0016705;GO:0020037;GO:0005506;GO:0055114		1 (o37-59i)			antiSMASH:Cluster_4.3;SMCOG1034:cytochrome P450	MRGEDLLQSSYKSGRRRENYMLSSFIVYTTTTDLTTVSIIIMFATFAVGVFALVGCIIYHQFFRKKDALLSLPPGPRALPIIGNLLDLPPAGTPEFQHWLPFKDVYGPLSSVTVLGQTMVIIQDKQAAHEIMNEMSLKTSSRPRTVFAYELCGLDDFTSGKPYDATFRLHRKVMHQQAGTRLLAGRFNDIQDTESRHLLQRILDDPENLVKHFRTLAGAIVLKIVYGYSIDPHATDPLVALIEKMMDNFSIAMTPMRYLVDIFPVLQHLPNGFPGTAFKNEAQKMKKLNFDTAHIPYTFVEQQMANGSCRSSFVSNLIERYSSDKSNDAKLDHDTEDAIKWAAGIMYGGGADTTVSALTAFTLAMLLFPEVQKKAQEEIDNVIGANPSRLPRFGDEVRL…
Tatro_011633	-2.85156	3.68639	14.2426	0.000160693	CDS	contig_9	476693	478001	+		hypothetical protein			IPR027417	ENOG41	NA							MAPRPIFAATHPRACSTAFERVFMARRDILECAHEPFGDAFYFGPEFMSDRFRHDAATRQSSEYRDTTYKSVLERLEDAEKEGKRLFIKDMAYYLMQPDDKPSQIAPSLGGGEEAGNPTVLPVSILKRFHFTFLIRHPKRSIPSYYRCTIPPLSEITGFDYLMPNEAGYVELVRLLDFLIERGIVDKDHITAIDADDLLDKPEQVIREYCARIGVDYKPQMLNWTEEDKEHAADMFAKWNGFHDDVLKTNCFQARSHAQKTSTVESEDKEWLDKYGPEAQKLIRQTVDENIPHYEYLKQFCISV
Tatro_009958	-2.81667	1.26137	11.1613	0.000835217	CDS	contig_6	2427751	2428399	+		hypothetical protein		PF14534	IPR027843	ENOG41	NA							MTSCCVEASIKNSNSLISRDPSLTQTTHQTQPPPPIMPAMNDWLRDDLFGKERDLCTAITSANSAPAVLKLCAPDAALMFPKTEILSPEDEDALKDAMRPPFHRFDDFETEDMKAHFIGLMGGVVTYKIKASKGKEKYNATASSTWNQGADGEWLLVAHSETQL
Tatro_002315	-2.8097	0.499263	8.4914	0.00356829	CDS	contig_10	295164	299177	+		hypothetical protein		PF00400;PF05729	IPR001680;IPR011047;IPR015943;IPR017986;IPR019775;IPR027417	ENOG41	NA	GO:0005515						MTESRIFSGNTVGDHARIIQGNITNVMNNFDAAAAAAAATAADKAFLRKFSKTNPIDNKNRILESKGGLLDNSYRWILEHEQFTKWYIIENSGVLWIKGDPGKGKTMLLCGIIKEFGKDPKIQGRLAYFFCQGTDNKINTSTAIIRGLIYLFLCQYPKLLSRIRQENMNEPDEFLEGDNERFALCRIFKSVIKDPCITDPVCVIDALDECQHEESLQSLFNLIVDTSSRVKWLLSSRNETWMERGLCAVEEHQRLILELRENSEHVSSAVKTYISHCIQDIYALKDDAELRHKTAELLNAKANGTFLWVTLVVKELRNASHPYVEAVLQSMPEDLKELYDEILRRAKKRWKANERACLATLATVTAAKRPLLMEELYMFISPTLRRLEGKYNIHSVKGF…
Tatro_002383	-2.80684	-0.159183	9.13662	0.00250544	CDS	contig_10	486514	487384	+		hypothetical protein					NA		SignalP(1-23)					MPCLLSSGSVFLGLFSTGGALLGIPECLTMMGLYAWRMARKGPVHVRTGLCPSWPHGSGALHARCMAQTLTAVRCSFIPCRAGWTCSGLVENPSQSAKVQKLKSNKHDKKLVNRGAELWPPAQQLGRNAEAIREPPAAPNATWASAAASSAQRSQSTAQIVFPVSTSRLLIVDAPSSCPTSLKQGTAGGPCWCPRGGLGPRARRFTTAGRPGSQSLLIKSILAGRSPSGTRTDGDGAPGSCFRFLGSCILAGLLGEDGMPWRAISSELFRGPPVFAAVVGARFNRPNES
Tatro_004257	-2.79706	9.92139	46.4764	9.27e-12	CDS	contig_2	4893702	4894129	-	HFB1	hydrophobin		PF06766	IPR010636	ENOG41	NA	GO:0005576	SignalP(1-16)					MKFFVATALFATAAIAGPVEVRTGTAPLCPNGLYSNPQCCDTLVLGIVGLGCEVPTQTPRDGVDFKNICAKTGDQAVCCVVPVAGQDLLCQTAVGIQG
Tatro_007844	-2.79692	4.35243	47.6181	5.18e-12	CDS	contig_4	3553557	3553977	-		hypothetical protein				ENOG41	NA							MSTATAPDITFSALVSLSDGVDPWDLEGSPELGPSNQPWRAYWPPDLSTVTECELASKPWLTWKNDPTKMNNKPWYQWVRPELEPAPVDGWCPVTCSYCNGRGCGPFSTGAEGA
Tatro_006592	-2.79472	3.91759	12.8126	0.000344286	CDS	contig_3	5416405	5418348	+		hypothetical protein		PF00725;PF02737;PF03446	IPR000033;IPR006108;IPR006176;IPR008927;IPR011042;IPR013328;IPR016040	ENOG41	NA	GO:0016491;GO:0003857;GO:0055114;GO:0006631						MAITWQPPLDYRNRPVAVLGAGVLGRRIACIWASAGYDVRIRDPSAQQRSDGITYVEENVAAYSQKTGKTPGKAQAFDNIQEAVENAWLVIEAVPEKIQLKIDTFAELDALTPADCILASNSSSYKSSEMIEKVSAARKSQILNMHYYMPPACMIVELMTDGFTTQDIFPFMVERSKEAATLPYVARKQSTGFIFNRLWAAIKRESLTILAEGVSVPEEIDSLWTEMFINGGATPCKMMDNVGLDTVAFIESHYIAERGLSSEKTVDFLQAQYLDQGKLGTKSEKGGFYPSSEAKSATTNGHSNEPKIIVLDVGLAADAPNLRSGGQILQLGLDGKIEKVLVGGTSMPDGLDIDQESGRMFWTCMGVPGNTDDGAIYSANVDGTDIRTVLAPGSVNTPK…
Tatro_004607	-2.79428	5.28928	29.5467	5.46e-08	CDS	contig_2	5982089	5982992	+		hypothetical protein				ENOG41	NA							MANTTPYYYFAPTWDFPPNGPLQLGNVLMSVKRPERSLYTAPLPNASEIITSEKSQVEFSREKLKAGKFSIFTRFIRFTGLGIDIAISWDTANEEAFTFERLKTTFFVPTQPWLEKCLANSAVQRYLEKCRYRKPIYIITGLKTVTGAAVKTNKQSASANTAGIEVAIPGVEVVLPSATPEIFTKKAAKDKMSWEDHSDFIFAYRVSKVWVKKGSILEEDYTKGAMFEREEKTVVNIALEIANVEEADPVEEGFLKEEIIDDDEKIIIALPEGAASRSI
Tatro_010439	-2.78704	4.63591	28.2148	1.09e-07	CDS	contig_7	848501	851895	+		hypothetical protein		PF01048;PF13176;PF13181;PF13374;PF13424	IPR000845;IPR001440;IPR002151;IPR011990;IPR013026;IPR019734;IPR027417	ENOG41	NA	GO:0005871;GO:0003777;GO:0005515;GO:0003824;GO:0009116						MSLKKLTPDSYRVGWICPLEVEQIAAMQMLDEVHSVLEQSFTDHNVYTLGSINGHNVVIAGLPQTGNCSAATVVTQMRMTFRNLRYGLLVGIGGGVPTETDDGVIRLGHVVVSKPIDEHSGAVQYDRGKAEVGHLERTGSLMPPPAVLLNAAQSLAVQRARIDYDPIWRDTLRFNTKIRGQRQFNFPGIANDHLYQPDYYHQKQGMSCEKAGCKPEQRIKRPVDEDDEEFVVVHRGTIASGELVIKSASRRDRLAQRHRVLCFETEAAGALADFPCMVIRGISDYCDSHKNNSWKGFAAAAAAAYARQLFFHMPIELVQEPSSSPCKPTPFKLPFYLPEISRISKFIAREEELTRMHEALQSAAQRRRVAVLHGLGGIGKTQLAIEYSDRYRKDYSTSV…
Tatro_010986	-2.78624	4.24169	9.19371	0.00242848	CDS	contig_8	512729	514121	+		hypothetical protein		PF00719	IPR008162		NA	GO:0005737;GO:0004427;GO:0000287;GO:0006796	SignalP(1-21)					MRSIYYLSILPVFSAFTAAKCDDSKATKKAFDPKSLSLREVGARNTVDWRVWLEQDGNPISFWHDVPLYPDEKNNNIVSFYVEIPRWTDAKIETKRNKPLNPIYHDDKDDVPRYVASIWPHRSYPFLYGSLPQTWENSNIKHNFTGFPGDNDPMDVVDISAIDPGYVGQIRTVKILGGIAMIDDETTDWKIIGINVNDPLSQVVDTIDDLEKYRPGLKQTFYDWFVYYKLFRSGTLNTIFGNKYQDSNTARDIVGESHGFWKDLISGKEDPGKISISQTSQPSICSSYISSKDATDEFDLPKKSKIEPAAMRPAKYDKWYYIDENFRILPEQLIDVD
Tatro_007070	-2.78403	3.70129	22.2664	2.37e-06	CDS	contig_4	1269403	1270525	+		hypothetical protein		PF00106;PF08659	IPR002198;IPR002347;IPR016040	ENOG41	NA	GO:0016491;GO:0008152						MGAKSYKPSKAQADLVPNQLKDLPIALTADECKGKTYIVTGANGGLGYEATKHLVRLEAAKVIIGVRNAEAGQAAKSTIEGELNRKDVIEVWDLDLASYDSVKAFAKKVESLERIDALVLNAGALMSAWDVKEGNESSITINVMSNFLLAVSVLPRLQAIAKQHEIKPHLVVVGSVSGLFTGEQVKKFSKTDILDDLNNQAKWKRDMPDRYGVSKFLEHIAARELAALVPVSESGVVINVVDPGLCKTNLTRNVSFLDRLRGWLAKAAMGRTAEMGSRTLIHGIAATEESHGKYLTACEIREDHIPEWMTDESGKVLQKQIWVELAERLDKIQPGVVAAAIQN
Tatro_002105	-2.77798	3.3902	17.5556	2.79e-05	CDS	contig_1	6323077	6327601	+		hypothetical protein		PF00023;PF06985;PF12796;PF13606;PF13637;PF13857;PF14388	IPR002110;IPR010730;IPR020683;IPR025533	ENOG41	NA	GO:0005515						MPVTLTIVDHPAKSWEAVEVKTDNEFLEKACPAQHDAAQEILESSFSQSFLKENHVSASPNGFIWSAYMAYNQHHHLTIRPEDVWLAIISQFGFFIKKNSEKFRHLLVSHEGQKSLKVIDGSGRRSFGELVQWMAQMIFNDIKDPKLLAWVIPSFSTTTSVDHAVASVLLMGAMQQYYRFTFTLLCGIPSVTLAGEISDWEGILSRIDHLYQFGDEPSRFADMLRPILRYMILSFTDPTNAEVIRFWNTIVNEVPRGSGPQTSISGWMSAFCFWDEEGRVNLPQSWNVILDGVAYPSIPTDAVPAGSAVIPVTVETSNCEETLKCTLVAGSVGIQAFSPEVQQEDISRSLTSIESPLTAVQPVSGWWIFRNKGSDGDGTSDECTSEQASGSQDSQQELG…
Tatro_004740	-2.76431	5.07528	30.1251	4.05e-08	CDS	contig_2	6352210	6354902	-		hypothetical protein		PF00004	IPR003593;IPR003959;IPR027417	ENOG41	NA	GO:0005524						MLSKPRKESEDDSDSDADSNSEPGRPTSPIDPEEAVEGPIANSVTALKHVRRFAEFVEKEILPLWERALGTNQRNFCCNNLWMAFQTGELLYTPPLSDSLQGSGKAKAPASSASQIVWRLYSMAVTSIEKEYPKDTNADPGRDLYLYCYCMDYNGSSYGPVDRLFTIESYEGEKDISTLSIYPMRFLKDSQEMVAKLHAQGKQFQSVIKEPHLYYDGWTLTCNPIEKSDSKQQITSEYIDSDVIVDFAEGYKANSSLYASSIGIPDDFHDEDWHSGADELHIKHWADESRSKLLEDIEEVTQRNEWFANYLKIRHLKDFGLSNDWEVGKVPQVEEQNVCLLPRRAIAYALRQRKFVMVDVNTLQKIPASQNTFDDLKIDQSHKRLVKSLVKTHFQAQNI…
Tatro_003247	-2.75771	6.09938	29.7047	5.03e-08	CDS	contig_2	1680751	1684890	-		hypothetical protein		PF01048;PF05729;PF13637	IPR000845;IPR002110;IPR020683;IPR027417	ENOG41	NA	GO:0005515;GO:0003824;GO:0009116						MSDSEASTTPALPRNEYTIGWVCALSTELTAATAMLDSEHELPSNPPGDKNVYTLGSIGKHNIVIACLPKGKQGTTSAAVVATQMLESFSSIKFGLMIGVGGGIPTKDHDIRLGDVVVSTPTSMFPGVVQLDLGKAIEGGGFERIGSLNNPPNILLAALQRLETRHEMKGSKIEKYVDQMIKKWENLKQKYSRLDSMEDVLFASDDITKVIDREPRDGVKVHYGLIASGNKVIKDATLRDTITGNLNHHVLCVEMEAAGLMDNFPCLVIRGICDYADSYKNDDWQGFAAATAAAFAKELLSIIPASDVEQMESIKIIAGKIVEISEVVKKIDQHQERHARNDFLEWLTPVNYDAQHHEHLSKRSPDSGKWFLEHPNFQQFLNGKEKTLLCQGNPGAGKT…
Tatro_010913	-2.75651	6.25976	34.1357	5.14e-09	CDS	contig_8	239461	239739	+		hypothetical protein				ENOG41	NA							MPSVSEKARAKLDAVLNDPGRYDSSHLKNRYATTRYATGCGVVNSVPRRPSTSSIESDSGAPKNRLKRLLSLPAY
Tatro_010100	-2.75563	3.88361	25.715	3.96e-07	CDS	contig_6	2845309	2847360	-		hypothetical protein				ENOG41	NA			3 (o20-39i521-547o559-582i)				MERLYITGCLNKTVASLRLYAAITLIFHRLRILRAYLVIPTRPVIRRETPHLLQMSWLCRNPEPDASDRALLKFSQGQSEAFSIRKDEDGCDTEVYIAGERYSQPLHLSSEHEWEHWLQQFDGESAGLPNEKGDRNGPVSRSTEVSSAINLIMSGKSSSLSKVPFSEGTFRKIISGLKLHKSVIRAINRNTSCTFAKTTRVLESKTSSTEAIVYTCRTAESWDDDMALTVTFLPETMTTNALWFGCNLKERDVHGHLLTDSAIITGKLRNFDGEAFHPMMLPTIFAEFERGRHAKLVRESNTQFVQRILDIEQRSDAFYGLHQIHRETQQTIEKDFQPSRTNSRLTDMKGRVGSFLSGKTLSTSSTFNSSVGSDTTQVESESDFTAAEDDESCAMLWIK…
Tatro_004712	-2.75513	4.3003	46.3959	9.66e-12	CDS	contig_2	6271040	6272333	+		hypothetical protein				ENOG41	NA			7 (o24-45i57-79o99-121i133-156o176-201i213-233o245-267i)				MNSAAASGSAPFSPVTFNDHAGKLWIVTILALIYSTLAVMARAYIKYKMLGLDDLFLALATVLHLSQSIAIFVGLNNGLGKFNSITPPEQWATSSKCTLAAVILTLLALSFAKCSVLALILRIIGTKDGKTKIICITLMAISAAWGVGSSLAFLINCRADTLLTLDNIKQCPHQEIRWAVITAVDVSIEILTWMLIVQLSWTVNMSFIRKCQVAMVFSFRLLLIALSVSHLVYFDKYPTSAQPQFAVASSLLFQQVMIVWSLISATVPNMKNFLKSFSIGMGFPLPPDLSWYESNQSYQLQSLERQPRGTSSTAAAAAGTVASAGACDPGDSRLRSRPYNWRLGQGLDEATAKGRSSNNSREELLELEED
Tatro_001654	-2.75316	0.5495	9.09741	0.00255971	CDS	contig_1	5012283	5013966	+		hypothetical protein		PF07690	IPR011701;IPR020846	ENOG41	NA	GO:0016021;GO:0055085		14 (i48-67o91-111i118-138o144-166i178-202o208-227i248- 268o280-301i321-345o357-378i385-406o412-434i455-473o528- 546i)				MPYEPAILSQEQRAQSAETKHDVDTTEVSSNKNSADPKLEANGRQIHGLRWLVICVALYISCILYGLDTTIAADVQGSIIEQFGHVEQLTWVGAGFPLGSVCVILPLGNLYSTFNIKWIFFTTVVLFEVGSALCGAAPTMSALIVGRVIAGAGGSGIYLGSLNYFLAMTASEERGLYMALIGSCWGVGAILGPVIGGAFATSSATWRWAFYINLVIFAISAPAYIFCLPSIRPSQGVSIRARVARLDFVGFILGAGVWVAFLLALSMAGGQWGWGDGRTIATLVVFGVTLVAYCLQQYFALFTSKAHRAFPIHLLRERTQVLLYIATAAGITTLYVAMYFIPIYFQFTNGDSALKAAVRLLPFVIVAISVNLASGYFLSAIKIYMLIYVIGGIFLTVGG…
Tatro_006183	-2.75237	6.0998	33.5157	7.07e-09	CDS	contig_3	4224526	4225468	-		hypothetical protein				ENOG41	NA							MNNCWFVLRQSSYTPPKYTTPSRAGGVTVEGDLRLGDVVPSPNNIYPVVTQGKLPRFPIEMRITSTQDCEFHWAIESEREDGGIIGGGAPVAAPIGAALNAEFSAEFKGTMKRWAKFKTLDTEKVQPSRAYIDRVLALPDVKEYIEHHKLPVLNQWTVYVVTGLMIARAGGTIGSCESSLGAVGGGLAVDIPGILNTNTHGSHQRGTKKDMSNEIQGDRIWAVRFAKVHKGMLRRRWMQTEETVGAALGKGDEEGEEIGQVLEHEGIKDAGIVELEMAGAGNKLAFVTGDF
Tatro_009425	-2.73572	1.44862	10.1024	0.00148078	CDS	contig_6	853013	854597	-		hypothetical protein		PF00534;PF13439;PF13524;PF13579;PF13692	IPR001296;IPR028098	ENOG41	NA			1 (o485-512i)		GT4		MAPASLSGSAQYPEHDLSEFPASLKGKRILLCTESFGPVNGVSRTTLMLVNHLRDHGVQVAVVAPHNHTNQNTFSPPPSPTLSPADKQPEVRVTGYPLPFNPELSIVYPVRNSTLYSRTFGDDAPPDLIYLASPASLGFQVMLQLRQQPKEKQIPIICNFQTDLAGYCSILFPAPLSHAAVFAFDAVQSYLFRHSSIKTIFYPSRFVRRYLESQKVQSNKLEVLTRGVNTTMFNPSRRSEALRKEIAPNGEIIFVTVSRIAGEKGFDFLAKVAKELDAKGLPFKMLIVGGNRNPDMEKEVQELFDPLRTKGSVVFAGFKVGEDLATAYASGDVFLHCSVTETFGLVVLESMASGVPVVARDEGGPSDIVSHGDTGYLVPPDDLDGFVAKAVKLAEDHQL…
Tatro_005261	-2.717	2.7149	9.04363	0.00263612	CDS	contig_3	1444074	1444692	+		hypothetical protein				ENOG41	NA		SignalP(1-16)	1 (n4-11c16/17o180-204i)				MRYAIILSAFVATALAGDWDAATPEKTTSASWPDKTSSAEWSEKTSSSEWSEKATSAEWSEKATSAEWPEKTTSAEWPDKTNAEWPSKTEETHSQITPTWEAHPHPPPPKVDCKHVKECTDEVDKCRTKPEANQAECSSEYADCLGFNPLNPEADEAIKQCEEEDHKPGHNETRPKPPPIIVSGASSMAPLGLFSLLAAAAAALL
Tatro_005322	-2.71163	1.37692	11.7256	0.000616459	CDS	contig_3	1626859	1627852	+		hypothetical protein				ENOG41	NA						antiSMASH:Cluster_3.1	MEIDDFTKYLAATGLSAREAEIRTYVAQGAEDVRAIMNSSLSPDDIRRIAAREVHPAIRGRLVTGIIWYLTSLAAERNQAFLSGAFLCLDPHGRLSAFFSAIGSPRTSSHLRHHSAPGCTGGIDLVVDGALPPLANNHRHVLFISIRNDKYRGNCLFLKPEPYGISGFRDFGHHTDRYVRSLSRRFRFGGNDRDGMRKERIPDRHVKAFSEAVSHLPDGESAIAEVGRKGAGEGIAGMHAYLTAKARDGSAKPALAALLRRLEAEYDFVSLRFGNEVCIDFPFEISRMLPRAPGIGGPSPSLLWLQSKDQEILISVVTSETQKSTISLYK
Tatro_002794	-2.71031	1.369	13.6135	0.000224565	CDS	contig_2	255769	259961	+		hypothetical protein			IPR020683;IPR027417;IPR029058	ENOG41	NA							MSASSGTQKVFRLRRLPESISSRKDVAKLLGKTLSLSSDQITVYSLAKTSNRWGSMSKVATVQFKSIPPILDPEPPGAQWKFPIPESQHNDVLILDTHFRGMTVLNDVEKENHRTDCIAISGLASHPFGSWQPHGPDKSFMWIRDELPTSVPGVRAILYGYDSRLKDSKSFQSIEDIAGCLILNLKSGGWNLPKSRPIIFLAHSLGGIVLKEAIKQMAGNSDRREADILNNLLGAIMFGVPNLGMEQSHLMAMVEGQDNETLVQDLSRNNGRNYVRQLDEKFNGLSTVHTLKILWAYETESSAALVNRDSATCHHHRKNKSLTIPINKNHSDMVKFSQGDEDLETIIFSLNDILKERLGQPLLAPNDASQSQQTLLGANLDYQSTDEGVLTEDEKVLKD…
Tatro_010927	-2.70051	3.52036	18.6888	1.54e-05	CDS	contig_8	280599	281395	+		hypothetical protein				ENOG41	NA							MDTPPPIIIGLEGLIQHSLPRITRFRSAAAAMTNFGRLSPFLKRLQVSVLLLGSIYRKFSQYDMIAGSDLCLGICHDSLVQTQGMMQAVLQAPDGDNVYDLDAEVLIERLPDEISSFVSSVELLRSTYQESQSEYILGSMKELANLRQDYSKHLQDCTNRKKGALLVPMTGSSEDERTSRSDGTQLTEPEVSSTKSPGQKAIQAKLALSRSTAAVRGKLGHTAVLGAQSRPSRSAKLGHEAKKNKEA
Tatro_004491	-2.70002	1.89557	18.9368	1.35e-05	CDS	contig_2	5618143	5620060	-		hypothetical protein		PF00982	IPR001830		NA	GO:0003824;GO:0005992				GT20		MSNIPSSASRRPRIQQRTESLLPPHQSKSITSVPVTPGISQGTYINGVPGLRSPESARQEYFPRHHAPGSAQSRTSGTKVKPLALSPPTWEGSDLSGNVLSATFTLPQAIQYSQGGKWVSWKEASARERRLANTKQKVSQQSYHCSAHLDSLAYLSSDRCCWNHTVIAWTGEISCTLADETPQATIPMPTTATQCEQPQIDDEAASKDIFIANRDKAKLEELLYCNPIRTLPVWLADERDDTADGIRLKQQSRWRRYAEHDVCALFHYKQHPPTDGRKADGRWDDYCRVNEVYADRISKVYQKGDIVVVHDHYLMLLPEILRRRHPDMHIVFYLESPFPTSELVRCLHRREEILNGVLGSDLVCFQAFHYAQHLANSCERILGCSASSEWVKTTRGRVH…
Tatro_007462	-2.68249	3.45564	24.7203	6.63e-07	CDS	contig_4	2379145	2379486	-		hypothetical protein				ENOG41	NA							MNNPEQTQNPTPNQSTRRRSSGFMPAFEGLSQHHQNANNSARRQSMTDQQSKPGIFGQLFHNTLGRNAK
Tatro_010008	-2.68232	2.42894	10.6062	0.00112707	CDS	contig_6	2570599	2574602	+		hypothetical protein		PF02891	IPR004181;IPR018527	ENOG41	NA	GO:0008270;GO:0046872						MPRGIPRSGGQPRTKKRKRDDQNPQNPQNPQPTDDANNTQNTPWPHVPPVFDPAPTPDSHIHVINPYAWPASYTAAAPYAGPQQYAVAELPSPPPTNETSPTSASEHSQGRVDARSTATVEETAVAIHAAPEDFPGQPLGGQTGHVAQQIQAQQPHQPHQPQQPSACRIPLQHVMLHAAGVVRERASGNEPMTPEEKARYSTLYGACVNADLFFLMLHRYYSCWLIDNSTVHGHFRLSTRDIDRAFAQMRVMFKDEERISPPHRQWFSGFPELDGNAYCAPQVQIQIQDFVLAFSVKWPEMIKAAQIRMMPLMECQIREQLKCPSLTLANKLFVHSRRIIGVPDNQFTNEATLLFNMDQKLERLYAELNEPAADVAKARQSMVLSYQQTIGRIQQQMHA…
Tatro_001922	-2.68184	3.79829	16.9282	3.88e-05	CDS	contig_1	5801049	5801634	+		hypothetical protein		PF00190	IPR006045;IPR011051;IPR014710	ENOG41	NA	GO:0045735						MADKIPTVVESGLLNGGKRSVLDSELGPGSTTFPHYHTLFTENFKLLSGSLSVVVAPEGVKEVDAMKKYELKVGESMTVPKSTAHTFVAGEEGCRCLVTFEPATVNFERVGLIMLGLQADSEYSSWGGGPTEANALMVSVLTELTDSYPLLDKDNEMLQKQDKEAHEKFKKHLIEKYATDDMIKAAVAKVTASA
Tatro_001395	-2.66859	2.0137	11.2727	0.000786534	CDS	contig_1	4236985	4238143	+		hypothetical protein		PF07859	IPR013094;IPR029058	ENOG41	NA	GO:0016787;GO:0008152			S09X	CE10		MYLLVCFPDASNCCWRGHFTKAIPCKIHSSFRRPTYAQMAQNMSTYPFPYSQAARLDPRIKIPRPAIDPALAPILDSCLLPEELDIGLMRNYSASEQGETAANPSDSIINGAPHLKHKEFLVPGPQGDNSLVLSVFMPKEPTSAALPALYHIHGGGMVAGDRFSGVAELLDIMKGIECVFLSVEYRLAPETRAPGPAEDCYAGLVWASENAASIGINPAQIVILGSSGGGALAAAMCLMARDRQVPMIPVKGQMLLSPMLDDRCDTISDQQFEYGSPWCGVSNRMAWAHVMGQDRGTNKTTQYQSPSRATDLSNLPSTYIDAAECEVFRDPAVSYAMNMWRCGSTCELHVWPGAFHLFDGIDNPSVPLIHAAVTAKQNWLNRMFS
Tatro_010295	-2.66125	2.28406	12.2199	0.000472836	CDS	contig_7	421431	422479	+		hypothetical protein		PF03881	IPR011009;IPR016477	ENOG41	NA							MGRIMLRGAFESESTFYSFAPQNVPQPVGWGACKTAPDTSFFLAEFHEMDDKIPELHELCTLTANIHQQSAGKSPRGQFGFHVTTHLGNIPTDNTWCSTWEAFFTRAMKNMLDLEMKTHRGEDTDKEMEDLSKKLIHFVIPRLIRPMESEGRSITPVLVHGDLWPGNAKHDTSTGRLMIFDSGACWGHNEADLAEFRAPRYRLGTTYMVEYHRHIPKTEPVEDWEDRNRLYALRYDLLCSAVFRHNSPYRALAMAEMKYLVDNYAKELEE
Tatro_006800	-2.64728	4.66751	18.4516	1.74e-05	CDS	contig_4	402090	402713	+		hypothetical protein				ENOG41	NA		SignalP(1-19)					MKFSSIAIFAAAALVQANPAPSPAPSPAPAPEPGLFGDISSFIDGAENKVSTFAAGIHSAWDKGLSQGSQINSAIDSVFHTDASKVIASLTSEAGSIFSSLSSVEATATGDAKASYSSEISKLSASLASATSEAAAAASDKSKGAAAPVQTAYVAMGALMGGAAILANM
Tatro_010376	-2.64442	7.28411	47.839	4.63e-12	CDS	contig_7	651691	652609	-	SOD2	Superoxide dismutase [Mn], mitochondrial		PF00081;PF02777	IPR001189;IPR019831;IPR019832;IPR019833		NA	GO:0004784;GO:0046872;GO:0055114;GO:0006801	SignalP(1-20)					MARLILLTLSLLPLACHSSSQDPSKPEFASIEINTAYGSESPLGQASFEATMSVGTFSLPALPYAYDALEPSISAQIMELHHSKHHQAYVTNLNSALKTYATAIAANDVPSQIALQAAIKFNGGGHINHSLFWENLSPSSSPDADSASAPALAAEIAKTWGSFEKFQEAMVKALLGIQGSGWGWLVKDGNALRIVTTKDQDPVVGGEVPIFGIDMWEHAYYLQYLNGKAAYVENIWKVINWKTAEQRFKGDRDDAFKILKASL
Tatro_010865	-2.60345	3.10993	17.2416	3.29e-05	CDS	contig_8	101416	103159	-		hypothetical protein		PF07690	IPR011701;IPR020846		NA	GO:0016021;GO:0055085		10 (i99-121o141-158i170-191o197-219i231-251o263-286i450- 470o476-498i510-531o557-576i)			antiSMASH:Cluster_8.1;SMCOG1106:major facilitator transporter	MVSSTSKYATQDDIKPFKDSKEAATSSSPSIRSGSNHGIFFIKQGGINTGIIKEHHSKEQDIFTGKHTFRLSSLWRRAEVNPLNGKSLTFPLFRIWDDFYCMAFWLATLGFFVAFLSWFAFSPLVPEVVKADLNLTQDQVTNSNLASLGGTALVRLIAGPACDKFGPRKVLASLLILGAIPSGLAALVTNIEGLETVRFFISILGGSFVPTQAYTTTFFDKSIVGTANAFSGGWGNLGGGVTVAVMIGLYQRYIKAGFSPHTAWRLCFVTVPVPCLLLIAVIILLLGRDHPGGKWSARHQLQDSTTGKDQVINEGGVQQQDMFVDSENAFAQTSINSKSVGTSFSERSPVTNVDTAQSEPLTFATLLEILSDLRVWSCALCYLLTFGLETAMDAALPGL…
Tatro_011029	-2.60158	5.56481	48.9858	2.58e-12	CDS	contig_8	623981	627123	-		hypothetical protein		PF01544		ENOG41	NA			3 (o573-596i751-773o793-821i)				MSLVLCAAIENYIVVPASKLNIMASSSIPAPLRRSETELKKSAFRDYARSKFDKRDDRRPDLPYLNVIESEERRISKIRERFKGKAEKLGLLNNVAKSRKRLIQHLSEKTKKAMYKGSPLDEQEAESSNGLKNETVKELDEKIREPIEEFRAGVMYFKKGQEGKWHGEQCGDVDPSSGDFPNQKIKMDTILFDTSKNHKLFKSDGESIKYFHFPANHMEWIETALERYHQVNTESEDDNEQVLETGNFKSPLLSREHWRGQLHSAGMSHMRPRCAHVSDDTDNNAPSNVAVFLPYLHWETNRRRSMMTQIFQEVVKDNRASMVSRIVTVASKKATCLRPKFNRELISSEIGQYLYDVAQVWDAMDCEADERLLRQSFSEIKQGDGASVPQRKWVPPLHI…
Tatro_003689	-2.59357	4.36789	14.8324	0.0001175	CDS	contig_2	3081205	3081913	+		hypothetical protein				ENOG41	NA		SignalP(1-18)			AA11		MKLLASILGLAALAQAHMELTWPYAFRSKFNPNVPESLRDYSMTSPLLASGSNYPCKGYHVDFNRPEGKSTVTWQAGGTYNFSLSGSATHEGGSCQVSLSYDQAKTWKVVHSWIGSCPLTPSWTFTLPNDTPAGDALFAWTWFNKIGNREMYMNCAHVTILGRSGFDFDERSPSDPYGSRPAQFVANVNNGCGTLEGKDVLFPNPGPDTDLKSLGTAPPTGSCPSGNQRAQPLTV
Tatro_004725	-2.59067	2.69787	17.9271	2.3e-05	CDS	contig_2	6309304	6310746	+		hypothetical protein		PF00724	IPR001155;IPR013785		NA	GO:0010181;GO:0016491;GO:0003824;GO:0055114						MAAYLNQRLQHPHIAHPHHGIIVSRAGTPALEKNAKCAAPIANIAAKNAPFFTPEQDPVAGSPTATQPSGNPVPKLFTPLKIRGIELPNRIWVSPMCQYSAHEGFHTPWHIAHYGGMALRGPGLVMIEATAVQANGRITPEDSGIWLDAHIDTLKKHVDFAHSQNAKIGIQLCHAGRKASTVAPWLSSGATATEEVGGWPSHVVGPSEEPFNEHYPTPRALSLAEITQVKSDFLSGVRRALRAGFDVIEMHFAHGYLVSSFLSPAVNKRTDQYGGSFENRTRLALEIIDATREIIPADMPFFIRISATDWLDTNPDWSGPSWTVDESVKFAKLLAQRGVDVLDVSSGGNHSLQKVVGGPGYQAPFAKAIKAAVKDTMLVSSVGSIKTGLEASKIIDGSQ…
Tatro_007992	-2.58561	4.69333	38.5191	5.42e-10	CDS	contig_4	3950088	3954786	+		hypothetical protein			IPR022385	ENOG41	NA	GO:0097264		3 (o1364-1381i1386-1406o1426-1446i)				MPADKDTLYSQGVNFDSFIQDGVDPRTGQYTCSIDVYNTPAETRNCTPLKLSLGYNPLKPENIGLGKGWSFNLSSYHHRVSKTLSLSTGEHYKVKERGNNVSVRDQKLKSFHFSKKGHDEYKVVYKGGQVEILSNLNNMYKVTVPVELRAVNGRSLKLIWTRSNEQPRLSKIQEDSQYLVEFRYADHQVEIIRAPGTKEASTFTLILKDNRLVQLQLPLQHGNSQAWKFRYEDFGQFTCLSSVTSPLGLVEEVEHRADGHLLPHGAPYQAIPYVVSHISKPMNQQPPIKTIFKYSAENFLGYRSNFDWTQDEDNLYHARQEYEYSSIVQVVGGARTKYIYNKFHLILRTERQQGAKMVTQTTTYYAMGVPFELQPPQYQLPKSVRTEYLDKASKGLLSR…
Tatro_008771	-2.58056	0.675176	8.72963	0.0031308	CDS	contig_5	1960913	1962431	-		hypothetical protein		PF07690	IPR011701;IPR020846	ENOG41	NA	GO:0016021;GO:0055085		11 (o88-109i121-139o145-167i176-196o208-229i250-273o285- 305i317-335o341-360i372-391o411-429i)				MTAVQNLSSDDEIKDIENPIEDPNTEASVEDASQLQQLQEDEHDGGYGWVCVACQLMITASTWGVNGAFGVYLTHYISTNEFPGTSEIAYSFIGGLSQSQILLIAPLVTHATKLLGTKPPLFIGAALEAGALVGASFATKSWQLFLSQGLLFGWGCSFLYIGTIGLIPQWFARRKGIATGIAAAGSGLGGLIYSLSTEAMISNLSVAWAFRITAICTAVTNVVCIILIKDRNKHIQPFQNAFDFRLLKRPALLLIIAWMFLSVIGYTCVLFSLPDNATRIGLTAHQGAILGALANLGMVIGRPAVGFLSDRYGRLNIVISATFLAGIWCLCLWTSGTSYSILIAFSILGGTVMGTCWPMAGPMLADAFGIKLLPSTLSILWTSSAIPSAFAEAMALGLR…
Tatro_006324	-2.56858	1.09901	9.75142	0.00179184	CDS	contig_3	4635601	4636044	-		hypothetical protein				ENOG41	NA			1 (o54-77i)				MESNKGVVMARDMSRSILSRSIDQLHSVANRLLARCTETQETNTCEKPLSQTHVLIAVVISTALLLGGSVLLVLFWLHLRRRKLDKLEDASDPFELAAYGIEPPVAQKQRRRDRLRAIMAR
Tatro_008775	-2.56737	3.94624	17.8021	2.45e-05	CDS	contig_5	1974490	1976389	+		hypothetical protein				ENOG41	NA							MADASGSQNPFDDLTAELSDLSLQQGEQGSSAYAADPQEDEDGPQPYGSIRETGDPLEVLAICPRDREVNYSLNWYYLPDAFEDTADYLICTRCHADHIKGTSLEIQFKQIEWPDGNIAVCRFWLPRVKDVLWPEAVRTDSVNALREYMTRRLKIKPCPGQKLTEDVEDRTVYGLMDGEIEGFAACEACFEDYVVGTGFEPHFGTYSELAPKWSCDLCIPYISGSVAPMAKHNNWNGFISGASRRFQLPTCTGEQIRSDAIEWYLPKDYESEGFQTCETCYLDKLALTSFKRDFQRSPDDSDPELWRCGLADQNISTAVALEAALVRKDFEVFLEAEQTIYSLVPCTANGIVHGNWWTLEGCDDKFNICQACFAGFCQTRGLDDFFQLSERDSSNAYVC…
Tatro_002278	-2.5597	1.47917	10.109	0.00147546	CDS	contig_10	187141	188161	-		hypothetical protein				ENOG41	NA							MADVTPQLWISQTPTLVIGYHQYHMFNNVQMRNVKQEIQDWETANQTALRKLALLIKKISQVVGRSSDRNAIVKYNGGTKLTVTSGKQERALPEDLYLLWDVKKQGADDDMVQDRGKAIDESHTKSLSSVPGLGHIKRDTNDIAGSGQPSGGVSAPLPTHDTMPFSDIVDHAVQDGLRQVFRRMSTSLSDYQSLCETLKSRGIDVLAGRNLRDIMKDLRKGKDDWDPDERREIKGFKSLARDSAFRLFYIFILDLRESGASDQNMAYNATTFVISHRRIFKYKTRKMVRQAFEMRYSISYNQRKGLDKWPIDNPSRGNEEEEEDVTTEEEDIYSSDWSF
Tatro_004773	-2.55285	0.705792	8.89814	0.00285462	CDS	contig_2	6431415	6433092	+		hypothetical protein			IPR021858	ENOG41	NA							MASGAERGRLDEHQPAPQDEQVLPHRLSRQHSSDGSPPLAELSTSTSSSGRGALHFVNMSHPEDIRRQSNVQREIRRHVMKGVSDHRGHLRGRRRAAAQNGAQNRRQSPHPERLSPSRSLAPLGSFPVQTNMRMLELVRFANEVTGFYVPFRVAWWETAMMDPGAFYVTLGNSADFWRRLNTNDIMAKTPEIMRHYSRSLIELRKRLDDDSERTNPGTIANILAHICLNMRHCDWDSWRVHIDGLRLVMRDRGGFDSLPYQMLVLMLYYDMCGAMVFDAPPRFEIAPGLVTTNSSIRAAPPRLQAILVQLQQMPPDIAIAADALQKISDVADIVNLNSHSAAFWTKDVDSILLIGPPMHYLLSMPRLPEDFDTLPDTGGLVVRELIRQVCLLIMSALKQ…
Tatro_004660	-2.55173	2.65069	12.6929	0.000367038	CDS	contig_2	6128698	6132044	+		hypothetical protein		PF00082	IPR000209;IPR015500	ENOG41	NA	GO:0004252;GO:0006508			S08A			MADQNGDRLSGIALAQTCDELLESLLDLEEPIHGDMKDARTRLKALSVLLRKIEPLEDQSFFQAVLGDCSEAMNQICATKNNQLACDTADFTPSRQATIVKQIEALADVQNNISLALNLSLKQVISTTYNFALKLTGVHSNDELQDAITVESIKRGLDAISGHLISVADDILPATPSSFNKKTFKLCEIKLAIDGYATVKANDTYLVLSTTYLVEQMRPGKDRAWQMILFKPRINAIVSVIISEVPSTYTYEIDSLAQSLAHQFSKDLTASSKNKEIVFAEQLVLRLPCISPPEAFLNTLPWQVEFKTSNGISPLAWQPKRAHMKHYSVATGLRDRKTNASLDFLPSSEFEIEILKESSKASNDDFNILVSRDSIITDGAMKGRPLWVTMSQISIRQDK…
Tatro_010806	-2.54425	2.76904	19.6192	9.45e-06	CDS	contig_7	2006256	2007792	-	FUB8	Non-canonical non-ribosomal peptide synthetase fub8		PF01070	IPR000262;IPR008259;IPR012133;IPR013785		NA	GO:0016491;GO:0003824;GO:0010181;GO:0055114					antiSMASH:Cluster_7.3;antiSMASH:Cluster_7.2	MSSNNQHQQIACIRDLKKAGSEKLSQSYQDYYNGGSMDELTLDWNETAFNKYLLRPRVLRNVENIDMTTTLWGKKAALPFGFAPSAMHRLIHADGEIGTSKAAAARNVPMVLSLLSNDSLEDVAAQRTDGSTPYGIHISPLNKREVLSNLLVRAKAAGYNAVILTVDAPMYGRRLADERNNWSIIPPGATFPNVVAQHVKPSEISVSASETWEEYIPWIRSQTDLELWVKGVTSKEDVENAIKHGVDGIIISNHGGRQLDTTPATIDILREVAPIAKGRIPLALDGGVYRGSDIFKAIALGASFVFGGRIAIWGLAYNGSEGVGLGLDIIIKEFKICMGLTGCTKVSDIGPHHLSILQSNGLLGSVY
Tatro_000741	-2.54107	3.72329	11.6886	0.000628857	CDS	contig_1	2220937	2221389	+		hypothetical protein			IPR029068	ENOG41	NA							MAIDHTTVVVPEDKFRECLSFYVKALEPLGYRVVYEFGDNVVGLGSESDALENYKVADFWLFGAKEAAKVHVAFRAENRSLVDAFHAAAILSGGQDNGAPGVRAHYHANYYGAYVHDAAGNNIEVVCHKP
Tatro_009316	-2.53654	1.97576	14.4606	0.000143124	CDS	contig_6	569639	572945	+		hypothetical protein		PF00023;PF01048;PF12796;PF13606;PF13637	IPR000845;IPR002110;IPR020683;IPR027417	ENOG41	NA	GO:0005515;GO:0003824;GO:0009116						MSNPEDYTVGWICAIATEYVAARAFLDEKHDGPEYVSLNDNNDYTLGRVGKHNVVIAVLPDGEYGTASAAITARDMLHSFPNVRIGLMVGIGGGAPSRKHDIRLGDIVVSSPRNRESGVFQYDFGKTIQDQSFQHTRFLNQPPIVLRTAINGLKTEYKEDGHQLDEAITSLLENKPRLQKEFKRPDASSDRLYKSDVIHVHSADEIGCAAVCGNEPLNFVPRTERVESDDNPAIHYGTIASADQLMKDAIIRDRLAAEKNVLCFEMEAAGLMNHFPCLVIRGICDYSDSHKNKDWQGYAAMTAAAYAKALLYRIAPNKVEAEKKISVLSGLYEVAREHRDIAKEQLRSQKALAEERLSEKEQKCHQLFRLTASGKDDATYEWYKGRVEERVEGTCLWFL…
Tatro_006520	-2.53188	2.27784	17.9791	2.23e-05	CDS	contig_3	5233405	5234703	+		hypothetical protein		PF01569	IPR000326		NA			6 (i55-74o109-129i141-162o217-235i247-269o275-293i)				MALFGRRARASPGGTNGTTTTTKRRGFGFGRGGRANRRQAYAMHIRPSFGQWLKVTWLDILTMVAMGAIGLGVYEAKPAPTRSFPVTFSDGEIVWPEFGYPLRKEIVPIWLAAFLAAIIPIAVILAMQIRIRSFWDVNNGVIGLLYSLISAAVFQVFCKWLIGGLRPHFLDVCKPDLSHVTSQGLDRSGFTQIYYTRDICTGDPDEIDDSLESFPSGHTTAAFAGFVFLYLYLNAKLKVFSNYHPAMWKLIVIYAPILGAVLIGGALTIDEFHNWYDVVAGAIIGTAMAFSGYRMTYAAIWDWRFNHIPLNRGVAFPYMAGNGDLFGATFTRRVGWGTESFAGGGAGVGAAGVGSGVAHDKMGHHHNGVNGHDGVGAMGVNGHHANGVNGEYANPTVPR…
Tatro_003040	-2.52176	6.21075	34.2369	4.88e-09	CDS	contig_2	980418	983881	-		hypothetical protein		PF00004	IPR003593;IPR003959;IPR027417	ENOG41	NA	GO:0005524						MDVNERKHSATKTMAPPVPERKMSLTASSTSGSLNHINEQTIKEEAEITTTDSQENQSMKEETAATSEKKTRPLDTTKRDINDSPSDNDESSYTLWGESRGLGLSGLSVKQAQVKARKRILQSKAYAELLERRILTLEDKVRKLNKEPPPEEEEGSQEIKVIPQIRGLLWVEFNRSLQTNFKASQGEWTHCMEIDKGEKYIIEILTEQPRHNNFIVQASDATRDQLLDQLATSFEAHRIRIRSKLLLKVLKNITQCNTTLGPYEHRLLFFRPFKLLVTFNEQIKKKIQKLRVLHSEGKGITTGLVEGPQNDIDSEEALDQLQVLWDMMEKWLGNKLNLRFNLGHEVDKVTFGDLWYIFKPGDEVRTPGESRIQLYRVVKVTGGRDILSKDDPPSMHASS…
Tatro_002044	-2.51029	3.40204	11.977	0.000538605	CDS	contig_1	6122633	6124276	-		hypothetical protein		PF01636	IPR002575;IPR011009	ENOG41	NA							MFYYSTPTLASCTKKSGDFTIMKDRIFYFADFNLEALLSLSEQLRGRKCTCDVTKMPKCGSLNWVIFVTFDDGVEWVFRCPMAGRNNVYSDETSSKIVNSEASTLMYLKAHTSIPVPEVYSYSGTTDNSIGVPYILQSKATGRSLGSYDWSQCPNRFTGSRNPLTFLPISDKGREKVMEQFGSIMAELSDHRFPEIERDSLGLDRGPFHQEDDYLASLISAFASHARELPFAPHVFNAPVPDDLHYKTTDSYRMASRRWNDFVAIGQKIDHSKNRLLYCIAGQFLVEMIPQLSSGYDNSFTLSHPDLHVGNIYVDDDLNITCIIDWSSASTGPIAELLATPGLGGSARPPSESLTAAFRTGFSQRSTKIGSEGSLLKLWQVSDYMWSFSRLVRLLSRND…
Tatro_008257	-2.50972	3.94923	20.5407	5.84e-06	CDS	contig_5	455729	458238	-		hypothetical protein				ENOG41	NA							MNRDTQGLPLKPPPLLGFAQTFGNQRTMSDSNKSKDSQRPANNTGPNPKRRRTIDRSGERSPVTQRDGAEASSPTVSTVPHRQRNPDAPRQNVSNALPKTAAHHTSAASLKTLMYQFFENFESFQLRSRAVKHLKHYSKIQEQSHHRLSDFSSASNLQMNERKAAQDDIEKADKQITDFCNKISPALRSILQGISEGGGIGATPSSTPDRPMVSEAKLNTVQDTIKKDLETAVKKDIAESQQSMKDFFQSQTSALKEALSQEYEQQFKSLKETLMQECEERQTSHKKTLTQEEEERVKSLKKSLAQEEEERVKSLKNSLAQDYEKRIADIRLSVAQENRDQIADLKKGLANESEKNTALEKKMVDLKTELDKATSGQRQKLESLVEQTHLDQQLQRLSS…
Tatro_002167	-2.50892	6.55589	11.9652	0.00054202	CDS	contig_1	6501006	6501954	+		hypothetical protein			IPR023346	ENOG41	NA		SignalP(1-17)					MVNKAIVASLLFGAAMAVPYPPSATNGVRHPVPDHAYPHKKVNGGNYMPSRTGKTTASKTSAAPAAAKDQGKRSAGETVNNAVARYDNSNITDGVGDGNDSYTLYLGDGSTGAGWPDQSRWVSFENMFNNYKDQMFSSCDWMGVADDSGPEVGAIWDGIQSAAAATGVDHRFILAVIMQESGGCVRVWTTNYGVRNPGLMQDHNGAATCNENGNVQNPCPSATIYQMISEGTAGTNDGDGLANCINESGRSDVSAFYRAARIYNSGSISSTGNLQSNVATHCYASDIANRLTGWRNAPSTCTCDSNPGSCGSVNY
Tatro_003863	-2.50451	4.00172	19.0525	1.27e-05	CDS	contig_2	3623666	3624100	+		hypothetical protein		PF04248	IPR007361	ENOG41	NA							MGKSVVSKSGLATARVNGTVIAEANSWMETEGNIYFPPESIKSEFFTGTSQHTFCPWKGDASYYSINAGGQQFDNAAWYYPQPLEGAADLRDHVAFYKNKVEISAN
Tatro_006057	-2.49831	0.930103	8.74365	0.00310683	CDS	contig_3	3851375	3852476	+		hypothetical protein					NA		SignalP(1-19)					MRFIQIVASAAALATTVVAGGGGEYDNKHEEHGYEPPKYEPPKYEPPKYEPPKYEPPKPQPPVYEPPKNITKYTTVITTDYTTFCPTPTVIPINSITYTVTEPTTLTITNCPCTFTHPVPPPPPPPPPPPPPPPPHVNTTRLPPPPPPPPVTTEVPPPPPPPPVTTVVPPPETTEAPPPPPETVVPPPETVVPPPETVVPPPNTVVPPPETVIPPPETVVPPPETVVPPPETVVPPPETVVPPPETVVPPPETTEAPPPPPETVVPPPETVVPPPETVVPPPASTEAPPPPPATGTTPPLIPTAAADKTNAGIGALVLAGLAAFAL
Tatro_007991	-2.48845	4.73625	31.0915	2.46e-08	CDS	contig_4	3948389	3949361	-		hypothetical protein				ENOG41	NA							MAGHWIVEHLKIQTLTTALFANGNMQVPVYVSIKASLNDELYRLSQDDLCLIQLVDFYNAENRLSGSWSYSTVENEFSHRLDGPAPTGSVEISPDSQSICFWVSTTRVEDRTIAAGITQPDDSYITTNGGNFYSQVTLSGVSPVVYTTAQNIQINREKIERGTWGNKTFLWRWGGENCYISSATAMPFIKAEMFDYDHDGNQNGQQDYVRLANSYAFFFGVDSSIRIFYMWNTGSSSIKEVGINTDHSFWGTWKMQAKGEVRVNQRLHSMCLTCVWFKSDGWLTGKDWYNRGRIRLYDTHGNVGNFWADHSSDRHRVAINDQV
Tatro_011903	-2.48449	1.23928	11.7671	0.000602874	CDS	contig_9	1328497	1329361	-		hypothetical protein		PF04672	IPR006764;IPR029063	ENOG41	NA							MAEISNDPAPPSSIDIMKPSVARMYDFYLGGKNNFESDRAAVLAAKEANPQIFEMAIEGRHFLRRVIRYMCYQGITQFIDIGSGLPSADNTHQIAQRVTPGARVVYVDIDEAAVAYGQQILSENPSTTFIHGSVLELDHILGHPETKKLIDFSKPVGVVMMGLVHFFSIDTGRDIFSILKKNLASGSMISITHGVTDNLSEEVVQKILAAYARTPTPLIMRPLADVEQIIEGFEKVEPGVTLIHEWKPDMAEEGEAEPPKTYVWGGVVVRV
Tatro_001538	-2.48064	3.16521	8.75277	0.00309131	CDS	contig_1	4699581	4701511	+		hypothetical protein			IPR016137	ENOG41	NA			7 (o20-43i55-77o89-106i150-171o207-225i237-258o273-294i)				MGSELGLTADSAPRPRMDSVGIFFICWTTIWSLLLLWGMGFLIRHRQMSMLKIRGIWLSLSSILFLHLYWASVQLGYVFGPLYPGSCEFWIMSIYLPLGIGLFHASNTRFLHVAQRQKQFIDKSDNPNAPTSKAGGILGRFRELDHSAKAVVLVSAGMFFQLFMAIFMYLISRKWHSSWGIPGTEVHGTEMEQKVEMGRGWEWTPSILWQFFWAWIVAPLTLWRARDIHDTQGWRTQTILCAVSSFHASPMWLFALYFPDMEKVNQYWIPPQWIALSIWLMEIFTVFLPCWEVLCHQTLRQETLDTIAHWEKNKTLGKAIQSFKSKSTLIDSIKTRWTSTSSVKTSSVESILTLSALEYVLARNPEPLQQFSALRDFSGENIAFLTSVAEWKSSFPASV…
Tatro_006806	-2.47378	2.59207	10.2338	0.00137889	CDS	contig_4	416810	418049	+		hypothetical protein				ENOG41	NA							MISTRSAARLPLSQGSRLALRVPKRQPVRFQSTSSTSSSSSAAAEGSGSLGAGIIGGVAGAAIFYGIYSFTPAGRTASKLNKAVKEAEKKYQEAAKKLQANAPSSSEAVDYIKQFAYTYVGWIPGGRGFVDTAFKDWETVRKEHAEEADKIVNDAYKKFQDISKSGLSLETASRAFDALADLAKQIANLTGDALSDVIDNHPQLKEKLGGNVDQLKQMGEQYGPEAKKQVDETWGQVKDIFAGGFSAASVAKAKQLIEEKTKQVQKLGDEAWKKGLEEAKPLLDKSPKVKELVEKNADVLKKGQIKEVFDKVRDAVKSGDLGDLEKYVKQAKEKIGDKADEAGWGSLNQYLDKVPQGSEILSKLEEMGRIAQEHKEDGEKLLKETMGDIQKVLEEKSKK…
Tatro_005495	-2.46672	2.20821	12.328	0.000446212	CDS	contig_3	2100262	2104035	-		hypothetical protein		PF00289;PF00364;PF02626;PF02682;PF02785;PF02786;PF07478	IPR000089;IPR003778;IPR003833;IPR005479;IPR005481;IPR005482;IPR011053;IPR011054;IPR011761;IPR011764;IPR013815;IPR013816;IPR016185;IPR024946;IPR029000		NA	GO:0005524;GO:0003824;GO:0046872;GO:0004075						MGSVDLTSLSNIRKVLVANRGEIAVRCIKACRELGVSSVAIITNADATSLHATLADEVVLLPGEDSTAYTNGEAILDICKRTNADAIIPGYGFLSENVEFAEAVSSAGIIFVGPSSASINAMGLKHEARAIAQAANVPVIPGTQLLDSAGTAVAAAKRLGCPVMLKATGGGGGMGLQICYSEQDVEKAFAMVESRATTLFKNSGVFLEKYYPNSRHIEVQVAGNGEIVVAFGERECSLQRRHQKVIEECPSPFVERHPGLREKMLQAAVNYASQLKYKSVGTVEFLVDDETADFFFLEMNTRLQVEHGITELCYGVDLVHLMLRQADYELGGRIGIPSDVLKSLGRPKPLGSAIEARVYAEVPLRDFAPSPGVLQHVHWPEGEGVRVDTWVRSGQRITP…
Tatro_001373	-2.46234	1.25047	8.29419	0.00397721	CDS	contig_1	4183378	4183801	-		hypothetical protein				ENOG41	NA						antiSMASH:Cluster_1.2	MASTVRHITHISRRCIPGISPRLYHTSAALRLPYKDSQDRESLKPRSNNGTRSARDDDVADNKDAAFNPRKTDPEAELDAAGRGNETNPLNASGANQEFNKPMGEGKEAHDTGPGKETRKGGRSGGGSAPKKGKPPKGGL
Tatro_004525	-2.46056	3.36345	11.9175	0.0005561	CDS	contig_2	5734118	5735788	+		hypothetical protein		PF01565	IPR006094;IPR016166;IPR016169	ENOG41	NA	GO:0050660;GO:0016491;GO:0016614;GO:0003824;GO:0055114	SignalP(1-38)					MPAYAFDKLKWCVVIVQMLALSYQLLFALSGMVGGAHTLPSEAETDTCKAYPGTASWLSASTWAVLNQTLDGRLLQPSPPGAVCHPDQPTYDASLCAVVAEEWKTYEFHTENPVSVIWDQYDNYTCLPEMNTTCSSAGYPAYVVNASSAEYVKTGIDFARKYNVRLNVKNTGHDYMGRSNSPGSLSLWTHHLNHITYNQGQFKLSGSGRIISGDSYTVGGGAQMYNVYSAADKQNQTIVGGGSKSVGIGGYITGGGHSILAPRYGLAADNVWEMEIVTPGGDILTANEDQNPDLFWAMRGGGGSTFGIITSATLKAYPSPKVTDVILAIVTDPKESFVPDLLTYIVSQMPSLMGQGISGYNIITTDMANPIQEPGLPDRIAGLVGKCILQDIESNDVIT…
Tatro_002990	-2.45785	3.37868	10.6483	0.00110171	CDS	contig_2	838636	839176	-		hypothetical protein					NA			1 (o109-133i)				MGPRTMYIVQCVSKGSTCSRIPLSKLHLEFPLHLNHLCQICSSTAQTQTIARMYIPINPDQSEALQRHVQATEEYTDNANHSLIAISTITKKVLSSIQRRSNSGTNTNLIIGLVVGFVLAAFIVGVCIFLCCYGDSIKVYKKKQRHRRRSSSSRGSRHSKHSKEVERPEGAAEGEGGEA
Tatro_008896	-2.45264	2.09886	8.85602	0.00292123	CDS	contig_5	2344613	2345167	+		hypothetical protein					NA							MTTVKRESGEQIVVEDLDAVEQRVLQNLITWLIGSPNADWHATMFSPHVEQCIGGGVEYMAWPLESKYPGFDWVVCRTRLPSLPTRTAGIWIPIAGFDGCRIDDEAGFTYELQVGKKYQMLKPVRRVTLRVREGDVMHVLWLMKQKEK
Tatro_006372	-2.44173	4.17251	24.6652	6.82e-07	CDS	contig_3	4773639	4775694	-		hypothetical protein				ENOG41	NA							MDTMERVTISAQSRNVRQHILNLIDLSKENHSSLTFDLPSAAVVDCLERFSLWAGNMGAMRNPLASLSLDRRLLQATDIRQQIHRQLDEMEEAIGDLTKMIRNPSVNRGTAIDQISSSSIVGISALDKPSEDILDETKITLQIIHECINSLFRLGILIRKLSPRDRFKQALQSSDLAFPDSFDIDYVRNKYSKLANSPLSIRFGSGIAKRRNFIRYCRDHRSRLGMDETNIHDVADTELLSSKATTLAPPPNFDLTSQEEEGDNFSLASASTMATSLSNLTLPSLVDLAPTSQPFECPICFTIQSFENEKSWKLHAFRDLKAYVCTLGGAECDAELFEDRDSWFEHELRKHRSQYFCILCRSAGFSYLDLQAHILKTHGHFSDAQLTMLQEEGRENPTQ…
Tatro_011089	-2.42988	0.588855	8.55308	0.00344938	CDS	contig_8	819344	820685	+		hypothetical protein					NA							MKHLKMACMVSPDLYPRCRQTSTCILWRVAYSLMTLLHSTAPSIKHTGPDLQEITSADDTDDSRGPIIPADEWLAGRFKVKQLLKRENHADVYLVNDMENASEGEMVGLEARAFNLMGLSQRHLKYRVRAMKRLSSRCISKTKWNNLDVIIYKCGDVNVSPENTAMKAAAPSHDGDVSIMNIVKKPPAKTGYKQESERLRQRDRRQAKRQRKKMTTETESYGTAAEIENVDDCLEMKLDDKAWTMLTLLHIAHSTRPLRKLLPDSSQLIVNNYLSMKDCEIKLTTEEEMVGFAQIKEQELAYLARQLSKVNAAKKQCHDCMGELLRQQLLHPKGSKEWLEIQRNDIEPKKQNFRILRTAIKVLPDLIAAAKARHQSVSQKLALRRQEMQEEKKKQNLEM…
Tatro_008901	-2.42702	4.89952	18.2589	1.93e-05	CDS	contig_5	2357120	2358311	-		hypothetical protein		PF00011	IPR002068;IPR008978		NA							MAPHYDNPWDIFHSWYGPAPRQPGAGVDHTNNAAPPFPFPFRGPHPPPPPPFSFNPDDYADEADWSGRGGGRGGRGRRNRSPHYRDHPESYSDNVNAGSAQANTASGEAENEKSSHDTSPDTAHEGEDFPDPAEVTPSESDDGEDHGHGGAPPFYASEDASGRRGGRGGPRGRGGWGHAHAHAHGHGRGRCGGRRGGWRRGFGGPFGGGPGAGGPGGPHPPPPQPPFDFPGMMRGFMDHPFFQNLREQAERYYRPADGENARQPQQQSDEADDAFTPPIDIFNTPTAFILHAALPGAKKEHIGVTWNPQSRTLRIAGVVHRPGDEAFLQTLTSVQERRVGLFEKEVKLPPAGVSEEDQDVEVDGSGITAKMEEGVLIVTVPKVDKEWMEVRKVDIE
Tatro_003573	-2.41705	2.72088	10.3224	0.00131426	CDS	contig_2	2678019	2680844	-		hypothetical protein			IPR001461;IPR021109	ENOG41	NA	GO:0004190;GO:0006508	SignalP(1-18)	1 (n3-13c18/19o483-505i)				MRLGALVIIATVAGIVYANEPSPVAFDAGEWLGIDGNWSTIKVLLGSNSDLVNVLLSTSLSEFWAIGPGGCLQNTSPSQHDRGPPLARHLGDPTRQHLTPPSSQGVELDLIEEPHCSSSRGGIYTPFESKHWSYMGIWQLGLDYLGYGGNGQYGLDTVNAYSSITDIGFGMSNVLMSAINSTDYYIGLFGLGITQGSFGNEVAQSPLTQAVRTFGWIPSYSYGYTAGASYRNIPVSITLGGSDTARYVPHDVDFTLTPQDNMPRALVRGIEASANNDTEKPKKWDSLISSLSSWDNSFTALIDSTTPYLWLPNAVCDQFADAFNLTYNSTFDLYTLTNEQYNAFGSANSFTFTFSLSSFDNHDNFGSPLNVPGLVNITVPMQAFVGLLQYPFKHRAIKY…
Tatro_009246	-2.40935	5.09232	9.20304	0.00241614	CDS	contig_6	361717	363222	-		hypothetical protein		PF01370	IPR001509;IPR016040	ENOG41	NA	GO:0050662;GO:0003824					antiSMASH:Cluster_6.3	MVKTHSIFSKEEFYGLPTFPDAEGKKYSAIVTGANGITGSHMIRVLAEAPERWGTIYALSRRPPTSLIDGNIKYLSVDFLEKPEEIAKTLQEHVLEVDYAFFTSYIQPPGVWSDTDELERLNTLLLSNFLSALTLAQQIPKRVLLQTGAKNYGLHIGPAINPQEESNPRVTSAPNFYYPQEDILWKWCRENNTEWNVTRPAFIIGAVRDAAINIAYAFALYAAIQKELGAPLEFLGDLAAWDVEKHQSNALLIGYHAEWAVLTPSARNQALNIADGGVFTYGQFWPVLAALYGIPYNVPESDDAKYKTIEMPISPPPRGFGPAGKFRTAGSYVDWANKPEVKQAWETLKARHNIAPKPDPFDKIPEIFGLLDIDVLGCWGRSLSMNKSRKQGWNGYIES…
Tatro_000364	-2.40634	4.37549	28.7112	8.4e-08	CDS	contig_1	1136667	1139857	-		hypothetical protein		PF00004;PF17866	IPR000641;IPR003593;IPR003959;IPR027417	ENOG41	NA	GO:0005524						MGSVNRRKRETPKTKVLAELNKLVGLKEVKEQFDNIEGCVRICSLQGTNPRTERWHTVFQGNPGTGKTTVARLYARFLRCIDIVKSKTYKETSGAQLVCMGPKEVKELFNVSGGNPLQSLLGTRVQQPSRDDDDEDDYSNDPTAFVRATSSLEPGCLKDGGVLFVDEAYQLTAPHVPNSGRQVLDIILTEIENNVGNLVVIFAGYKEELESFFGHNPGLKSRIPHTLQFADFTDQELLQTLVSQIERKYKGKMRVEDGMHGKYMRVAIRRLACSRGKKGFGNARAVENVLLKIWQRQAKRLYKRKNMANNEVFTFTKEDILGPNPADVRLTSSAWAKLQQLTGLEEVKKSINNMFEALEMNYRREMAELAPLSFSLNRIFVGSPGTGKTTVAKLYGQIL…
Tatro_002648	-2.39665	4.91646	9.38203	0.00219123	CDS	contig_10	1255151	1255358	-		hypothetical protein					NA							MALDKKPAPQMVQSAVALFQGAKGYPERPEDKAQPWKKWFNPEPQSDNPVVVLVPSKYDFGSANLGGF
Tatro_011503	-2.39433	2.29894	13.5364	0.000233976	CDS	contig_9	108352	108697	-		hypothetical protein					NA		SignalP(1-22)					MNFGLKFSLPFPLLLQITISRCSILMYVNVFLLDIQNIQITAFERVNKLHHMFDMICSGVETRRKTLDSHRVHACLLNHTSANLLPESASIIFFSLFHIPSKKVYLRVDVNSFQ
Tatro_006513	-2.39164	3.06336	15.3087	9.13e-05	CDS	contig_3	5214211	5215162	+		hypothetical protein				ENOG41	NA							MDQNALDYFYEDEEPDFYQRLGAFKTSNPPSNRFQRRFIHISKEKSDFKKSVELVLCVHGWKTPEKKEPMTLIILSVRLSCHKRNSRYRSVTITLSFREDNEPGSSKAALEASPEVAAYAPFVEEKRWNKTMSSNQDGNSYGAGLSGGQFVTANVNANRQANISYTRQYFDRGTADRLYDDHKDRLYGVQWYCEQNQLAKTGVEPHFHLAILVDRKHDANNEPIPFSAILDMKLEAGFAHDFGSGIRRIFRLKKPADAPIFFDPSKQPQVCGLDGVGENILQNIQVDNLGALAKKQKLTSLVEIPFPGLEPLLPPC
Tatro_000636	-2.38933	6.48954	34.2713	4.79e-09	CDS	contig_1	1922843	1923610	-		hypothetical protein		PF04145	IPR007274		NA	GO:0016021;GO:0005375;GO:0035434		3 (o61-79i153-170o176-194i)				MNMPSGTTMAAGSSPTGSAMNSSMSDMMGMGGSCQISMLWNWNVIDACFISESWQIKSKGMFAGSCIGVILLVMALEFLRRLSKEYDRFIVQQHAAKFQESSPAAVTAAARPAAPADATKTGLESVNSRELACPAAAAMPPFRPSVLQQAVRALIHMVQFAVAYFVMLLAMYYNGYFIICIFIGAYLGSFIFQWETLSVGPKQTSAANEATVCCG
Tatro_002150	-2.38585	2.59828	16.0128	6.29e-05	CDS	contig_1	6440643	6444290	+		hypothetical protein		PF00096	IPR007087;IPR009057;IPR013087;IPR015880	ENOG41	NA	GO:0003676;GO:0003677;GO:0046872		2 (o820-840i852-873o)				MANTSLRGVNLDHLPKDSYSIPHTSSSSKEEEKSNYSISGAIFPFREEGKNDPDLSRHDILKGPQQKNPPGETQVTEQTSEKYDDDHKRPMAWYDVRSKIEQQNNSSLIRVREEFNILTERQEVPQYVKLNMKKAEEMQRNRYSVPKGSLERHAGTEEVDFEEQFSPDDDGAETQVSQEQQFTSASWSPEDDQLLVIAHMLGLTWAEIKEDYLQSKTANACLERHKWLMKRRSANNWDSNKMQTLAKEYVSMNEEIWSGLAARVGENWRVIEEKCMSSDPETSQSTTHEARTIQGDHLVKLTPIAGRVSRAKKGVPYHTCDVCRPPKTFTRAEHLRRHQLSHKPPELFCTVSGCGKVFHRKDLLDRHIERHGPSSMIKEYMSMRKEIWSGLAARIEEDW…
Tatro_002151	-2.38502	4.28081	26.8271	2.22e-07	CDS	contig_1	6445047	6446755	-		hypothetical protein			IPR027417	ENOG41	NA							MVQYFKTDGEAKNEIRAELVKVLWKNDWKLDNAMASAKIDTTITAHAIATGIQFSNIETREEAISKSFQATYSWIFQDEPLKKDGAPMWHSFPSWLQDESEKPYWITGKPGSGKSTIMKLILQQQSVRDSLSRSLGSMHLVLVKYYAWLAGTTLQKSIDGLKRTILFQALKQYPGLAPVLAPRRWAFCQVLQSISGLPVWDSREIEESFEALLSSCGKSIKLALFIDGLDEFKMPPVEIVEFIQRMIARCPKGLKLCAASRPWPEFHDTFNEGPMLQMHFLTKTDMEIFVQENLKINKGFVERKQLEPEASSQLLADIVERANGVFLWVSLVMQHLSSLFSDGQSISQARKALEALPTDISSLYDGIWTAIRPENLIDASHMIQVLRAYDGPMEWLTFW…
Tatro_008886	-2.38302	0.780452	9.78997	0.00175466	CDS	contig_5	2306675	2312920	+		hypothetical protein		PF00023;PF12796;PF13606;PF13637	IPR002110;IPR020683;IPR029058	ENOG41	NA	GO:0005515						MCLKLQHPAIFRLLGSNLSLDSRSTRERDHGRGLLNHSTMKEKVGEEPSHSEIPAPIMEANLVLSIGEVPQELEAEFERPSNKDQDDNMDTLSVKTTTDQIFDESTEPQTDLDQRKLGLSIVRNLGWSGSNYDDYDVVTVHGICDDYRTAWIDGEGSWWVKTKLFQDLSTRQIDYSYEIHGDSELYEIDGLRLHAERLMTSYAKIRGELEETEKDRPIIWVCHDLGGTIVKEALSMALARPDKFGKIAVQTTSIVFLGTPHRFQSMEDLEDQVLALIMLQGSAIRTQLVRKVKRLANQVERANQKFLSTKLFDRATIFNVFAQNIHDTRNHQLFDGKTPYATVTKNDHDALGAPAADTAFSSLTYAVGHSFESVGRYGLGKLDHLHMVSGDGPDESWVS…
Tatro_003734	-2.37062	3.93611	22.2696	2.37e-06	CDS	contig_2	3213906	3216733	-		hypothetical protein		PF01048	IPR000845	ENOG41	NA	GO:0003824;GO:0009116						MDSLSDLHEWSLLQELSEWLSPRLALYTRRTVPINEHKDIHHYAATLEFELRRTFFMVHNFSQNLSLENFECFQEAIKQICSLLDHLAAHKRTRDDSKGGEYLHLEELVGRLNPKCDTIDLVNGHGQRLFKLPSDAAKLHECLIALTECNATLNRLLASPPLESVILPSPRQQKKTPWKKGKIRDQAMCLFETLFKNFRCGKSHKVLLKLIETPKEDLTVSNLQLMLPLCPELKSWQEFRYDKAILDDNSISPIADICTDVHQYTGRGRALMIYIKEHELYGAWENPVFSAIDPSSKESLDQLIKNGAFKRIEVEDFNIKTSSVKFSIIDKRKLAVKFGYCLMDFFDADFASNRIHFFSSSEASLMEVAYLAFDSKFLIAAGSYDFQLGHPTFLSFAKL…
Tatro_010355	-2.36353	1.23285	11.3381	0.000759349	CDS	contig_7	602702	604043	+		hypothetical protein			IPR012337	ENOG41	NA	GO:0003676						MHYHAPIPPMYPSVQTSSLMLQHGGNLYSKVEFGQQANIYKTLLVQRHPQEVLLRERFLLGREPLPKDRVEKGLCIEDLVRAPKAYPAIQKRKAVAIHCVRKQPKHCPMELLAFAAVDFLSGQVLINSRVVPNIGWNGSSRSESLHGWREARANLFDFIDQDTVIIGHKVQDDLEILRLLHKQIVDSRILATSAICTPPAKGHDYKPYLENVCMDFLGIKLRQGTTCPLENALASREIVLHCIRWPRDLDIWAKETKGRFWREREERMRRRFAKRTKAVGFSAFHPATQKNTTSIWINGKKLELSDNGPPAAYDEEYQSGYQDAYEAGFANGFKVGYKRRYEQATVSEDYVEMEQAAPAAKRQKTHEPIRDADEHENLNRDGENASQENNTDTSQAAKA…
Tatro_009532	-2.36168	7.73571	39.4008	3.45e-10	CDS	contig_6	1155649	1157417	+		hypothetical protein		PF00174;PF03404	IPR000572;IPR005066;IPR008335;IPR014756		NA	GO:0016491;GO:0030151;GO:0055114;GO:0042128						MIPTNSRPNEWKIEQGLAGAELPVIDMTEPENKSLIFQVFPEKLTKDEEAIKAVGDPEKLFVRERDGWIGFVEWENHPDKKAAAHKILTSQTFPPNPEFQLGPIPPTNPVLPGTRWKLWHHAVGGELTRVPDDSWNCVLKEKHKDMLHLLQFPYNGEPPKRLVTDKEITPNNLHFVRNHGGIPIIDKDKFSFMMDGLVARPREYTLDDLMDESRFPRMKKTITIQCSGTRRIEQILKYPGQGDEIPQAPWAEGAIGTAEYTGISLKKVIKECGGLIEGAKHLEFYGCETYFKDDKCMNYLVSVPWSKVKANEVMLAWEMNGEPLPRIHGYPLRIVVFGYIGARSVKWLYRVKAIKLPSRAPVQSAEYLYFPQQVGKHNLKMTDGIQIQEMPVSSGIMFP…
Tatro_008866	-2.36029	4.6709	39.5864	3.14e-10	CDS	contig_5	2248952	2250391	+		hypothetical protein		PF00226	IPR001623;IPR018253	ENOG41	NA							MAPFQVTDDYYEILGVLQSAGKDAIRASYKRLALLHHPDRNPNNPKATAQFQLIESAYSTLFDPDRRRVYDVQYASIRAQRTNTADASSKSNPSQRTSDAKSETSPKFNEQMETLSAALQQLYIRRNRLESELFEIRREYNRSQAALDKLQSEADKDAQEEARQKSWFGYFFSASQLEGDKEERQRRMLTNRVAQSVREAEINSRKRTMASKQSSIDALNEQIRQKTADKETLQQREKAREEAVRWAEMRQREALRREKERQERDKQERERKEREKKENERREKERKENERREREVEEELRRAFRDMAEAMQKEREAQRVRKPPQAKKERQANANAYPDAHWGTEPPSTRRGKKFTSQSASSIPSTGATTSKTACLHKSWWDREEGKHVCERCSTTTFR…
Tatro_007702	-2.35802	1.89448	10.8927	0.000965451	CDS	contig_4	3132746	3134387	+		hypothetical protein		PF00002	IPR000832;IPR017981	ENOG41	NA	GO:0016021;GO:0016020;GO:0004930;GO:0004888;GO:0007186;GO:0007166		7 (o30-49i58-78o105-121i133-153o182-205i328-346o366-385i)				MDIHTTANLAVDDEQLKHQQIKTLVLVERIGGTLSLVSVMLIFLAYWLVRRVHNVQNTFIVFASVSNIGASIGTIIAYDGMNAGQASALCQAQSFMFEMFMQSDPWWSLAMAINVFLVFYFHTNPDSFRKRWWIYCLICYGGPFVIALTLLLLRSPRGLVYGGATIWCWVDREWDFIRIYTYYMLIWICIVGSILCYFLVGWHVFRMRNRLRSFSTSRNRDKDKEADAGQAESGCYGTVTTEVQVTHTPASSMPMEPQPTRINRNAARVAFDSSEPEILPAVDNQYFSSVTTSAPPVTTPKSSFFRRFFSAVHDIGSKFHISDPIKRAYLRTSFLFALSVLVTWIPSSLNRIHGWLDGGSPYEFHVATAAVLPLQGLWNGIIFFVTSWHGIKAWALETF…
Tatro_007902	-2.34385	3.5679	13.0509	0.000303144	CDS	contig_4	3695056	3696385	+		hypothetical protein					NA							MLPYLYINHADFWSRGFSYTLLQVSYSNLLCSSNILLGRPFSMPYPYQTDPFSRLPLSARIAIAKGMPDLASLHSFRLISSACAAVFMEPKMGAKIVELVARKNLDYMNQKVFGYIWALLQYPESNWPIPLGRPFKISPMYVTRSWLGSSTPTTESTLRILVLGKTVHEAAHRCLHTLLQRFIALRPWRPENAKCNLKNMGFWRYSPNTPFRLPPEREGQLVGINLKAAAGPLEWFEEQNVVYGAWLLALYAVVRDTPEPYIWPPPGSTAGHIKALQLEKSVRAIEMPQVLLGRSATPTAPILHRPLSTFFPWAPSCSESGCSIARKWFPGPEHLQITSRGKQFLGDARETPWSAIRAAPIGAFRALGFSIWGEYRFINMGLLTGSRDLATHFANATDV…
Tatro_004305	-2.33709	3.39963	15.8551	6.84e-05	CDS	contig_2	5026209	5027821	-		hypothetical protein		PF05730	IPR008427	ENOG41	NA		SignalP(1-19)	7 (n5-14c19/20o125-145i157-177o197-223i235-262o282-307i319- 337o357-380i)				MLRRLSLAIIAAAVTAATATTLSLRSDQRLENATELSPVEQSINAEAKPSGWIALPLCALNCVTTACSNLDISCICKHVDQPSHTLSCLKSSCSFSDSLLTMSLAQDSCGSPVRDRSTRFKAMNYSLGFITLTIAVIRFASKFLFSIRQGFGPDDWALFTAAFIGIPCIAFNVWGLVENGLGRDIWTLTPSAISKLAQWFVAMEIFYVVIMTIIKTSLTLFYLDLFTGTRFRKLVWGTIVLLAASCISFVIGTLVQCAPLTFAWEQFNGSNASQGQCININALGWANAAVNIAIDIWLLAIPLIQLYKLDTHWKRKLSAASMFLTGVIATVISIVRLRSLFHFGNSANPTWDHWNVAYWSTVEVNVSIICTCLPSIRLILAHLFPRIIGSSLGLPPVSE…
Tatro_010890	-2.33618	5.40892	25.7422	3.9e-07	CDS	contig_8	173102	174012	+		hypothetical protein		PF02798;PF13417;PF14497	IPR004045;IPR004046;IPR010987;IPR012336		NA	GO:0005515						MSTPVLHYFNLGSLGRGEIIRVFMNELNIDYEDVLYSYDETWPSVNKAKGVSLTGTLPILEIDDQRLYQHLAILRYLSRRAGAYDGETNHEKYLVDAVADIYNDWRTGWVNQLTAKSPDYQATHVAKFQGLFTDFYSQDTSGPYLLGNKPTYVDFAVFQALDNDEAIGAAPKTLSEPLTKLKEAILARPNVKDHLAKRAAAK
Tatro_011080	-2.32943	8.80799	52.8111	3.67e-13	CDS	contig_8	778289	779470	+		hypothetical protein		PF00106	IPR002198;IPR002347;IPR016040	ENOG41	NA	GO:0016491;GO:0008152		1 (o173-189i)				MAICSFLSRRSRSPKPTPTNKMGTPEFTLAAAEKQAGRKAWAYRQFIGKTPLVDKKDAEQVAGKTAIVTGSNIGLGLETARQLLDLGVARLIMAVRTVSKGEKARENLLAGRKDFKGEIEVWELDMLSYDSIQKFAERTKTLDRLDIAILNAGAYRAFEEFHSSTGYEDSIQVNYLSTIFLSILLLPVLKEKAQTKPGRLTIVSSDTASWAKFEERKERPLLAFYKKKTDPKNWNHAERYGTSKLLGQLGASKLVEKVSSSAVVLNLVNPGLCYGTEIVRDGDGHFLGTIYRLGFRALGKPAPVGARSIVHAGVSFGEASHGQYTEDGEIRPLAALLYKPEGKEIATQLWEETLAELPSAPVQESLQALSN
Tatro_005313	-2.32763	4.53691	13.1884	0.000281681	CDS	contig_3	1590565	1591743	+		hypothetical protein		PF02469	IPR000782	ENOG41	NA		SignalP(1-19)					MRGQPLAALLLGLGTPVFAEPLLDVLVASGAANFATYIQSDPDVLAKYLSGQIQTVFAPSDLVPPPASLSRRAPSPADVAKAEIQGSEDLADLRTASGSEPGSVIPTGTDSAGLGGQPQVVTSDTRPANVTNPTRRWASSANLTGPSLLRISSGLGNIANIVHADIPFDHGFVHITDNYFTLPVSISSTVQALGQTTFSSLISGSNMTKSLESTQFATVFLPSNAAFAAASVGPSISSSTSSLISNHVVGGFAGYLPVLKDGAALTTQTGNTLVISIRNGIYYVNGAKIIQANIITENGVVHIIDKVLSPSSPPPISSGGMLSKTTSFMCVIGAVAGAVLAQL
Tatro_009721	-2.32356	1.15549	10.5731	0.00114743	CDS	contig_6	1720843	1722733	+		hypothetical protein				ENOG41	NA							MPIQAAASRYKRAYHPPVNYENAAPRSEARTKPSGAPYAYQQLKKFNDLHALRNPDWRTRPSDNSSSAVDDGEHDVAEAAGAGKQRVGMDASPPSAVQGVQQTISSSQEGAAASSTLRYSQKDIFAISSGMEPKILKALEEERPIQYQVLKQLPLSSARDYPLQLFEVAPLGSISGYSTKSIVDIRPLRGNLEQKRQGVSHNSQDEQLTAALRAADTTPRKVRAQVYQAHGPYATSNEPRSRKGFSETHGIYALQSPTAHVHTNERQPAKSDPPANDKDRDEAFQRFLKKLRQNSNVSQGIKTQKRHRTDSGYEDSFKGSPRENPIETSSQSRRAQGANPHKKTTSEHSNNGHARKFENHSQKEGSSGSVASGAFPNEPIKFQNFNPKAREFLSFTIRR…
Tatro_007237	-2.31737	4.35985	19.0779	1.25e-05	CDS	contig_4	1759546	1764326	+		hypothetical protein		PF00400;PF01048;PF05729	IPR000845;IPR007111;IPR027417	ENOG41	NA	GO:0003824;GO:0009116						MASSGPPPPNSRDDFEIAIICALAVEYDAVSLLIDQFWDEDGDKYGRATRDRNMYTTGRMGSFNIVLLLLPNAGKVSAASAASGFRTSFPNITLALLVGTCGGVPYTKDSEEILLGDVVISKTVIQYDREFLTKDTLEDRLGRPGPNIRSILTVMETNHGRERLENRAAVLLEQLQRHAGRKKTRKPVNYEYPGILKDRLFESSYVHKHQVLLPYRCCDELPCIDSHMLSCHELGCEDDQLVQRRRLNDEAQNISIFIGRFGSGDTTLKSGMYRDELAQRHGLLAFEMEGAGIWDELPCVIVKGIANYADGHRNADSNWQHFAAATAAATARALIERYPKTDRPRPPLVILKRPKERTKEENECLRDMHVTDPALDKKRIEDTNGGLLKDSYIWILSNA…
Tatro_000889	-2.3139	3.51425	25.548	4.32e-07	CDS	contig_1	2669600	2672331	-		hypothetical protein		PF00023;PF00400;PF12796;PF13606;PF13637	IPR000845;IPR001680;IPR002110;IPR015943;IPR017986;IPR019775;IPR020472;IPR020683	ENOG41	NA	GO:0005515;GO:0003824;GO:0009116						MVEVTSIRLTHGDYTIGWVCALPKEQTAAFYMLDDPHEDLPNPLNDHNAYVLGRIGKHNVVIACLPMGRIGNNNSATVAARMITTFPNVKVGLMVGIGGGIPPDVRLGDVVVSCPKNGDPGVIQWDMGKAEKGGEFKRTGRLNDPPTALLTALSKFETNPAGSRAKIVDYLEDLKHKKGVPTGYIKSDKLVDVLYKSKYSHVGKGHNTHDGDDDDDGEKEEEDDDDAWEKDIEENVVDDCRLCDPRMILKRQPRREDLVVHYGLIASGNQVIKDAILRNKLKKDFKNNVLCIEMEAAGLMNDFPCIVIRGICDYADSHKNKVWQEYAAATAAAYAKALLSVLPDSDVDRMQAIKDFLPPGFIQTAKKILRPLWVDNKKEVSSVSGPDENARSREEDEKQ…
Tatro_009867	-2.31211	6.5424	43.3911	4.48e-11	CDS	contig_6	2155842	2157600	+		hypothetical protein		PF07690	IPR011701;IPR020846	ENOG41	NA	GO:0016021;GO:0055085		14 (i64-88o100-119i131-148o160-179i191-213o219-241i274- 294o300-323i343-363o383-403i410-430o436-460i472-497o551- 569i)				MAAAPPVDSPMEAEAKYNTEAENVVREVKSSDDDQESNTINTTFQPGVQDIEAVTITWSRTWLIVAYVLIWITYFIQGLVTGVTGALLPYVTSAFAEHSLTPTTGILSAVIGGVTNLSIAKVLDIFGRSQGYLLCIVLCTVGLIMSAACNNVEAYAASQVFYTVGINGIGYSLSVFVADTSSLRHRGLMQAFVSSPNLITCWLSGPISTAFLNGAGWRWAFGMFTILVPAVTLPLSGLFMWQFSKAKKLGLIASRQSGRTPWQSIAYYCREFDAVGLFLLSAGVAFFLLPFNLYTNEAKGWRSALILSFLIVGIVLIILFVVWEKFFVPVSFLPWSILQDRTVLGACILSFVLFLSYFCWSSYFGSFLQVVNNLSITHASYVMQTYTVGGVVFAIGTGA…
Tatro_008710	-2.30647	2.50248	8.99393	0.00270878	CDS	contig_5	1779218	1783508	-		hypothetical protein		PF00005;PF00664	IPR003439;IPR003593;IPR011527;IPR017871;IPR027417		NA	GO:0016021;GO:0042626;GO:0005524;GO:0016887;GO:0006810;GO:0055085		12 (i139-163o190-215i266-286o292-313i369-391o403-421i804- 833o845-863i918-944o950-971i1032-1052o1064-1087i)				MADEKPETVARELASERSLSPGSSLGSQLATVEGSPPKEESAGVNKADLEDGIELDIIASPDTEEKKTDKGEEKSKKKKSKKEKKEKKKADPEESQEDPEEPFRHLPDNEAEILKRQALTPSLKQGIAALYRYSTGLDIFIMIIGAICSIGNGAALPLMTLLFSGLQKTFSEFSVGLIDKNGLSHGLSKYVLYFVYLAIGQFVVTYISTVGFIFVGENISTRIREHYLESCLRQNIGFFDKLGTGEIITRITSDTNTIQDGISEKVAVTIGAISTFVTAFVIAFATSWKLTLILSSVMFAILINGSLFSSYMMKSSSESISAFARGSTLADEVLSSARTAVAFGLQDRLSKQYDKYLQKAEYYGFRLKAAVGVMIGGIMLLLYMSYALAFWQGSTFVLR…
Tatro_004213	-2.30339	1.53041	10.2399	0.00137432	CDS	contig_2	4732842	4736593	+		hypothetical protein		PF00172	IPR001138	ENOG41	NA	GO:0005634;GO:0000981;GO:0008270;GO:0006355						MVSHRKKPKAGGRQNPNAARKTPPPPELPRPSKPPRLVCVSCRSIGARCNGDRPCSHCEGWLKSDCVYEDPVTCYPTIYKVKKKDVPQQANQPKTHGNNDTKKATDRAYSSNTTHESRELDELGFRRHLDQLNAAHFLRSKVANFGELSLSQNAPPLPTAGDAWASTNTTLQPPGASVSVSMGPPLSMAGDDLELTAPSVADAQPPAAIPMGNDAPLPMDADPLSASQPSPLPPPPPPPPPPPPPPPLPPPSITNSNPPPINLGPQLESSLRIGNQGDSHPLSIERGQEHTSDVPNYACHLVDKKTGYLRHDQKVAVVDMVKQLRSVLNDPKPVGKEAHKPIMPPYELSLYLLRVYHKEVCYLFPFICFSTFMRAYRRVNGDNDAATGLFPSASFGLGG…
Tatro_004741	-2.28937	4.54643	25.8276	3.73e-07	CDS	contig_2	6355964	6358420	+		hypothetical protein				ENOG41	NA							MRGTLHYSCNRHQPFYALLQDTCRIPPAVSKTEQARCARDAQRLVLQNKMEGKQYPGESGSLYEFHYKPTKYSIIKGGQVHVALPPIMGLERRETSDKQVTTIAATFIESKAEEIHGGFGGSSEFDPERSQFVPFQPYVQLEKSLEVYFQTALGINRDEETWDSLCEKITDTKAKYNDSKSGIWHTIWYKMGGYKDTLDGWTALIPDQYGLAVVKTGIAVIFKLAEHSTKRRNLILKTFEGLRDSLTAARHKQESFRSHKNVRECADRLYQAIVDSIEDMILLTSKKDPRFFRFISKPKNNLPPPDAEEILKKVATSSKEFEDAIGLARDQTIENTQAVAYYTGTKITLVHRDVSATMRNTELLSGKIDSYATEMDSRMLELRRFISEASKTQQKLAEN…
Tatro_011504	-2.28775	7.37483	51.4659	7.29e-13	CDS	contig_9	108731	110366	-		hypothetical protein		PF03051	IPR000169;IPR004134		NA	GO:0004197;GO:0006508			C01B			MGGQPSKLITAAESEKLILERLRSFKLEEREGDRVETSSDAEKTEEHHGQQLVREPEGLPVASLEVWIDSVVKDPKNRLAHAALSSSDPKQTLTSRATKIANQHVFNVQIPFEGDPITNQRSSGRCWLFASTNVFRVALMKRHNLASFELSQAYLFYWDKLEKANWFLEQVVETAKDDIESRVVQRLLGDLVSDGGQWDMVYNLVEKYGLVPQALYPDSWNAMNSSTLNSIVKTKLREFALKLREAANGDSVSASVISGLKIHMMKEIALIMTLLLGQPPKPTEEFSWQFVDKDGKAQQVKTTPRAFAKDIYSSEFRVTSDAIQSMVSLVHDPRHEPLRKLTVSRLGNIVGGRDITYVNVEMDTLKSTCVKLLKAGVPVFFGCDVGKFSDRTAGIMDLE…
Tatro_001096	-2.28187	5.37073	12.1647	0.000487038	CDS	contig_1	3338199	3338546	+		hypothetical protein				ENOG41	NA							MPEGRESPPPERQSGRQLQDPTGSGKASDATKKNEIDPNHQLDCLSSNPKGPMDDALEHKFSKGEGNWTPLNS
Tatro_006522	-2.28166	5.27852	22.1458	2.53e-06	CDS	contig_3	5237232	5238216	+		hypothetical protein		PF17784	IPR027417	ENOG41	NA			1 (i238-261o)				MGGVPSIPTDKSRTVQVISAGYSRTGTVSMALALEKLLDGPVMHGGTHLFGREDAYAKLWCDIFANRHNKPVLMKLLREATAGFVALTDNPSIVFVSELAELYPDAKVIVVERDADRWMKSMESLLEGANMDTWWFVKLLVWPCPTWRWAPIFLQGVQDCDEEHFGMSWNKGWSAETLSVYNGWVRKSIAPERLLTMELKDGWEPLAKFLGKPVPDEPFPHANDGETMRKYAKSVFRTATLVWVGIVGSAAMGASITYMAWKRW
Tatro_003042	-2.26927	4.63699	15.6142	7.77e-05	CDS	contig_2	986754	989002	+		hypothetical protein				ENOG41	NA			1 (o257-277i)				MGPERLTAVTNNEKAVNVGSSQRIQHQDASVGSNAKSVHTGYESRDITVINNKITHHYAPPSELPYRGNLAAGYVKNYLVSPDDDINWSKRSQDFLTRNEAENESSEIDFKWQKTISSVQRLNGEVAGFSDKFENISWLAWNTIECSFQDELDKAIDSYSGISWRRQSPRIDHLKAIKTNMISFSSWLKALNTDQHRSSLCGAMQCILNVLRDQDELDAYAVEKLANVFCLFGDGTEYYLRAIENEKLTSSIIEDTIVIYECLVIILVLLLHGIRMLEPFQNEVITRRIDYIKERLLSANNAAKRPPARRTRSNSGHCGLELLVRYYYNLLSSFEPDIEYLRNEYIQKRQMNLSNSSMAQTDKSCLKSTNVIRYLNYRATGDFKRCITVGRPNFEHIQQ…
Tatro_006402	-2.26591	2.39715	16.2999	5.41e-05	CDS	contig_3	4856751	4858399	-		hypothetical protein		PF00004	IPR003593;IPR003959;IPR027417	ENOG41	NA	GO:0005524						MTRDNEVEGSLAWYQQQWVSDVYTHTEQNNFRHPSIPGHNNCEQNNCQNQNPSNDEHTAINPDIDDQTAFDTGWDSLDLDPLSLPTISLRRPTEDLTTHNTAHYPETRNHPYEPSIDSERSVPSSFEDFQRQWGDKEKGPALEIPIEVDKYSEAEQSILEKGSVAPSWAAKGRSGEYNDDSDADDVKDRSHNADDDVYDSDLDSQRSQPNRIKREHHKKMREWRSKAATKFEKMLLDCIVNIDEIAPDYKDVVVDPGVIKKLEDVTRLSLQRPRAFSRGVLKGNRVTGAILWGPPGTGKTLLVRALARQSEFNMLSVSTAELWQKCHGEDEKVIKAVFSMGRKLSPCIIFLDEADAMLGARKAGEKRHIRAMFNQFLMEWDGLISSKQAPFLLLATNRP…
Tatro_001070	-2.26314	7.51723	12.2657	0.000461362	CDS	contig_1	3252253	3253363	+		hypothetical protein		PF02102;PF14521	IPR001384;IPR024079		NA	GO:0004222;GO:0008237;GO:0006508	SignalP(1-16)		M35			MKFVAGLIALAALASAAPGKAPTPLDIKLESAGNAEIKAVITNTGKSSLKIFKSGTILDNSAVEKVTITSGEHTVAFDGIRQRISTENLAEDAFQSIPAGESIEVTFDIAEAHDLSLGGKYDIQSAGAFSFAQYGSTQLVGSVPFETNKIEVDIDGEAASARRVAFHQKRTRIQSDCSGSKLSAIQTAVRNCASVAQLAQQAAASGSAAKITEYFKSSSSSVRSTVSGVFSRVASECGSTSGGSSSLYCSDVLGGCSSGVLAYTLPSGSLMAYCNLYFSALPSLSRTCHAQDQANTVIHESTHLSQVKGTQDYGGYGYNFIQSLSASQNLNHADTYALYANAIYVGC
Tatro_000613	-2.25842	7.18222	39.9971	2.54e-10	CDS	contig_1	1848201	1848957	+		hypothetical protein				ENOG41	NA		SignalP(1-18)	1 (n5-13c18/19o207-225i)				MAFKSILLALAASTAVNAHFKLAYPEWRADTLAEENEDKYGQWNNPCGGVPYKAGNITDWPLGGGSLSLELHHPWTYVYVNLGLGANTTNFNVSLTPEFLNVTGRGTFCVKELPVPLDDIKDGQLASLQVVTSGESGNALYNCADIRFTKNATQLKNCTDSDGMVVQAIKEQNGNGTDSAQNSSSSGNSTGSDDKKNAASPLNTDKSVVLATVAFLAVGFSLGLGI
Tatro_006381	-2.25781	2.70995	17.7661	2.5e-05	CDS	contig_3	4795668	4797019	-		hypothetical protein				ENOG41	NA							MKLAALSKAPLEQGLAWLKQKPKPHHIIQYLKGSVFTDDLVVKNVNSHAGVKRKAPMDEPAQEKFYQDSDSTLNQDVTGESKFQDDITGCFHLLSSACDESTSWLMSLRILEVVSLLYRDFPMATVSLRLVEQNLLKAKWLPPPMQALLNNPFGIGTARDVAKTPVTEYLAAMTRAASFSCIAMFESGCFDIDPDQLNEVIALCSEDSIFVAGVILSDPSSHTKGTQIRHLVGNIGHSGMVLMVSPLAPCIRAVGQDPTLVEHRPFDGKSTDSFGGTSLHLSFTTWKMPLDWQNTGEIDQEIFLLESVVSVQDNGNWVADIDVIDMEKSCPDVIEKFRCSQHGCSAAAAAENYGDKVSIDSWEELLDPPPCIGIFRAKKNWAARLAAASILVQQGKGYS…
Tatro_008892	-2.2551	1.76899	10.6283	0.0011137	CDS	contig_5	2324388	2326569	-		hypothetical protein		PF00704;PF01476	IPR001002;IPR001223;IPR001579;IPR011583;IPR013781;IPR017853;IPR018392	ENOG41	NA	GO:0004568;GO:0008061;GO:0004553;GO:0006032;GO:0005975	SignalP(1-24)					MWSLPFHTLAVATALLSLCGLATAQQKGEWFSELQPCPQSCSASGINSGNWTLYHDAVKLYSCKEPMLLDMSLHTPVDDPSKTLSLFACWGNNKDGDANCNEPTADANVTTTSDTSETATVEVIWSGTGQSQRAGDAVAVAQYALSQTSPLSCELDDRTSSFAYLNGVFIGVWTGPMVDKQTTLNLLDQVVSGLKNEVQGSLQLSQVCGSNRTSDYTVGVAVAIPESVADLTALAQVQNAVKTWSMGDCVAADPGSSKTSKSTLEVHQLALTSPSTRRDLDTRANCRTILVVAGDSCGSLAKKCGISGANFTKYNPKKNLCSTLAVKQHVCCSSGTLPNYAPKPQSDGVCATYLVKKGDTGADLAAFYTVTVTQIENWNKKTWGWMGCKDLQAKMKICL…
Tatro_002528	-2.25308	2.0477	9.14806	0.00248981	CDS	contig_10	924852	925446	+		hypothetical protein			IPR000330;IPR027417	ENOG41	NA	GO:0005524						MPELLDVLESSEKLPEAMQPDAIQTRLERHQRQALTFMLRRERGWALDGSRPDLWEYMESGQRHWFVNHVSNAYQDEEPEEFSGGIIADPMGLGKTLTMISLVATDVQPHEPVMDIDDVYSVPGKNSYQSE
Tatro_000019	-2.24308	2.61268	10.6247	0.00111586	CDS	contig_1	53851	54954	-		hypothetical protein				ENOG41	NA			3 (i208-232o238-256i265-286o)				MVETQEISKSTPSESDNYLGLPRAVGKRDSYESKIIGYPPGYPRYSALLASNKSFQVWRRFSVLRSRLLLLKQDELSQLEEQLEDIDARDANILPIFLGSNRIDQNEERKRVLKRIDSALGEYDSFLARQHQVFMSDTAQDRSISNLQNWHRNNGSLAVDERAYLSRDDLFSPLGNNSWSERQVDVIENYFPINMAGIRNVPELLRQIIRVFQAALTSVLLFTPVIICNFVSNLTYRIILIVATTAIFIAILSLIARKRMKFSDLVIAGTTYATVLVVFISGANVVNN
Tatro_007320	-2.23708	3.04421	8.6962	0.00318875	CDS	contig_4	1991746	1993020	+		hypothetical protein				ENOG41	NA			7 (o20-38i58-76o96-116i136-156o183-207i219-239o254-276i)				MALYSSAPPERPFSDAKPTLLVAWWITLFCTCLILLRLSGRYIRVEKLFIEDKITAAALLPLYMRMACTHVVLLYGTNNIELAGTDLFPQEIERRIIGSKVVLAGRILHAATLWTLKFTTLEFLNRLAGASLKRVYKLLINILRCVLVASFVAIIVSDLAECHPISHYWQIIPDPGPQCRQGFVQLLTMGVCSAVIDVALIIFPIPIIFSTRIATKRKILLAMLFCFGFLTVGITIYRIPKTIKQHGDQVVRSMWASIELLAATAVANLVALGSFLRDSGVRKIKFRPGYHSSGTNSKPQGKGASGSDRRKAESERRAKSASDEWADDKQADTAFHSSPDNGDGARHSQSASGSGISPTQSHDSLIQPDRGSSHVAPGLGLETPRSPERVVPAGITSFR…
Tatro_011090	-2.22817	2.06429	11.528	0.000685575	CDS	contig_8	821425	822610	-		hypothetical protein			IPR007087		NA	GO:0046872						MHPGGSESENRPSLKAQPGSANQIYISTAYFPPGFLQDRAAFRAGLPGASTIQSHHGDHRIEGVDADEHDIEWYLHVIPLDSARTSEEDETSKLWSDLREPSPAAPDRDVSLATGDGLDLPFEPSAPTTHSFTLRASSREVTNSPAPETLLSTTATNTSIPTSASPASSTQVPLSYQPSLRGCDFCPEIFLGVDDLVDHIESAHHRGGRFHCKTCKVHFGLKKDFRRHLESAKLHPLSRIRCRCEMLFRKDKFRNHLKRKKPCDPVVPFLCSCGHSVDSGGSNAVVRMLQHVDSCGRRRPGWPKK
Tatro_002770	-2.22081	1.9962	10.1472	0.0014452	CDS	contig_2	179191	181038	+		hypothetical protein		PF00083;PF07690	IPR003663;IPR005828;IPR020846	ENOG41	NA	GO:0016020;GO:0016021;GO:0022891;GO:0022857;GO:0055085		12 (i21-39o75-99i106-125o137-154i166-184o204-221i298-318o333- 354i361-381o401-423i435-454o466-484i)				MAAFTDKLAKHNAANKLYKSSLLNTVCLVAGLSIFFFGYDQGLMGGVNTARDYAERMGFGHWDEDKKIVVVDKPLLQGGIVAVYYLPGTLFGCLIGGWLGDRYGRIKTIAIACVWCIFGATLQSAAMNANWMFCARVLNGIGTGILNAITPVWATETAAHTSRGQFVSIEFTLNILGVVVAYWLEFGTSKYHDNTSSFIWRFPVAFQILPLLVLFVVIWFMPESPRWLVKVGREKEARFILGRLRGDEGEDAIHAEAEYQDIVNIRNLEKDTSTQQSYLNMLFGIGSGKLHTGRRVQLVIWLQILQEWIGIAGITIYGPEIFSIAGISSEDRLWVSGINNITYMFATLICVFTLDRIGRRWTLYWGAIGQGICMFVAGGLARATINAEGHSNQKQIGGA…
Tatro_002086	-2.21916	4.98408	28.9457	7.44e-08	CDS	contig_1	6239673	6240396	-		hypothetical protein		PF00498	IPR000253;IPR008984	ENOG41	NA	GO:0005515					antiSMASH:Cluster_1.7	MTSQSNDIIAWLVPTAHHSLADKSIHIPENAFRITSTTSNSYLSSRLSNLTNHSSDRAIQLTFSQPPKRPGSFILGTDPRTCDIILPRVEGISKQHCAISFDAQSRLVLSDFSAQGTQVWYDWESNGDRTDYSWLLSSGCSGEFPSMVQRTLVDIQGIRFQVVVNDRSEDWDSFREQVDQFCEQPSWEDATYWADSSSLLASEMSAFQHIFVKNTTNEPAEELYLWNLERPWEPMVKASA
Tatro_009479	-2.21906	5.61461	15.1087	0.000101495	CDS	contig_6	1021292	1022211	-		hypothetical protein		PF00722	IPR000757;IPR013320	ENOG41	NA	GO:0004553;GO:0005975	SignalP(1-19)			GH16		MWSPKIAAAVLAFVGASNAWAPPSYSGYNLVWSDSFAGNGGTSPNTGNWNIITGYLNVNGEQETYSSSTQNVQLSGGNTLQIVPWNNGGSWTSGRLESTYTFTPAAGKVTAVEASIRFGTNAPANQQGMWPAFWMLGNSIRTGGGWPSCGEIDIMEVVNDQSTGHGTIHCDVYPGGICNEGNGIGGSTGINGGNTNFHTWRVQIDRTPSSWQSETITFFLDGAQYFQVAGSRINNQNVWNSLAHSPLFIILNVAVGGSFPGNTNGNTLGGYGSMMEVGYVAQYST
Tatro_007837	-2.20331	5.24348	28.7932	8.05e-08	CDS	contig_4	3531895	3532393	-		hypothetical protein		PF06140	IPR009311	ENOG41	NA	GO:0016021		3 (o30-58i70-92o98-118i)				MAPVLFDWNNGSQLLELMDSFTQWLSQPHVLAVIMAWAVTFTAVCTLILCLGFGPAGIGAGTMAAAFQSFMYGAFTPAGGIFATLTSMAMLGTMMPPAAILAAVIATVVAIFVGVSGIGR
Tatro_004215	-2.20066	4.63805	12.2644	0.000461693	CDS	contig_2	4739278	4740645	-		hypothetical protein		PF07859;PF10340	IPR002168;IPR013094;IPR029058	ENOG41	NA	GO:0016787;GO:0008152		2 (i20-41o47-68i)		CE10		MAPSVKPRLSIGDQIKLIGIALFVAPYSFALALARLLLYAFQNELDLRYYAVCAVFRTVFGTLGGFYAQTIFPSTEEAYRAWVRQKERLAKDPALKERLRCDIQPLDNGHSSILWVGNRHKARKIVLYLHGGGFELPSIAGHFECVWNSYVLSGVESETEVAVAFLQYSLAPTWRAPVQLRQAAAALSEILDAGFSAKDIIVGGDSAGGNLTVQLLHHLVDPHAEVARIVLQEPLSAAFLISPWLGKDTSAASFRDNDRYDMISMDILRSLDIVVQPCRDGASTDNKGQDSWAEPFEWNGPWLSKLGSVVGKIYITVGNREILAGQGKLMAKTVTAMQTGVEVTLESNPKAAHDFLVVEGLFGDIGEETIKMKQWFKTALEAN
Tatro_000293	-2.18811	7.75771	17.7715	2.49e-05	CDS	contig_1	950525	951016	-		hypothetical protein		PF01042	IPR006175;IPR013813	ENOG41	NA							MSNLKYYSYEGVGKKNVEKYSYNQAVRVGDRIEISGQGGWHPTTGEFKSDINEQIDQAFANVELTLKDAGGKGWSQVYRVNSYHLPLDDAALGAMVRNFKTYMPNHQPIWTCIGVQRLGEDPMRVEIEVVAHDPEGAQAASSK
Tatro_011006	-2.18588	3.58222	16.0325	6.23e-05	CDS	contig_8	568591	569546	-		hypothetical protein		PF04248	IPR007361	ENOG41	NA							MGSNLVELADRLLKNGANKVLPTPRRVRVVFNQTTIVDTTKALWVWEHEWYPQFYIPSSEIKDSTLSDSQSIKSEGTAKTATIVKLTVPAKAGVPEKTTDRVLRFDNDPSLGDLAGLVRLEFGAMDTWLEEDVRIIGHPKDPFKRLDFLHSTRPFEVRIDGKTIAKSSYAIHLHETSLKTRYYVPLASIDPSLLRPSTTTSVCPYKGIAEYYNVVLDGKEYKDIVWYYNYPIQESIAIAGLISFYNEKVEILLDGKAV
Tatro_005635	-2.18236	2.70351	9.75452	0.00178882	CDS	contig_3	2564727	2565602	+		hypothetical protein		PF01596;PF13578	IPR002935;IPR029063	ENOG41	NA	GO:0008171						MDPSPEQVAAMVAKYPSLKKVVESGIATDDGREEKLLSFILSHPDLETMRGSPSKILAAMDEFSGKHDFLINIGDNKAKILYDLLNEEKPQTLVELGGYVGYSAIHFADTMRRYSKPDAQPRVFSLEMKAEFSAISRQLIELAGLSDIVTVVTGPAEESIRKLHKEGTLSNIDFLFLDHVESLYTPDFKACEELGLLKKGAVITADNVVRPGAPEYREFVRNHARLQSTGVKALIQPGDIDDEMEISHVIN
Tatro_006782	-2.17757	1.90792	12.3537	0.000440109	CDS	contig_4	346996	348478	-		hypothetical protein		PF11051	IPR022751;IPR029044	ENOG41	NA	GO:0016757;GO:0006486		1 (i20-37o)		GT71		MLGNQTLAHVGGYLHRRPRVVGTLFIATAVALYYFFIINGAGDAILEAIYESGTTNPSITSILRTSSEYRRIPIEPPFKYQFWEVGQRSRNLSQWITTLDSQWGSKLSKQDKHLLVHAIEETAVSLFPFLQPPDTKQDSTAPLSALRDSYTKGSKGIVISAGGSDSSVRFAGHLIASIRGVLGCTLPIQVAYAGENDLPKHRRDALSSLDKTHNTEFLDVWAFFDDAALQLRRGGWAIKPFAALASRFEQVIVLDADAVFLQSPDVLFEQRAYVNNGAYLFHDRLLWQHAFQDRHKWWKEQIKEPSPAMNKSLVWTKDYAEECDSGVVVLNKSRPEVLVGLLHIAWQNTYDVREEVSYKITYGDKETWWLGLELAGSSYEFEKHYGSIVGWGKEDDMEN…
Tatro_006385	-2.16333	1.93555	8.72567	0.00313761	CDS	contig_3	4807485	4808616	-		hypothetical protein		PF00023;PF12796;PF13606;PF13637	IPR002110;IPR020683		NA	GO:0005515						MNFRCELLRVASIYGFSTAAEVVLLAETDIDNRDKDDRTPLFLAVDNGHEAIAKLLLDKGADVHIKDNHDQTPLTRAVVKGHQNIVTWLFGRGASIEEGYYDRTPLSWAAENGYLAIVEFLIEKGAYIGHADHRGRTPLFWAAECGHLAIVERLLEKGADIEKSASPNGTPLLQAVKQGHLAIVELLAEKGADIKSDTFSGTTVEFLAKKGASTEKEDISGKSPLLVAVEHGHLAIVKFLVEKGSSIEYSGRFWSTPLSRAAQYGYLAIVEFLVEKGANIHRLDLNFKTPLSLAAEYGHLAVVIFLAGKGANFERPDISHKTPLSLAVEKGHFEVVKFLAGKGANTESKDRYGKTPVSKAVENSRLDIVKFLVEMC
Tatro_005705	-2.16207	6.75868	24.0404	9.43e-07	CDS	contig_3	2753846	2754266	-		hypothetical protein		PF00808;PF15510	IPR009072;IPR028847	ENOG41	NA	GO:0003677;GO:0046982;GO:0007067;GO:0051382						MATARRPYPRTRLRRIIKAHSGLKLSKNADVLIYLNYTMFMNALVREAAIHARQAGERSFTPRNIMKALPDVLARFKG
Tatro_008776	-2.15415	1.56843	11.1294	0.000849711	CDS	contig_5	1976772	1977624	-		hypothetical protein			IPR001680;IPR011044;IPR015943;IPR017986	ENOG41	NA	GO:0005515						MACAQGEKGDIQIWHVETGKLLHLFKGPDAEGKLTVSHNSFSDDSGYVVAGYTTGQVKVWCVESGKCLCDFDKDDGSMQVLKVAISPSSKYVAAAFLPMRSALGISSTVRVWDWRSTSWVELRGNDWGSFFRLESLTFSSDATVLVIIARSRSSRNSYEAYFFDITSDALLSHIDIGKSKNLPFFDSVKDHIVSDRLRLRRTSSWKHWDAIPIPRPAYSLSNSPFYSEDYGKTWIYFDGHKVFRVPGRLFINRKFSISNRLLAFKNTVGELYIVQLPSQHNIE
Tatro_009485	-2.14817	4.96652	22.8245	1.77e-06	CDS	contig_6	1036832	1037486	+		hypothetical protein		PF05730	IPR008427;IPR014005	ENOG41	NA		SignalP(1-18)					MKTTTLLAAASVAGVVAAQSLSDYFPKCSVDCLEEATKQATSCSTTDAVCFCVQSNYEAIYNSGLACVLKDCGNDVAVDKVLPAAIQFCSAASSSASAAATATAAGESTSTTAATTPKTTHATQTTETAETTAPQTTSSALPTTTGAVSSNTAASGRPASTTRATTSLSTAAAGAAKPLVTAAMIIAGAVAMI
Tatro_000564	-2.12351	2.67836	17.0371	3.67e-05	CDS	contig_1	1693752	1698125	+		hypothetical protein		PF00072;PF00512;PF02518;PF08447;PF08448;PF13426	IPR000014;IPR001610;IPR001789;IPR003594;IPR003661;IPR004358;IPR005467;IPR011006;IPR013655	ENOG41	NA	GO:0016772;GO:0000155;GO:0005515;GO:0016310;GO:0007165;GO:0000160						MTSLGGARESSQNRTSPSASVSTPSPTSPAHHAPRGLPDLDFDPAPSVEEPAPAQLTTADKNGRLDDSPRSLGGGRFLRDPGDGVRSKSQSPFRLAMPSISPGQVAFSAMQYLPVPVIILNSLKTVVLANEAMGRMLGIISDDLSDDDASETMEKLRGQTLSQVGIDMIQDGRPVWVTWEAFLDTLVTEVGVRPPAASNQQRRPSHFGGGEVTPTAATALSQTDGLEHKPIERPTQDATVEVIITRKDIAKTTFNSRYRSKESEYHAFAKMIITIWEIEDKQVFFTLTFTNAQSAPAMPVSGRRAVARSSALEAVDKKSITTSSPASVASSRDSSSPLFYSPGVITMSSSPFPPMGPPTVASHTQSSTPSVLQKLIMMKDALIDSTQMPVVAMWKDGSV…
Tatro_007826	-2.11707	3.14517	16.0021	6.33e-05	CDS	contig_4	3497785	3498906	+		hypothetical protein		PF03435;PF05368;PF13460	IPR008030;IPR016040	ENOG41	NA							MSVKYAKDQPAGFTNRIERVAIVGAGGQVGKHIAEELLKTGKHTVTAITRTGSKSKLPAGVKVVEVDYDNEQSLIDGLKGHQFFFISMAVTAPKGTQEKLIAAAAKAGVPWIMPNSYGADFANKKMLKETMTDGNSDGVAAIEKAGLSWIYMSCSFWYEYSLSMGEPFYGFDIPNKKVTFYDDGKTRINTSTWRQCGRAAAHLLSLKELPDDENDTSPTVSQWRNKPLYVSSFLVSQRDMLDSIHRNLGTKDSDWEIQYEASDARYSRAMELLKAGNFLGFGMGMYSRAFFPNGDGNFEAKYGLANEPLGLPKEDFDEATKLAIEMAEAGFGPRRLAEVRGRDLPGQPGH
Tatro_002543	-2.11699	2.42924	11.0275	0.0008977	CDS	contig_10	969424	974075	-		hypothetical protein		PF05729	IPR027417	ENOG41	NA			2 (o487-504i1062-1083o)				MATPTSAAADRFRLLVESLPDEERELFGSCSNADKLLNNIETLESKNRNKGKDWRRYMELTETFIEAVQPMFKVLDTFNLVDPTQVASLWGGVRIVLQVTMNFVSFYGKIATSLREISHMVLFFKEVKVNNLVLESETLKCLLESTFAEIIDFLAGIVGLFYTGQGKAKSRLCIYSGAALKPFRYDQVLTQLKEYRSAVTSELIRIQALEIHSFSLSGTQMQRKFENESNEAMLQRFKRWLAPTTYTSRYEDAQSLRTPSTSQWIFDDPAYKKWLSVQDESALLWIHGKPGAGKTILAATLVEHLKDVDANTFYFFFDSLQSSSKASLDAYAAILSQILHKNPSNSQILDLINFAIHFATDGQPRATVKEAADLLELCLQLTEFEGMTLVLDGLDECAD…
Tatro_010677	-2.11214	4.51228	26.2661	2.97e-07	CDS	contig_7	1603643	1605512	-		hypothetical protein		PF00583	IPR000182;IPR016181	ENOG41	NA	GO:0008080						MSTRAFWPGGNTPSAPERPTATVLWDYQNCIPLVRIPSWDKPVTLITPVVVPPAGNDPADNRDPFEIFGQSLTSRDIPLRHVPYTKNQGITGVHVAFIRRSKVVIFVISHLDGPGFPLQLGFAELVAQICESRPLIILACCPVAGHNIPNAYFRTLVHVAGYANPELLIAANLCLDGGAGFTAPYANMSIQNMPVQNLPVQNLPVQNMPVQNMPVQNMPVQNMPVQNQLLDAESAWPVLPWVAERDLLETCALWQECLPYPFHLNPATLESLLKRDGYALHYVVRDPVHGSLVGFCAAFATFADSFDVALVGSIAAVIVQTAYRGRGIGSLLYNAAISRLQSVRGVRRLHLGSTFPRLLCGVPVDMGYVDQWFERRGWPVSTQGHQGQGGLVADWILRF…
Tatro_001199	-2.10853	2.31146	11.1018	0.00086242	CDS	contig_1	3641841	3643687	-		hypothetical protein		PF00067	IPR001128;IPR002403;IPR017972	ENOG41	NA	GO:0020037;GO:0004497;GO:0016705;GO:0005506;GO:0055114		1 (o12-31i)				MEFLSVDLNVYPFLFAGLVIAITVYTVYQAALPKPLPGIPYNAESASRFFGDVPLFKKARYRRQWLWNQPREHGGPVSQVFLFPFRRPTVLVTDYREVVDICSRRSKEFDRGNRNKECIGVVAPNFHFTMQTADPRLQFHKKLIRDLMAPKFLKEASAPQIYDKAIALIALWKLKAFKSYGRPFSVGNDLYSATLDMICAVAFGMDDTSSALQHEISHIQAINPTFPDIKGEPACFSSAPVTPELEGLFNIPEMVSIAQASPFPSLSQALALLNPKHARAHWNRKTLIMRQTDKSLQKLTLGGPLECKSALDQLLWREMNAAKVAGRLPDYYSPVIRDELLGYLLGGHDSTAATLCWWVKYMSTYQSVQTRLRYALRQAHLDAHQASRLPTIDEICDTS…
Tatro_007996	-2.1083	2.27771	8.26336	0.00404532	CDS	contig_4	3961879	3963011	-		hypothetical protein				ENOG41	NA		SignalP(1-21)					MKPYFFSLLAVWLLAPNYANGSIRRDLRNIQVAQMDGEYKIDYNAKEIVFIDRESSFEDVLRCQKDSGKQLTYTEDKEFIACCTRDQNLLGSEDTAFDCCYPDQHLTGSHKTGYRCCLKGQIYDGTCHDPIPNCIEGKILMNGKCVCPSTMVETHDGHCRPLYSPVKCEPDVYEGRCYILRMDNGLLLGQDKNGYYSASVDSYAHSFGKFRFCKTMVCDGKSAINPDEEIHILDMHGQYKNGEIGAFWIDKGVRGDPLGTTSSSNNAGSFSITKWELGKHCMSGFKQGLVSKASLLAFVSSSSQACLPLTLVEVPCDIHDPTNNCRWTKNPDRAAEKLYAPFVSQFGN
Tatro_007020	-2.10443	3.51828	20.2968	6.63e-06	CDS	contig_4	1148503	1150603	+		hypothetical protein		PF00083;PF07690	IPR003663;IPR005828;IPR005829;IPR020846	ENOG41	NA	GO:0016020;GO:0016021;GO:0022891;GO:0022857;GO:0005215;GO:0055085		11 (i106-124o158-178i190-212o252-270i282-302o374-396i408- 429o441-459i471-488o508-528i540-559o)				MEKKDSISSHDGVENVEVSPRRGSFANIDNLSAVFENPLKQRTKEELLKDVGEFCRIHDLNDHLDDFRKGALAAQNPESFQSLSELTAEDKNMIEREQTHRWSHPFMLYWLCCMCSMAAAVQGMDETVNNGAQALYLADLDIAGPNVTRFSPSMQDNITGLVVGAPYLCCAILGCWLTEPLNKVLGRRGTIFISCFIAAVASIWEGVANSWVNLFIARFVLGLGIGPKSSTVPVYAAECSPAPIRGALVMQWQMWTAFGIMLGNIMGVAFGPSTGIKPSLGWRLMLGSTVVLPLIVCVQVYFCPESPRWYIQHNKVKKAFRSFQRLRHSNVQAARDTYYTYIGVELEREVNRGKNLFTQFAELFTVPRNRRATWATWILMFGQQFCGVNVIAYYSTTIF…
Tatro_002808	-2.09968	3.60504	12.7356	0.000358756	CDS	contig_2	296666	297470	-		hypothetical protein		PF00106;PF08659;PF13561	IPR002198;IPR002347;IPR016040	ENOG41	NA	GO:0016491;GO:0008152						MSSNRLEGKVAIITGAASGFGRGIATKFAQEGAKVIVADLSEEAGKAVASELQGTFLRTDVTLKADWEAILALAIKEYGHLDIVVNNAGAAYRNKPTESVTEKEFDMVMNVNVKSIFLSTNVIVPYFLKENRPGSFIQIASTAGIRPRGGLSWYSASKGACITATKALASEYGPKQIRFNAVSPVVGITGMTDLFLGATDISSFVATVPLGRPSTPADIANACCYLASDEASFITGVNLEVDGGRCV
Tatro_009445	-2.09592	1.55475	10.5669	0.00115128	CDS	contig_6	920488	924035	+		hypothetical protein		PF00122;PF00689;PF00690;PF00702;PF13246	IPR001757;IPR004014;IPR006068;IPR006414;IPR008250;IPR018303;IPR023214;IPR023298;IPR023299		NA	GO:0016021;GO:0046872;GO:0000166;GO:0019829;GO:0006812		10 (i61-79o85-104i291-313o319-349i826-848o860-879i900- 930o950-972i1001-1021o1033-1053i)				MAEFPKHPFLLTVKETEEALGTNVDKGLTSEQVPGLQSRYPKNELDIGETIPWYSILAKQIFNAMIIVLVFAMALSFGIQDYIEGGVLAFVIFLNVTIGFWQEYRAEKRMDALRALSSPSAMVLRDGNTQVIPNSEVVPGDIILLKMGDTVPADLRLFEAMNLACEEGQLTGESIPVEKTTDNNISAHESDAVATSEGEVGIGDRTNMAYATTIVQKGRGRGIVVATGMSTEVGKIAASTAKKSRKAGRSMNWRKYGKKQPVVGLTKRIYDFVGKFLGLTVGTPLQRKLSALAYVLFGCAVILAIIVFGVNGFNMRHEVIIYATSLGIAIIPESLVAVLTLTMVVAVSVMSKNNVLVRDLSALEALGGVTNICSDKTGTLTEGAMIVRQAWIPSSHVYT…
Tatro_001564	-2.09161	6.1028	21.4846	3.57e-06	CDS	contig_1	4758395	4760360	-		hypothetical protein		PF07992;PF13738	IPR016040;IPR023753	ENOG41	NA	GO:0016491;GO:0055114						MAHVVALPTFKQPGDVSASQARAIAEQWVKDFESALQSNSKGQLERLFVKDAWMRDLLSFSWDFRCIQNRDNIVSYFQENHNADISGIHLQENGAFQPTLQAPCPGIQWIQSMFDFESRHGRGKGTIRLVVDGEDGNEWKCYLMHFRLKELKGHEEKVGIRRPGSYDASEYNWQQRRERQKEFLDEEPTVLIVGAGQSGLIIGARLQQLGIPSLIIERLGRVGDTWRNRYKTLSTHDPVHYCHMPYIPFPSHWPMFTPKDKLADWLEAYASLMELNVWCSTELQSSSFDEATQSWSVAVKRADGSIRDLKPKHVILATGTSGEASIPHFDGIENFKGTVYHASKHKDASAHSDLSNKRVVVVGAGNSSHDICQNFYNTGAGSVTMLQRGGTYVLSAKKG…
Tatro_008472	-2.08047	1.92446	10.1902	0.00141192	CDS	contig_5	1075052	1075821	+		hypothetical protein				ENOG41	NA							MDSLLMISLDFPATYNTDEIPTGVGPLDPADEPLLSSRRLGQYLSEEHRNERIALGVQPLGVNRATVQSYLPEIIQSVDNNASQAEATVGTIEPEEGVCWGSFTTLASTSSDGSSGPITACSNNNDDENIAEAANPRPLPTTPSSDQHTASSPARLAKQDVALVKLQHALAGNESHLIAQDTAECDLELEGIVSNLYKTSRHRRRVGYPVENQARVKKTIRFKRRSEKQQKEMKK
Tatro_006779	-2.0662	3.61214	18.921	1.36e-05	CDS	contig_4	340303	341168	+		hypothetical protein		PF00106;PF13561	IPR002198;IPR002347;IPR016040	ENOG41	NA	GO:0016491;GO:0008152						MAPPFYAVISGVGSGTGAALARRFAQSYAVVLLSRKPSSYESIVADIKASGGTAIGITADATDPAATDAAFAQIAKELPGSKLAAAVYNGGSGMARKPFLELTLENLDVSLQGAAKGLFIFAQKTLPLLVDAVDSSPNPPSLLVTGATASVRGSAFFSTFAAGKFAQRALTQSLAREYGPKGVHVALAVIDGGIDTPWGKGTVFNNGVEDGKISPDAIAESYWHLHSQHRSAFTQELDIRPYVEKF
Tatro_010101	-2.05691	5.84285	15.4786	8.34e-05	CDS	contig_6	2850941	2852733	+		hypothetical protein		PF00069	IPR000719;IPR002290;IPR011009	ENOG41	NA	GO:0005524;GO:0004672;GO:0006468		1 (i402-423o)				MAQSKSRLRKALRDSLVPCAQHNKDKRFIPRRQLEIKCNIEAVVQELRRAYPRSDPSFCEQLASLICHGQTRNSSTISKSYFNIFAILVLIDEAGLIDFFQEHSLCDDDLPFQSTSNFKKMWPKNKEEEDHIQFPEEVDDDFIEDFVRVQWQLLAPSFKSPKSSSSRCNFYEFDDKTILPITKISKNKHTGGFGVVERVQLHEEHHEFKHPHFALKTIHSMMRFDLKKALFEQELKAFQQAKPGSHLIDICAAFKKGENYSFLFPWADGGPLNHLWTKDPQTIVSKKQVQWPEFSQWICRQCHGIIRDLRAIHDPHDTSQTKDEADDDELYGIHSDIKPDNILHFTDDGTPLGILKVSDLGLMKFHRLVSRTVQSKSMGAAYQTYRSPEHDTGMMRSRK…
Tatro_010377	-2.05105	4.99164	23.6354	1.16e-06	CDS	contig_7	653108	653633	+		hypothetical protein				ENOG41	NA							MCGPEFTSKPRGGALAALSSPIDADRLRSICADLAFHTPGHPESNEATHARLTPDAEYDSSILSDLHIVIHSSGDLSRKPEECGTFQQFRFPAAPTSCNKSFVELPLDKPLSLEVGNDGIIGRRVSLYSRSVPSRLVAEGIVGFNFLSRAQPCL
Tatro_008637	-2.03713	4.08496	14.5142	0.000139107	CDS	contig_5	1523806	1524637	-		hypothetical protein				ENOG41	NA							MAKFMKTYFLCPTSEFIRPPPDGSLFLGSIIPSTSVPESSFNRETSLPLVNVDQPVIETDWKKTVSAENKFGFGVYAQFLKCSGLGPEVDFDRSSKRSSIFAFDEVTTVSFQPTPEYVTEAMKAPTVQYWLNEPRQRFSPIVSLYLVTGMKLVKGANIKYSSSESTGISANIGVNIPSLGLTFGPKGSWSRVEDDETEFNRTSEFIFAFSVKRLRITRKVKIEEYHKGAFLSIGKDEDGKETDPILVDDVDGSSFENAAAVHDSTENESVYCVPCN
Tatro_003825	-2.03596	6.14422	19.5338	9.88e-06	CDS	contig_2	3493918	3496929	+		hypothetical protein		PF14604	IPR001452	ENOG41	NA	GO:0005515						MDDIADLVLTPFRDIVEKGRTAVQNAGDTQPMLKASQALLKEGERALKKIEPLCKKQFDDYGPNFIAALRDDDDIAQFRLQLTDMLWEFDDYIEVDDFDAAKFTELQMQSRTAAPKIYDILLKMKLEAPVQFNSQHFMSQLSPPSSPHPMPTMLMPQMPPTPSVTGSSYAGRDSVSSSKTDSRSVGDAAPAETANEQLRVLLDKAFNTSNNTNSIDLMSPPMPPPDRALPMPPPPPPAAVDQLPPRPPSTNPWDIRVKTVASDDERPLRDGPQARRRPPVDPALQTPVDGQSPNSPFTSAKNFSVPRSNYSDSTRSSSLMPDSARSSGLLQEYTLDGDLKHSSLTSQLTDYSMSPTQVSRPRAPSSTTSYSASTPTIPEEMSREKAIRARSTSRPRAVM…
Tatro_002720	-2.03564	4.04508	12.5793	0.000390043	CDS	contig_2	34681	35871	-		hypothetical protein		PF01073;PF01370;PF08659;PF13460	IPR002225;IPR016040	ENOG41	NA	GO:0003854;GO:0016616;GO:0006694;GO:0055114	SignalP(1-21)					MSSTILITGGSGFAAAHVIRAFLSQGYNVKATVRSEARGEEVLASHPEHSAKLSYVVIPDIADKDAFNDALKGVDGVIHVASPMILGATDFEAQLFRPAVDGTVNLLEAIQKSNANVSRVVITSSIASILDPLQGQRPGYVYTEKDWNPVSKEAAIESGNAVLAYLASKTIAEKAAFDYVEKNKPKFTVTALCPPFIYGPLLHHVESIKELNTSSNDIYRLFNGSEKEVPTTAFFSYVDVRDLAKAHVQAFEKPAASNQRYLIAASAYTYQQIVDIIRAKFPELSETTPKGVTGAPIPPAYIIDTTKANTDLGVKYRSLEDTIVDAVKSLRKLEEA
Tatro_001861	-2.03071	4.22186	17.2039	3.36e-05	CDS	contig_1	5629876	5632391	-		hypothetical protein				ENOG41	NA							MEGSRNFSGNTVGDNAEVILGNTQVTVNTTTLDDDRIFLQEFSQIDPVYTKKDILMRKGPLLRDTCRWILDHEAFKRWYCTRPKGVLWIKGDPGKGKTMLLCGIIEKIEEFEQFKISERWKSLKIFRTLEELEELEKLERPANFSEFKKSQHFDFEENTNVEGYERFGGLGLLEQLGGEPGRRKKFEKFEEHDIRLPSDLLYFFCQATDFRTNTAAAVIRGLIFIMLKPRPALLKLVREKYGDGPKGQLIGDKALAILCDMFETIVRALGRIDEYFICVVDALDECIEDCDHLLNLIIKTSDTVQWLVSSRSEKHIERKLTEISQKVDLELGQNAEQVSVSVDMYINLQIQEISAIQDDEDLQSKTSKILKSKASGTFLWAALVIEQLRDTDHWQVEDV…
Tatro_007839	-2.00579	5.93897	20.3565	6.43e-06	CDS	contig_4	3536127	3539258	+		hypothetical protein		PF05729	IPR007087;IPR013087;IPR015880;IPR027417	ENOG41	NA	GO:0003676;GO:0046872						MASLEKVFIAINFPQVSNVMACVWGSIRFLLKATNLNDREIDNLLDAYEELGDKILPLDEYTPFFTGARETEICLLHIYRDVSTFHQHLYKLFSLRPSLSQRLYKPTWKALNDTTKFLVASLEKHGQIIKRYGSPLQNSPAGLNIEESQPHITQDWGFVSLKLQEYDSEVAKRQKNFDEEQTSRRESMKTRVLEWISASKETESLHKKFQDTKKCPDSGRWLFRRYSEVTDWMKEDLPPESAIWLHGSRGYGKTILASILIDELNQRKNRNDIDPESKVYYFYCQEADADHRTHLGVLKGILYQMVDSNEYLIPYCADKAESGGSTTLAHVEVAQALIEAFFEYNPRQYVVIDGLDECETSEEMRKIATFFMKQVSKCDNDIKAGQLRLLFMSQMIPEI…
Tatro_012004	-2.00472	2.40914	8.90318	0.00284674	CDS	contig_2	3515584	3516073	+		hypothetical protein					NA							MLPWYYSILALPPHRRIDLLIQNSEARDKESSQSQNGPGHDAKSSAEWPPRVGLPGLALGTGTRDRAIGARLFLRYRAVWHLSKQNHRCNSAGGTKQVHVRSERPFSGHAAKRQRTGTAYPIDWNDKPPIIEWTCIAESTAVSACGSGTCESLSSFAFTSPQ
Tatro_000312	-2.00303	6.01769	56.2098	6.51e-14	CDS	contig_1	998013	998669	+		hypothetical protein		PF04749	IPR006461	ENOG41	NA							MSAPTETVAAPDAAPAPAPAPVQAPVQSSAPAHSSPISDADVNHWKDHFNDVLSRPGEHINSKSPAGAGKWSTSLFDCFSPIDTCLITCWVPCLTFGKTHHRIHKSGTLEGYEPVNTSCLLFCVPGLHCILASMQRQSIRGKYNLEGTCLEDMAKSYCCACCNLIQLDKESAHREALLNNVNSEQYQKNEGMAYPGAN
Tatro_002786	-1.99661	2.11942	10.2155	0.00139263	CDS	contig_2	229369	230149	-		hypothetical protein				ENOG41	NA							MDHLEDDGDLPPPYSPNPNASSSTSIQHPDPQSYSSLFSAHVANLRTQISASQAYRASATDDRDSYILSIIYPRVEEFISSISEIYPTPRLAEAILVPDAAVSNGWKFNDEDDTRDGEYRRLIRVCEAKKKDGSDEKQWPSEKGSGSNETNDGISPTLWWESESTALRLAKHLQPQRPASSPTDGQAAKTRSKKSGIRGLFKRSEDAPQNIASKEERPVERVTMTTRAEEITFRKENECGIWETRTGWGVILRVRIHSS
Tatro_005791	-1.99404	2.65696	8.42533	0.0037003	CDS	contig_3	3040212	3040695	+		hypothetical protein				ENOG41	NA		SignalP(1-18)					MKITSPLLFGLATNPFRPYEGPPTYQEEYRDSSYAPSFIDTEFGRQIIAPDTPYVAAAGPNVLYFIDTRLSAETAGHIKQQLENAYVSGPDEYISINEFTATAEKKNHGTGETTFIFDPLYAGVLFAKGINKRNPEIKLVEHTIGGGDWVVAYEPDTTCS
Tatro_009723	-1.99217	4.43853	9.83922	0.0017083	CDS	contig_6	1726432	1728049	-		hypothetical protein			IPR007087	ENOG41	NA	GO:0046872						MSSFSAAGARSGGRVPYGYGQVPSGYPATSISPYSPHIREDTTSIYPIDPNLLDSNSPDASSQCWQPISMLPSCFQQSPIDICLDPKLTRETCNDSIYQADCARNGSPSSFQGSPVFSLAKSPSIGSDGSYDVPPTPPDAQGNVITLGTPYDSDYYESSSKQPEVSYYPGSQDEDVHEHVANPAYYNVESHEFNGQYMFGTAPRCNSLGHISAHGAHIDAANASARHYSPCTILSYADSARHIKEESMPPNTERWASASRVVKRRSRTSQYRHDPISSGIQASAGHEVSSQGDRKRKVYSANKKFCHKCKKHFDSRALLEEHTGKVHPRPYICVFHYAGCTARFDAKNEWKRHVSTKHLGLKYWVCMEGKCADERQSSFQQRAGLVPNGNIFNRKDLYT…
Tatro_008559	-1.9859	6.83482	22.3419	2.28e-06	CDS	contig_5	1304012	1304876	-	LXR1	L-xylulose reductase		PF00106;PF08659;PF13561	IPR002198;IPR002347;IPR016040		NA	GO:0016491;GO:0008152						MPQSIPKANNLLDLFSLKGKVVVVTGASGPRGMGIEAARGCAEMGADLAITYSSRKEGAEKNAAELTKAYGVKVKVYQVNQSDYKDVEKFVNQVVSDFGKIDAFIANAGATANSGVVDGSSSDWDHVIQVDLSGTAYCAKAVGAHFKKQGHGSLVITASMSGHVANYPQEQTSYNVAKAGCIHLARSLANEWRDFARVNSISPGYIDTGLSDFIDEKTQELWRSMIPMGRNGDAKELKGAYVYLVSDASSYTTGADIVIDGGYTTR
Tatro_004158	-1.98431	4.71225	17.5122	2.85e-05	CDS	contig_2	4545619	4548067	-		hypothetical protein		PF06985	IPR010730	ENOG41	NA							MSSSSFNGLVNGKMFPSFETLEPFIKAKEAEATNLNCFYCNDLQFVLNCRAPHRRTPLTIYRLQIQGRPDDYFVIIPIRYLLRHGWRPRNDQGLQDCRYCQFLHDTLNLFFVGPSMNWINDSMYGWDSVVMAHVRTGLPLVLHGQEVVRRDCRWMNLRAEIEVFCHDRSALSTRDFPSMYLALPEQEEIVDDRDFTRFMNSSAQNCRMFPDLTSGRHGIPSKLLHINWNAQEIKLQHSPRGLPIAPGAPEMLVYATLSHCWSETDPKFPRLLKANMRSWLRGIRINDLPLAVQDAVEVAYTNNIHYIWIESLCITQDDEMDCQVQKPRIGAYFRDSSITIVAASSASPSDSFLFPLRKDWITKKIEFTAPSGGTATIDLRRRYSRQPSPLDAIDESSYK…
Tatro_004713	-1.97044	4.55263	38.5388	5.37e-10	CDS	contig_2	6273838	6274213	+		hypothetical protein		PF13508;PF13673	IPR000182;IPR016181	ENOG41	NA	GO:0008080						MKIHAMVWPNRASDPGVEDIIERSYPHFDSIWSGKRAESWYLEALAVHPDYQGRNIGRRLVQWGLELAEADGICASVVSAYGKDEFYTKCGFDEQYGNAGQGDGNPLAGVDGANIFWKWPKSRS
Tatro_002714	-1.96892	2.41334	10.4228	0.00124467	CDS	contig_2	20245	21142	-		hypothetical protein		PF00561;PF12697	IPR000073;IPR000639;IPR029058	ENOG41	NA	GO:0003824			S33			MTLRTVRTPSLDLAFYEHGSPQGWPVVLSHGFPYDIHAYDDVVPRLVAAGARIFVPYLRGFGKTRFHSASTIRSGQQSALASDLVALLDANGIETAIVAGFDWGGLASCATALLWPSRITGLVSYAGYDIVNPGEQREPNHPDLERTMWYQHLFQHERGKQCLSTFRRDLCYRLWQEWSPSWPSIDQAFGQTESSFDNPDFVDVVIHSYRYALGNVKGDPSLQHFEDKLAVRPKITVPTITLDGTQDPLKPGGTGHHNEMFSGLHERREFDVGHAFPFENPVAFAEAIIDVHSWASGV
Tatro_011203	-1.96103	1.98622	9.49765	0.00205736	CDS	contig_8	1139432	1141660	-		hypothetical protein		PF00172;PF11951	IPR001138;IPR021858	ENOG41	NA	GO:0005634;GO:0000981;GO:0008270;GO:0006355						MSPGSACQRCRKRHIKCDGTRPSCKQCVSAKHECPGYNEDWKFINNGSKLPHKRQKRQSSRSTKIQPTNEFSDTTENTSMIQEGSIIESRHGSGMLSIQRTESLDISSLNFPKAAETTLQNLDPSMSLPVDFHFDLGDSNNVHEAGVGNLPANFQTSGPAPEASPGLLSSTSNSEFEMGLAALASEFMLESEQEIVFLLRHYVDNLAPWLGIFDEKCFFQTRIPRLVGTNPALKYAVAALSAKHLSHVGGFRATNCGLRSTLALTEMYPSAGHVDWAFKAANYYHQAATSSQQQSQLYDTIGDTSLLDVATASSAILTVYELIDSNYDEFHTRIHDVKNKLARYPNDTSTTTTKSYFPPFKQPANPAALASYWLCMPNDLLHSYDQKRTPILNFKTSYN…
Tatro_009219	-1.96046	4.38044	13.7695	0.000206664	CDS	contig_6	266320	268426	+		hypothetical protein		PF05729	IPR007111	ENOG41	NA							MASHAVSHSRFGDFSNIHNGNVYNNWPIAQVQNDSDNVYLQDLRITDPRLDKKRILETKGPLLRDSYRWIFDHRDYQKWLDAQNGILWIKGDPGKGKTMLLCGIIESLEDNKEVENEMAYFFCQATDSRINTAAAILGGLTFYLVHRKRSLLSYVRERHLSPGKPIFDGPNGWVAICDIFEAIIQDSKWSHLVLVVDALDECITDRDSFLRLVVRTSSKVKWLLSSRNLEDIERRLLSKEAVNPLSLELKGNAESVSQAVHSYIEHCVAHMEIMQQDKELESKVRDILQHKADNTFLWAALAIQQLQDAMKWEVLRILDQMPEGLQSLYQQMMNQIRDHPSQRRDLCTKLLSIVTTAYRPLHLGELNSLWQMEAECPQDQEDVRTVAQLCGSFLTVKDD…
Tatro_004415	-1.96	1.74729	13.3691	0.0002558	CDS	contig_2	5336565	5338474	-		hypothetical protein					NA							MFGRPRPTVVRRAAKAIGWRLGALLCRCKLSGALICKAAYCDALSLLHVKTRFQFQTPHLYCYLVPESGLVSRSSGWRRDAEQQLVPVHTRSELKNAAPAAANAEQPARLRAPSEVSTRDNDLPNCRLFNEWVQAQEAQEARQAQEAQQAREAEGEEEDQVDGFDIDRWPQGPPWDTQTDSDDNSDSEFGWGDCDGNHPDGEHCEICASSFDCYCDECYDNGAYAGEESYHYYYRLFYWYYYFFYMDYYGAHYAERATRGSQSRHDRDDYL
Tatro_004234	-1.94242	7.26596	51.0512	9e-13	CDS	contig_2	4815303	4817242	-		hypothetical protein			IPR001138	ENOG41	NA	GO:0005634;GO:0000981;GO:0008270;GO:0006355						MAGSQPYINFLPRHQYAQLLGLLPGDLDTLNNIIYLISEYEGVLDRSESLAASLGARLTGPRFLRGIERFFDGPIKVNSPHPLLHSITWLDVVTFAKANPDAFSPVTLPDGARCRQFMYNGAQVEIAEDDWRLIYSGALDKFPLEHIFQEDEAAELATLEIMMQRSSLLYNKADEVAARARFLSRRLETRRKDVAHQLLRHADASAANAVTVSSGFCAINHPPPSGPGSCGSPPHDLHGDLLHQFMVASMQNQPPQGPPPGYYHYQQHPVFGSALPAIATGLSPLAAPILEAPPYHPLPVLTYPNAAGPAATTSSPSPSPSSLASILAPLPVLAPSPTTSITASSTPAPVPGVSFPASSSPPAAPALAPVPIPALPSRRARGRAGRGRGRRGAVGKDLG…
Tatro_007981	-1.93912	3.71343	19.1843	1.19e-05	CDS	contig_4	3926673	3928396	-		hypothetical protein		PF00096	IPR013087;IPR015880	ENOG41	NA	GO:0003676						MACPDSGSDDNIISLELVDKLGLEIEQVGSDEPRQFSIANGNIITALGQVSTSCIFVNGSLSEPSTLKCTFHVFRTLAVELIMGVEFLQETETLDKHKDRLVEEFVPAMQSLRVNSVGESKRGLMCQLGRFVGCATVDTGSDLDLVSPAFAKSRAYKIEPGVEKVEFADRSVGYTAGVINTSFVVGRMSASEFHPCGEAIDIDLFVLDNLTADIIIGQDTIEELEVFNLHNDSLIPSIPRLRESDINIIRHIGSIEKGATTIWKKIKDSFTNSTSDNQAVVASQNDIDQRENARREQARATIANSSVSDRERAQELENATTQAFHENMRLSQSVTNRLSRHYSASPPAAIAAVADCVSINGIARPQDGGYKCTFDGCTAAPFPTQYHLNLHANLHSYAR…
Tatro_007683	-1.93349	5.22393	18.044	2.16e-05	CDS	contig_4	3070612	3072572	-		hypothetical protein		PF02146	IPR003000;IPR026590;IPR026591;IPR029035		NA	GO:0070403						MKRAPAGKKGVALAKRSQARLDALDRLPENATIEEIKEASVNVSLAELEERVADVRESWETDSLFEDALEELTEESGVYSGKPDTCTPEEACRLRRELREQGPAVFCQRTVDAGRYSAKKLLSAFGIRPPAFLDGQPDEAYFSLLSLAITRELSKRAKLTRYNSVPDAVELINKCSNIVVITGAGISTSLGIPDFRSAGTGLYSKLEHLGLNDPQEVFDIETFKQDPTIFYSVAKDIIPSTDRYTPTHKFLAMLHERGKLLTNYSQNIDNLEVKAGLPKEKLIQCHGSFGTASCVQCRYQIPGEKIFPDIRAGKIPKCTRCLSTLKASGAAPKRKRSAGAEKKRRRWTDNDSSDDTSEYDIPTTGVMKPDITFFGEALPDEFSRRLTENDRDKVDLVIV…
Tatro_006715	-1.9291	1.51086	11.3725	0.000745378	CDS	contig_4	147255	148757	-		hypothetical protein		PF00026	IPR001461;IPR001969;IPR021109	ENOG41	NA	GO:0004190;GO:0006508	SignalP(1-23)		A01A			MIIMKALKLAICLLGSIVITASCANLPQVRRHAPDWDLAKPMNGLTFERAKAIKEPSSDRTTMHFSHLKGIKARPGQQHSGVSALSRLRSSTPGSIKQSFQNISALTAASTQYAIQCGWDGVPVWLLFDTGSSDTWATKTGFKCSDGTGDSHNEAACGFSTPYIDGFGHGQIDELHFYLKYGSGEHISGPMGYSDVSCGGVSVAKQQVGLANNTYWHGNNVTVGILGLAYPAITSAYYGDVGQEAPWNAMSYTPFLTNAISQGTIDPVFSVALIKNSTDGVIAWGGLPPMDWQFRGYAKTDLIIANLVGQPETAWKYSFYTIVPDGMRWDQTTDTTKYPYIVDTGTTMLYLPPPLAESIANSFQPRAVYLYQWGTYFAPCDAIPPHFAIIISGVEFWIN…
Tatro_001316	-1.9236	4.93472	23.7649	1.09e-06	CDS	contig_1	4009910	4011120	-	GNPDA1	Glucosamine-6-phosphate isomerase 1		PF01182	IPR004547;IPR006148;IPR018321		NA	GO:0004342;GO:0005975;GO:0006044						MRLIIRDNSDGASEYVANYIINRINTFHPSAENPFVLGLPTGSSPLGVYKVLVQKYKDGLVSFENVITFNMDEYVGIPRDHSESYHTFMWKHFFSHVNIHPSNVHILNGNAPNLEAECVAYEDAIKRAGGIDLFLAGIGEDGHIAFNEPGSSLASRTRVKTLAYDTILANSRFFDHDISKVPRMALTVGVQTVLEAREVVVIILGQRKSLALQKCIEEGVNHMWTLSSLQLHPHPMIVVDEDATAELKVKTVKYFKSIEKVAQEAGFEQILPSKVRTGNGPIPQTTIEEVSSPTIHAPQPTTSRLLRATPATEYPIRSVSPDLVPDRMASRIPEPHLTDRLTPNPEQQAVQSAITA
Tatro_004095	-1.92253	7.41251	50.933	9.56e-13	CDS	contig_2	4345531	4346968	-		hypothetical protein				ENOG41	NA							MMKTIYEVDEENHHGGPDPPVPLLLYVPSHNESSYYIRSLKHPVPVLNPHNPHVNAAKFNPEPDIYYPAWRPLPGGFRLSVPVRPLGVLVKLTQDGSLINVACPTLTRPDLPGAARKKALDSTEILEQVFAHIDEVTLLTSVQRVSKDWKEVVDGSVLLQRKLFFMPDETRPLEPHPQARREKGSDSGKVYPVLNSLLVRHFRSSFFPVGGKFYGYTRRSESFYEQRWTSKHNKLRLKRKLDTGYNKYESVTPDMNKAEALQMALDRDRFTRAGASWRRMLVSQPPIPDFIAMDFSPNGPGAPKSQERLEFCILNAHHPDKGLCMGQLYDFVQDKVGNHPLDSLWYRVVWFEPRAPFASDLSEDGCGIMFDDMDTKCVVEMFHREDEANIFSPIPSSSF…
Tatro_005402	-1.9214	3.97324	29.2935	6.22e-08	CDS	contig_3	1868594	1869242	+		hypothetical protein				ENOG41	NA							MNTSSSSTALGSSMRSHMDITPKDNTPTLPSPPPAYTPPQTAPALALLRRQMRESFIMGRSSIADSVLDVMSPEEDDADDDEGFSAISLRINTSVRISSNNNLVCLNDTPASHANAIAKAVVQAIQENSSGQCGIPMIDEDGRPRPVKIEVDAGITVEGSGNIVGNEEVVNQVLRMRSLRRKRSADEDESDDASTQPTKRRHGETSGSSNSNNSP
Tatro_002912	-1.91726	6.14813	23.3128	1.38e-06	CDS	contig_2	599255	600422	+		hypothetical protein				ENOG41	NA			7 (o15-37i49-72o92-116i128-150o177-197i209-229o241-268i)				MDREFMEQLWSERHYGTPLAIIFMVMPTIAVGLRLYAKITAHQQLELSDYLSITAWAHTAGLFVSLLVAVYLPASYLDNPTGIDEPVSKITFSLNLLWVGACYSCKLSILCLYYRLLSTPNSTFRRVVQGMFVLTACVGLASALGFLLIFKDMSWWWTTGLRSHPVQLAQMIQMNEAIDILSLLTDVILFAMPLPVIRKLSLDKQKKRLLIGLFSLGFLTCIEVVIRIITTYGFDGALDAIQVQCLLMGIEPAMGITLCSLPVFLRLFRKGHNNSSGRSYASGDRGNFYSLGPVSGKHSTTRDPDGALLESTVGKPQPVIVQTEITVHSSRSGYNDSLESQEGYWK
Tatro_004650	-1.91539	5.6438	15.9704	6.43e-05	CDS	contig_2	6104714	6106750	+		hypothetical protein		PF17107			NA							MGTQMDIDYDLSENEPLGLIKSAEAIVGKIIPQYEHGIKDFEELPPEFIKVNDCLPQTQNVLNHAINELKWDESSSESIQPLAVGLELQVKKLQNVFTQVAKETKSSKDQTVLGCYITVLRGLEDPKSHQVEVLMRGILKDLDTLFNEKPLKSGYSKPSELKVITEKMSKVKSSVQESDLTKTGPSNVQNNYDRSTGHQYNGNATNINSGSGTYTINNNNVSVFRDNATWKGINSPHHIPTQTDEWNMSPDGNLATSGQVVAHNQLRRRQDQAHLSNSQAISEGSAMKRGRPHSREDFQIAIICALPLEYDVVSLLFDQFWDEDESYGRARGDTNTYTTGRMGQYDVVLVLLPNMGTIAAAGAAASFRSSYSNLQLAFLVGICGGVPWNREDEIHLGDV…
Tatro_000218	-1.91505	3.75501	18.3537	1.83e-05	CDS	contig_1	686371	687451	-		hypothetical protein		PF01073;PF01370;PF03435;PF04321;PF07993;PF13460;PF16363	IPR002225;IPR016040		NA	GO:0003854;GO:0016616;GO:0006694;GO:0055114						MPTITEPQIQSVLVVGGGGFVGSHVVRALLLEPDCDIYVASRTPDSHPDQDSRVTYKTVDITDETHLAALFGTIRPQVVIHTVSPSPTASAEALERTNIEGTRNLLNVAAASSETRVFVYTSSDSALVLTQEPIDEERGQLYTAQNYSNAYGKTKGIADAMVIAANGPGLRTATLRIPVVYGEYDYNNLLPRLLGSIQRGEQRMQVGSDSKVFEFCSVHKAAEAHVLAAKALLRVDSAPRGDAQPDGQGYFISDGKPQPFFDFMRRCYAAAGAPVKPEEVKIMPLYMVQSIASCTEWAYMILTLNYKRPSMRRQEIDYLDRGCCWDISKAKERLGYEPVKDQDEAIRSMMEWGIDNIKV
Tatro_002792	-1.89679	4.40156	14.623	0.000131303	CDS	contig_2	249743	251420	-		hypothetical protein		PF01145	IPR001107		NA							MSYKISAPDEYLAITGMGIRTVRITKAAWVWPFQRYTRFSVQPHDYAMDLQAMTKEKLQFSLPVVFTVGPDVNQRGANIKGRTAADAASHDGEENDLEAGHREDSGDSLVKYAMLLARSNNSNSDVADRNHVENIVKGIIEGETRVLVSGMTMEEIFTEREVFKRRIFRNIQSELQQFGLKIYNSNVKELKDAPNSIYFESLSRKAHEGATNQARIDVAEAQLRGNVGEAQRKGEQDREIAKINAETAVQKTERDIERAQAEAQLHTRQAALTRDVDIARVTAQRTLESKDEDLKRDVQLKRAAAEMERLRAQDVVKATIVRESKQQAADAAAYETAARARAEKEASEQATDAAAYQIAAQAKANQEASQRVVDTEAYKTRAKAEADVDATKKKADADA…
Tatro_002322	-1.89182	2.76809	9.65547	0.00188789	CDS	contig_10	320355	326168	+		hypothetical protein		PF00023;PF12796;PF13606;PF13637;PF13857	IPR002110;IPR020683;IPR029058	ENOG41	NA	GO:0005515						MTDVNLKLPPTPEEYGANERADSPETRTEDLFSQSGDSISEERQLGLDIVYPLGWSGSYYSGYDLVTVHGIRDDYKTAWTQEDGTWWLKDKLFKHVSIREVDYSYEVDEEAAIFEVDGIGLHAERLLTAYSKDRASFEETEIDRPIIWICHDLGGTIVKEALCRAITNSKKYGKIAILTTTIIFLGTPHQVLSVPDLAEQIRHLLSLPGPDITFGSLEKARKLAYQVNRINKDFLETKLLDRAVILNVVVRNWDETSRKKREKGDNNIPEGDEYDDVPNSVTPFLQHTHFIGQSFEAYGRIQLDVTNHVDLIRGYYWNELWINEISSIFNAEGCITRINRQLLQLQTHILSLAPPTMSTDTSFNPSMADTLFSGWICQQKPYLAFFTADVRPRLMHLYL…
Tatro_004711	-1.8908	7.60495	44.7749	2.21e-11	CDS	contig_2	6268250	6270029	-		hypothetical protein		PF00324;PF13520	IPR002293	ENOG41	NA	GO:0016020;GO:0015171;GO:0003333		12 (i46-63o75-96i128-152o172-192i199-220o240-261i282-307o333- 354i385-409o415-433i453-472o484-503i)				MSIDDKENPEVVGTALGNNDDVDKKGTAADRADMYRMGKTQEMRRNFRFLSIFGFSMILMASWEFSLSVSTIGLVNGGTAGLIWMFFVCWIGFLLVNTTMAEMASMAPTTGGQYHWVSEFAPPQHQKFISYLMGWMCVLGWQTSCASSAFIAGTQIQGLVVLNYPDYVPKPWHGTLITIAVAAFSVLFNTFLARKLPIIESLILVIHVFAFFGILVTLWVLSPRADAKAVFTEFSDGGGWGSLGGSALVGILAGILPLLGADAAVHMSEELRDAGRSLPQSMILTTVFNGAFGWIMVITFCFCLGDLGEVLESPTGYPFMQVFYNSTQSTSSATAMSVFIVAMTVFSNLTMVATSSRQLYAFARDQAVPFSPWFSKIREGWEVPLNAIITTFLVSALLS…
Tatro_008890	-1.88021	1.3203	9.25029	0.00235458	CDS	contig_5	2319793	2321203	-		hypothetical protein				ENOG41	NA							MMDSIINWINDLEAASDPTSLPKPAPRLPSLAASRKRKTISNYSLASPPLIYTGGDDNNMTSTPQKRRRMQSQDRLPDPDATPRPGARSIPSSAASISGSEASSISRSSSGKGQMMRLRMSGAGVETQSLREYSVPAVAKPLFLTMAEIERGLNILPAALRNSIRDDQGLSQDDFERQWQYSFKSVNKPDNLPGRIPSIAQIKIILARATECENGKLDEASWNTMVHWPLLRLIFEDNLGKQCSDFNAIPCTTARPHRAYTPGLSSARMIDLCIYATLSQYPELYTAIKAFSSTTATYSVNHTDYYGLQFLPLIISIETGGGEWDWAQTQMGVWHAAQWNFLRSGVEQKLQTQRPAQDHETFKAETLSALSKLGFIPGIVVSGSQWHLVISTYDDGKTT…
Tatro_010636	-1.86657	5.28686	9.4208	0.00214538	CDS	contig_7	1458568	1459276	+		hypothetical protein				ENOG41	NA							MSTSTTSSPQPKPTIGFMSLPLELRFQIYSLLLTIPPRPKSSSTTHEMAACSGSAPIYVYPAILQTSRQIHWEATPFLYAENMFVAHPTLLASFPRLRTWYPPMREANALVPLIHRFHVQVPLDMELPYDRAAAAKSFTGVDELSIDLRQNAFLGVSCNNLTVFDAVRGVKKVYIGGSTTGFEDYIAWLKDAMTSPVGAEVAPFEAQAQSPWAYIWSKHSNLWSPSIALVGKQEA
Tatro_001092	-1.86622	4.82136	15.7157	7.36e-05	CDS	contig_1	3330210	3331942	+		hypothetical protein		PF07690	IPR005828;IPR005829;IPR020846	ENOG41	NA	GO:0016021;GO:0022857;GO:0005215;GO:0055085		12 (i60-84o104-123i130-151o157-178i199-224o236-257i292- 313o325-346i358-377o383-407i419-442o454-475i)				MAVDLTEDETSKPETSPVGKSEAIETVKDETQVEKSKDGVDVETGSVAESAKEYYSKVSVWLMVLFSGLAIGSDGYNAAVIGNVELLLGVIYPDALTSSIYSRLSNAFLIGMIIGMLFFGVIVDQLGRKTGAVATTILLVLGIALSAAANGTSPNGLLWMLIVARGVAGVGAGGEYPVSGAGAVEATDESGAYRKHRGFMFAMLADLSSDLGYVWGGLVPLLLLLCVGQREDKYGIVWRTSFALGAIPPLGIFWFRMRMAVATAYRKSAMRKQRVPYWLALKRYYRPLIGSAASWFLYNWISIPFGIFSSTIISRVNAEQSLVKSLGWGVLINCFYVPGPFLGGYLSDKIGRRQTMALGFSLQAILGFIIGGAIGPIQTVFPLFVVMYGIFLTLGEVGP…
Tatro_004128	-1.85962	2.69386	17.2077	3.35e-05	CDS	contig_2	4464759	4465185	+		hypothetical protein					NA							MLVQFVLSQETGLGHFTHVSKLPPSSPCCLFFLSPLAHLTSFFRLAIPISWGPRADKDRNTMHTPHPHHPSLFSLFSLSQRPPIFSVFLYQPAFLPLHQNATVPIHSVEGAIGRNAIPDKRFSRGSTSCSKRAQTPGDGIV
Tatro_001920	-1.85938	3.53084	19.8753	8.27e-06	CDS	contig_1	5792280	5793654	-		hypothetical protein				ENOG41	NA							MAPTTISQLPSELLLYIFDFLHEPPASDQRHYDDPAHISRPIAADGKPNQYSTSPHDDLNHFRGNIKSASLVCHLWRRCLLPLLFRDIVWRFQHIIRPSERQDPLHAVEELEFLRFLTRAGLARCVDNLTIIIDYPESEVGEDAMHHANWGVLPSHCPAPDNRGFNNGLVAPESTPDTTSKCQSNDWLWHTIFDKLDLLSINLISSPAILASLLGRPINLSGAWIFRQRFHILSLSRPADQRQQNLTSIDDSTMASPNLPPSGRAQTPATSHCSLFSIRPWASMLLNEGSSVKVYTTYEYFHHTPPSLLPALLDSGDESMQPLLQTTIRSFSYIAIFPLANHINNILIPRVPALERFYIQIVPRAPSFAEDDYRHPAMDISDLWMERNTAYAQLVMAVF…
Tatro_005827	-1.85534	3.06039	9.42562	0.00213975	CDS	contig_3	3148671	3151382	-		hypothetical protein		PF03894;PF09363;PF09364	IPR005593;IPR009014;IPR018969;IPR018970;IPR019789;IPR019790;IPR029061		NA	GO:0016832;GO:0003824;GO:0005975;GO:0008152						MAGEVIDQPNPPPTTSHLPAVVERLEVKPPKASLNSHDLCSLREFQRAACYIASAMIFLKDNVLLERDLQLQDVKPRLLGHWGTCPGLILIWSHLNLLIRDSTVDMLFVIGPGHGAPAALACLWLEGSLQRFYPDKYQLDKEGLRNLITKFSVPGGFPSHINSETPGCIHEGGELGYALSVSFGAVMDHPDLIITCVVGDGEAETGPTAAAWHAIKYLDPAESGAVIPILHVNGFKISERTIFGCMDNKELTLLFSGYGYQVCIVETLEDIDAELHTALFWALAEIKKIQGAARSGHPVSKPRWPMIVLRTPKGWTGPRTVDDQIIEGSFHAHQVPLTKANESEEHLHILQDWLKSYDAHKVLPDGKPSHDVLDNIPPEDDKKLGQVKFAYNCYRGLDM…
Tatro_004716	-1.85141	4.59281	10.0962	0.00148572	CDS	contig_2	6282196	6283684	-		hypothetical protein		PF13176;PF13181;PF13374;PF13424	IPR011990;IPR013026;IPR019734	ENOG41	NA	GO:0005515						MIDDESLDSQAMEFEELSSWLGKAGHSLGLPQRVQTCLNHEIDRRSQQYGQDDSRTERIRLFLDVQDGFSSTGLQAMDPSSVGSVGAPTDISSILQLLRHETPLSLDLKANFLLKLQLHLQKVKQLTDPLQIMFRILLEKASGLPIYALLIVGKFYLDVEKFEEALEIYFKALDKLEESEVPLKYFNIYRIGNVYDELKQYDKSTEYYARALAGQEKILGPEHEDTLSTLHSIGYNYAELKQYDKAIEYYARALAGQEKIPGSEHKNTLSTLHNISYVYSKLGQHAKAIEYYARALAEREKILGPEHKDTLSTLHSIGYNYAKLKQYNKAMEYNARALAGREKILGPEHKDTLFTLHNIGCNYADLKQYDKAMEYYARALAGLEKLLGPEHKDTLSTIN…
Tatro_000041	-1.84793	6.57416	20.6865	5.41e-06	CDS	contig_1	117290	119808	+		hypothetical protein		PF00004	IPR003593;IPR003959;IPR027417	ENOG41	NA	GO:0005524						MARRHVPVIRDYNISREDSLSSDGFEELGPRSMLPNSRHLRFVVDGDVPDVLYTLNHVGINRRFLGRLRSSKPFQNVTTYEIRQDETDEDGELVKKPIFEIVTTVCIEGRPDDHRRIVHPRRAAPQIDRPLTAAFENVDYRSDGYYTDEEQYVDPAGSPVADAPLMVIYSEHLINALRAVVRYYPTVSLNGKTVTISAPYRMLYHHRRELLEYRDNQPEAHSAEYAETTVKHIDTLLKFLDESLGDEITKEQELHKLETPMATFQYFWLLLKPGNVIYTKKYDIWTPLVISSVSGGSRHLNSPDSYRINCWLLESNGTKVGRFMESYVVNPWPGEQAISTLSVVPAAFWKEDLAAQGGVEMRQKLIAEGKLYWELLKRPTYMEYEGLLVNSGSGNRLPG…
Tatro_005206	-1.84703	3.39611	15.4138	8.64e-05	CDS	contig_3	1265714	1266851	-		hypothetical protein		PF00459	IPR000760;IPR020583		NA	GO:0046854						MDHSLPFTRYIAELAVLRAAVLTKRFMTRVAGIAKDDASPVTLADFGAQALLMAALRGFFPHDGFVGEEDAAVLRSNPRLRTTVFKLAGAVARDFRDVEWRSAAAHGVEATLPALESEDEMLALLDAAGAGATAATGRFWVMDPLDGTAAFLRGQQYAVALALVEDGREVLGVVCYPNLSLEYGGVVSEIATDRLGHGVMLSAIRGEGAEYRRLPLDYSLGMGEMLGRFTVPAKYEDLRLVDSTASTSNRLDLVEQVARQLGATPFPGIDIYSSHARYAAMMIGEGEGSHVMIRIPVGKRGGPSRSYVWDHAGSQLVYTERGGKITDLDGKEIDFGAGKTLAANWGIVAAPEVVHERILRLVQEWVARDADMNHVYDP
Tatro_004609	-1.84101	5.60743	44.4164	2.65e-11	CDS	contig_2	5987796	5989543	+		hypothetical protein					NA						antiSMASH:Cluster_2.5	MNEKHGKAINDEQIAVLADRSLQLNGPLFKSCPLCGIEAQDYTGPLEDHIVGHLRSLALKSLPPIHNEDEVEDGLGENDKTDRERSTVKNDPDHHMPLDFELDSSNPYDLVGDVSSEEADDYWDFMPINTKANLHEDAIIQHLTEQFPNVFDLPESAEEEVNQGVDADADEDTDASKPEAEQDAQPDSGAKADPEFDMSPAKIEALFTPKERGSRKSKPKDEPEAETELEPESKSNVNQWQNSSERLRSLSGRIANNLKPFKQTPEEVADPVYPLSLPPPASNLDEEEEEAAEVPKVEAVDDEPVARAEPATDSEQEDQDQTWPPPLTDIRPIGRGEMRDNYLQRIWRQPHEQPASPIPHFDLSGEQEGSKVEGQSTAFEKFIDEIEDRWQSEKEAWAQ…
Tatro_011526	-1.84093	4.48216	11.1865	0.000823933	CDS	contig_9	184641	185241	-		hypothetical protein			IPR011051;IPR014710	ENOG41	NA							MGDRHEAQVRSWGFGHVFTWSDGPNSHYAPHSHSGLTTHLIVDGEMTLWYPDEADRKKATYGVGSRVDVDAGRVHEVWIGSQGCTYVIGE
Tatro_006828	-1.83905	3.88514	20.4678	6.06e-06	CDS	contig_4	480312	481292	-		hypothetical protein		PF00378;PF16113	IPR001753;IPR029045		NA	GO:0003824;GO:0008152						MSTSDSPSVISIEYRGRVAVITIANEKKLNALNQAQYYELSQAMREVAKHDEVYVTVLLGKGRFFSAGADVSIGRPNPTDPSEARKQLLQTFVAFNLNITEAFAAHPKILVVGLNGPVVGLTAAIIAHADFIYCAPHTFLLTPFSSIGLVAEGGSSRALVTRLGPARANEALIMSKRIMSAELERCGFVNKVFEEVKQGEDDKFRELVLKEVDERLGDHLVGDSLLGIKKLIRGPEQNVVNLNNFNEVFAGLERFMTGVPQEEFRKLGSGEKRHKL
Tatro_000070	-1.83768	4.24964	22.7488	1.85e-06	CDS	contig_1	219513	224063	+		hypothetical protein		PF01048	IPR000845	ENOG41	NA	GO:0003824;GO:0009116						MRHADTGFSTVSHHALDRMSTMQTGISNDASTIGRHISSGSTVHRTSADDSGNVISIGNALGNKAHNWVDDYDKSGKALDFPELPGEIWKNPNLLEIRHTYNVPRDADGNATPLPRSRSRAGSYRDAEQSEALTSATDSGYASLPTHDYKRPVQNTETNEDQQLHSDESNTGHISFMENEDPSMDDASSVYTAGPNIQPSKRDAYISLLADDLLNKAFKVTPDEESLERVRKALPLYLQTFAMKVGSSGSALICRDVMVFVRRYRREISNTMIQSYITETGVRSDRVDFDSISNWHPDTDNLEDPNTALNKKPDDAMDGNSDDDLDEADRATDSLPEFSVYRDFISQHPAYEWLLQYIQKELYMDEPGNVQTDIRKTIIDYLPKSQRVSRSEAAKRFTL…
Tatro_011762	-1.83741	2.53739	9.17006	0.00246007	CDS	contig_9	879138	881292	-		hypothetical protein				ENOG41	NA							MSVTSLQTATSPTCFLEQSANSSRSAPTKITLARATRRRVSSMKGLLPLTLSSTSPCSSLNSQLPDEALEQRVDDYFPELLARDLEISTPIFEAKSMTAGPPIPPTASSFNGHVDKPKVATVPFRPTFSPYQSAHLRVQALGSIQERHSMVSFLDQQESDRLHDMTSDSCSATETETSSIYSAEPPSFLVPHLSIHKRVSKLQLANEKPPSSNISPISRSEGSRHDSSWIEADSDAEDEYREEAGIYSTVLHLSPRPPTPPEFEASSGSISVGGSTHKYLHRKAHSVTGSSGIAPPPLGQHLSNSMAQTWRPNSTQYPGQMRYPDSPESLYLPMPQCTPSIPSLQSPQYPPESGLSRRTSNTSIKKRAGSHAAEAASTTYERATPEYNHFVSCIDTKQA…
Tatro_011343	-1.82812	4.3495	8.89334	0.00286213	CDS	contig_8	1548902	1549884	-		hypothetical protein				ENOG41	NA							MAEENRIDKVYARLMRIHPYGWGLYKKVTTHDIHPGSCGYFDLEGDWKSIIDLSSEQDLISQGWKIPDDEIFDNNGPGSATWGPKTSSSVQSCSIGGTVKADNTVASLKTSITVSYKSNSSQGAVLFTESPILRHQIGSEASALQWMSENSSEMMRRHKQIIKDRGVWIVTKIYSTRRCAIAIMTGRSSSVEINLDNSQGLLTLAPSSAWTNSSGSSCTELHEDENRVVVFISGIYFSKKPLRSKLSRSQGQEKQKDKIFRGSSDESTDEDDTNNELNVEWYPNFDEDDEGEESDDEFT
Tatro_007643	-1.8228	3.25867	15.7531	7.22e-05	CDS	contig_4	2923284	2926732	-		hypothetical protein		PF00400;PF05729	IPR007111;IPR027417	ENOG41	NA							MLLCGIIDELMPKTKLAKSADQTANTILLSYFFCQGTDRRINNATAVLRGLIYLIIAQEPSLISHVLEKYNHAGKDLFSDGNAWVALSEIFAAILQDPKMKEVILVIDALDECEADLSNLLDVIVQQFEFSHIKCIVSSRNILGIQQRLESYIPEGVLSLELKGNASCVSEAVDAYIEHSISRLTSIQGEYSVQENLRKLVQQKANGTFLWVSLVMKELQKVEAWEVMEVVADMPTDLVALYNRMMHQINSLSRRNKSLCKNLLSAVFTAYYPLSLAEVGVVAGIPDHISGSLESIAKLVTMCGSLLTLNEDKVYFIHQSAKDFVYTEIHSTDAAKRHLDVFKQSVAAISKLPKNIYGLTDFGPRPKDAQPPDPNPLASMRYSCFYWANHLCDTCNASS…
Tatro_005571	-1.82102	3.82743	15.9664	6.45e-05	CDS	contig_3	2360597	2362578	+		hypothetical protein		PF00135	IPR002018;IPR019826;IPR029058	ENOG41	NA			2 (o20-38i45-66o)	S09X			MMYPWPSQIDLSSYGRVRTLDLSYFLISSFNFCLIEHITAMLSICYMLAILGTMAFTGLAAAPPLAIIPKVPVTYQGIHRNGVEAFLNVPYGQDTGDYWRFKPPRPHIPVPGSMVKADSYGPACPQPLGSWMVPLSLTNITAISEDCLNLNIVRPRATEANASLPVMVYIHGGSFWAGSNSEITTSPDGLVLESVKNKLPVIHVSMNYRLGVFGFAQTSALRETGSENAGLRDQRLAMEWVRENIAYFGGNPEKVTIFGQSSGGLSVGAHILSYGGTKPVPFQQAICQSQAMEPGITANYTLNATKAVVDFLGCNTTDLHSVETLSCLRDHEMQAVLDASIATHRPDVNIGHNWLPVVDGDYLPDYPSTLIHKKQFARDLVIMMGWCRDDVTLFTNTNI…
Tatro_004641	-1.81359	3.91812	10.7768	0.00102782	CDS	contig_2	6078492	6079434	-		hypothetical protein			IPR024079	ENOG41	NA	GO:0008237	SignalP(1-16)				antiSMASH:Cluster_2.6	MAFKISVLALLPLALAKLDKPVIQPNFPGGGLASLGQGLLDNLKPTQSTSDVWGAGWIPADCKSLVQGAGLSPNDITPFNIHYTDCSQTWTFCRHKDSPLSQTDIIDLFGRVPVRMRDYIRHYVFIPGNKSAGSSGDNTLMVGDVDITVFLHEIGHSLDSHAFDPSYGVPFSTGNVWISNYNQDSAVTDDYAQSSQQENFAQETVVSVYDKNVPGGIGNIQPNWQAIFHQYATLEGYIGDTIIPGGTCVNRLTDSQPVTMSNSAKFRRNLGPKPTVSLSPDVKEIKAIPMADSIKMTSFDEHGKPNGTYVIQL
Tatro_010926	-1.81093	5.32005	21.3183	3.89e-06	CDS	contig_8	278163	279036	+		hypothetical protein			IPR029058	ENOG41	NA							MVADLSLSTIPPSKPHSHTVIFLHENKNFARSAVNRMHEATDGDWQSIIQNYASTRWVFPQAPTGEPLIPSLQSISTGIQHAAHRGEPNWWNNQQGQDPDAARRESDMLPGLRERIKELEKVITNEVNLLGGRWERVILAGIGHGAGMAMATIISLGIPSEEHATNTNTSSERKKPQPLGGFVGISCEMPLHETPSAARRLLFPDSDALPDKEKSNDVWKKTPVLLQYFVNGGQEYLDKGRALRDMLVANGVEDVCWREYEDGRMFMNSPRGVEDVKEFFGDKMDLRPNY
Tatro_001139	-1.8088	4.25314	15.8401	6.89e-05	CDS	contig_1	3463854	3465073	+		hypothetical protein				ENOG41	NA			7 (o20-41i53-75o102-121i133-155o178-201i213-232o247-271i)				MGWVLHASEAVNDESQYPTIIIICVVLSVLSMLTVGARLYIRFAARGLASDDWMSALSVVFALMYSILCIVQTRYGLGLPIADRPPASLDAYTKVNFAGRPIYQIGISFFKIALLISYLRLLKGTDQRTYRYVVFATIALVFLGHLGCALSLVFACNPVQRSWNPHINGTCLAPGPSFTAYAVVTIVSDIIVAILPLPVLFRLNIRLAKKLGLIGIFLLGLFTTICSILRYTQINRISTGDGNSTMLILWGTIEFNVGNMVSSLPFLAPVFMRKAKEYRTKNSYNNGSSHQNSRGAKGEHFKLSDVSHSREDHHDKSALTAVKSSSEENILQGAGIMKSITYSVQVDEERGQPRRRNDSFEDSV
Tatro_000266	-1.79442	2.20239	9.98769	0.00157591	CDS	contig_1	849900	854134	+		hypothetical protein		PF00400;PF05729;PF12894	IPR001680;IPR015943;IPR017986;IPR027417	ENOG41	NA	GO:0005515						MENSRNFSRNKVGRNATVVLGNITVSANTPNADKSFLQAISKTDPAHDKNRILLLKGPLLWDAFNWIFGHQEFNKWRYTKESGVFWIKGDPGKGKTMLLCGIIEDLDQSPQNANLSYFFCQATDYRINTASAVVGGLIKSLLKRHPTLLSRIREKYADEVQDELDGTNALVILCDIFETITNDPDLKDIICVVDALDECITDCKYLLDFIVKTSGHVKWLLSSRNEKDIEKGLDQIPQRLVLELKDNAEKISTSIEAYIRHHIQEIKALKHDEELQVKTLDILSSKAQGTFLWVALVVEQLHDTDRWDIENVLEEVPKDLESFYGLILDRTERLGARGQEVCRVILSIIATAKRPLHLEELLIFTNSHWKNSSHFKNTYQLQDIQDMTKTCGSILSIRE…
Tatro_010243	-1.78441	3.25404	11.2109	0.000813163	CDS	contig_7	272231	273881	-		hypothetical protein		PF06985	IPR010730	ENOG41	NA							MKERGHQVEQMSKIYSEAERVIFWLGPGTVETDMLMESLRVLQHESIHHHFGDWSLQDDRWKNLWACMETTFESFHKKFRTLQREGLRQLLARPWFRRVWILQEVALAKAGIIVCGRKNVSARLFGLIPLFLEIKPDPHSQSVLDIMPSPWRKTSWWSKSPNLRTLLSSFGDSEATEPRDLVYALRGMSSDAAEKDGIIPDYDKSEENLVREVVQFVEHCELEGLPLETRPRSVRNLIKCLRALDLGRCMALAKRSSPHEIEMFLEKSKVRVNQEIFTTAVACDNTGEVVEILLRYRQREFILDDTILLPAAKNEIGAKGVFEVLFRYARGQITISDKALIAVAGNELCGDGIFEVILRYQGDRITIPEGVLAAAVENKQCGDRIIKVLARYREDKINL…
Tatro_003846	-1.78345	3.2917	17.029	3.68e-05	CDS	contig_2	3570618	3571771	-		hypothetical protein		PF03473;PF03476	IPR005302;IPR005303;IPR011037	ENOG41	NA	GO:0003824;GO:0030151;GO:0030170						MKVTGIWVYPIKGLCGIPLHNARLGPEGVQYDRRFMLFKVKENGDLQKLQLDRFPACSRFVPELVGDDIHVRYMPPEVPLVPWCPEQSVVLRVPLDPNLSGLDKQVINLHQALVNAYRMGDSFDKWFTACFGFETIFFYIGDERRPVLGTNSPRSQPMVAAAPPTQGWLPYLYSYIWGGYNYVWGGRDQRQAEPDWLAFADMAAYLVVTEKSLRNVNARFSNTDNAVDIVKFRPNVVVDGEVDFDEDFWAELSIGGRPVLALTKLCDRCTSLNVDYDTGRFGEGEKGTLLKKLMADRRVDRGAKWEPVFGKYAFLVDGLDGADVSVGDEVAVTRRTAERPAADWAYTDKTIARFYRYS
Tatro_004260	-1.77974	6.65561	20.856	4.95e-06	CDS	contig_2	4904891	4905263	+		hypothetical protein				ENOG41	NA							MASILPGRVTEERMMQIRAKSKLREKLVQVVEKVEERLQIVYEQMELLRQRRFEIDRQIITYDQRLRLRGEVQDNMAARKVEADELREQLAVAIHELEDYDDMMQSRAPKHLYSTTPEAGYRY
Tatro_009432	-1.77282	1.79241	9.59101	0.00195532	CDS	contig_6	868482	869241	+		hypothetical protein		PF13460	IPR016040	ENOG41	NA		SignalP(1-23)					MHIILTGATGLVGSGVLDAMIKAKDITKISILSRKPVQMAADSKDPRISVIIHQDFENYDSKVLEQLQGAKACVWALGISQTKVSAEEYVKITKDYTIAAAKSFATLTTTPSEPFRFIYVSGEGATQTPGRFSAIFARVKGETEKQLSDLTAEMPTSLRADSVRPGFVDARQHKAVLPYIPDPGMGYKVGAALLTPLLPLMKGMHSPTDHLGAFLTNMAMGKLDSQLEGPGAFKLGNSWIVGAAGVRRVSGF
Tatro_008402	-1.76766	2.51816	11.3308	0.000762335	CDS	contig_5	859639	860807	-		hypothetical protein			IPR020846	ENOG41	NA			8 (i7-25o31-53i82-105o117-137i149-166o172-192i204-225o237- 256i)				MQGFLHGFWGLGATLSPILISRIAAKVENWWIFYFMMAGLSVLACIGVTSSFWDDVGSGFRQQPVTSLPNAQGTLKMLNNRVTLTLSAFMVLYVGSEVTIGGWLLTFLMSVRKGSPIASSLATSGFWSGITVGRFALSWITGYVGERIMVSLYLVSAIALELVFWFGQKFAVSAVMAALIGVSTGMIMPSGIRMMTKLLPPEKHLASVGFATAFAVSGSSIFPFAVGALAQAYGVQVLQPVALALFAAQLLLWLFISRGKLKV
Tatro_004053	-1.7537	4.23786	10.0533	0.00152071	CDS	contig_2	4220739	4221113	-		hypothetical protein				ENOG41	NA							MIILRNRTTIAHLRYKRDIINPYTRRTFVSKHINMDSGNNQQKKEGEKQFSIQPIQDNAAVDPKFAAHQAHPGPAVAKNMPPEQGTKEERQARKEELNK
Tatro_010760	-1.7447	6.81835	16.9572	3.82e-05	CDS	contig_7	1843643	1845260	-		hypothetical protein		PF00096	IPR007087;IPR013087;IPR015880	ENOG41	NA	GO:0003676;GO:0046872						MAVAAQPQANPSWSRWPQHTPSSFSIMSSPAFTSYDPRTQVSSQMQRQVSAPYLMGSTYNHSPISAVSPPQYQSHSAFSYVPYHSPPPSTPLGSPFKTEFREHPYMITEASVVDQRNLQSMKEYQPYSPISRRESVSSNTHSPITPGPATPDSCTSASLSLSPATPSSVIAARLDKAKTLAYNETLDPADKIEFRTEVDELMKAIQGSRAKEDHQQPPTPAPTPEHVATPPSTLPTRRGKPRKQWVCDGPNCGRAFTQKTHRDIHQRTHTGYRPYVCPKANCGLSFSQRGNLRTHVRRHTGEKPYRCSQCTKCFAQRGNLRSHEETHKGLKPFVCRLDNCNKAFSQLGNMKTHQNNFHKATLQRLIALFVQFSEEGEVPEDYRELFDYFQKHYKNSNKG…
Tatro_005874	-1.74062	5.72801	34.7242	3.8e-09	CDS	contig_3	3271621	3272650	-		hypothetical protein		PF05368	IPR008030;IPR016040	ENOG41	NA			1 (o187-211i)			antiSMASH:Cluster_3.3	MIVEAPRLQLTFANLQALNRQLNPRKHTMASNMLVLGAGELGLAVLEALAKHPKRSSSHSITVALRQATLDSAAPDKKRLVQQLRALAVGFEAVDVVQASVSELAAVFGRYDTVISCTGMGLPAGTQTKLARAALEANDGTKANKVRFLPWQFGMDYDAIGLGSSQDLFDEQLGVRALLRGQTATEWLIVSTGLFMSFLFVPAFGVVDLAARTVRGLGSWHNRITLTTPEDIGRATAEVVLDPRGLVNECVYVAGDTLSYAQLGDLLDDRFATPFRRELWDLDELARQMREQPDSVMVKYRDTFAQGRGVAWGQEKTLNRARGMEMTGVRAYLEAMDASVGE
Tatro_006306	-1.73563	5.66174	12.5291	0.000400666	CDS	contig_3	4573219	4573396	+		hypothetical protein					NA							MARRSIYLDPYGDNAPRGVDGEPSTIYTFFRGVVREARTWVSRGGPGVKAPTIEKHMS
Tatro_011240	-1.73553	7.04823	18.9157	1.37e-05	CDS	contig_8	1251564	1253258	-		hypothetical protein		PF00067	IPR001128;IPR002402;IPR002974;IPR017972	ENOG41	NA	GO:0005506;GO:0004497;GO:0020037;GO:0016712;GO:0016705;GO:0055114	SignalP(1-15)					MHLTVAAGIVAAALAVVYIFNQIREILYYRARARELGCESPPWMSTFDPTGISELLKGVKASRRKQFPTYMQEKFEREATKYGRTVGTFRFQSPFFRETMVTIEPRNIQAILALKFKDFGLGINRTDNFEPLLGHGIFASNGKYWEHSRALLRPQFNRGQVSDLSLEEDHVRAFMTVLDRHVGPDGWTSLVDLQPLFFRLTLDSATEFLFGESVNSQLEDHQPSSDDDVGFAYAFDKAQYTLAIGARLGPHYKFSHTSEFKRMVKSVHEFVDYFVQKALAEGASEKKFTDEGRYVFLKALAKDTQDPEELRSELLNILLAGRDTTASTLGFFFYTMADPRYSHIYQRLRTILLDEFGTYSNPKELTFEKMKSCQYLQWCLNEILRLYPAVPMNVRTAQV…
Tatro_011424	-1.73246	6.56108	33.356	7.67e-09	CDS	contig_8	1824613	1828008	-		hypothetical protein		PF01048;PF12796;PF13637	IPR000845;IPR002110;IPR020683	ENOG41	NA	GO:0005515;GO:0003824;GO:0009116						MSKKPPIRLTHQAYTIGWICALPIEGGAASFMLDEEHADLVNPGSDTNSYWLGAISGHNVAIACLPSGSYGNNSAATVAARMISTFPNIKVGLMVGIGGGIPSNVRLGDVVISQSKNGHNAVIQWDMGKTEEGGKFKRTGSLNNPPTAVMTALSKFQANSVRSRQKIKACLEGLKSREEAKAFLKSDSMKDPLDATLGAHDTMGIHYGLIASGNQVIKDAATRDRLNADYDGDLLCFEMEAAGLMNDFPCLVIRGICDYSDEHKNKVWQEYAAAVAAACAKTFLSVLPASEITGMKTIQDFVPTSFLQDVKKIFWGDKKEDATPPAVSEKILANEASEKMDDQALPTQADKPIAGDTGAPSKDTKPQQDSPTQSSQPIYSPSTSPQSSSQVHELESGMK…
Tatro_005611	-1.72808	2.68687	12.2335	0.000469393	CDS	contig_3	2486154	2487180	-		hypothetical protein		PF00107;PF08240	IPR002328;IPR011032;IPR013149;IPR013154;IPR016040;IPR020843	ENOG41	NA	GO:0016491;GO:0008270;GO:0055114						MTPSLPQTYKAVVLTAPNSGFTIQDVPLKHPSAHQVLVKVLACGVCWSDVEVGQGHFGDVFPRTPGHEIVGDIVELGADVHNLSVGQRVGGPWHGGHDGVCRECQRGDFQYCRDEVINGVSRDGGYAEYVLLRAEAVVRIPGEMEPAQAAPLLCAGVTVFNGIRKQRVEQGRLVAVQGLGGLGHLAVQFASKMGYEVAVLSHGDDKAAFATKLGAHHYINTSNADSAAELAKLGGASIIVQTAPNPKVVGALADGLAPNGKILSLAPVGNIDVNTVTLIMKGASVQGWASGHALDSEEAIQFALTHGVKCMIEKYAFRDVEKAIKSLEAGKPRFRNVLVME
Tatro_011204	-1.72539	2.33973	10.1365	0.00145361	CDS	contig_8	1142176	1143026	+		hypothetical protein			IPR001965;IPR011011;IPR013083;IPR019786;IPR019787	ENOG41	NA	GO:0008270;GO:0005515						MAESSHSLAKRRRMSASETDKYPVIAGYRIASYASPGKQLTMNEQRIIYHAWKKSGSPHNPLCYTCRKPGNMLLDCGACCRSYHQTCVPELSERKTELYCDACVKRGWHNHPPLFEDEKLNQTRPKVMNEPVQRTTVKFEEFRPVRGTSKSAGSEKTSDKSDSDRPSPASEHGKPPSSGHGDVMRSLQSLRERVTMLEKENEAMRLSSRPNNPKKRGFSD
Tatro_002244	-1.72425	3.7608	12.3289	0.000446008	CDS	contig_10	90163	90883	-		hypothetical protein		PF01965	IPR002818;IPR029062	ENOG41	NA							MAPIVIGSLCYHYLAVDVIAPFDLIFGGTKQFMDGMRIYTPTVTDSLVAKAPEFVFQHIGLSRDPVDLTAGLTVKPTCTVDDCPELDILFLGGPNPGPFSLDPRYAEFIRNHVASGKPLFTNCTGSFVAAIAGVLDGKNATGNHLEYEWVKHKYPKVNWTRDKKWVVDGNIWTASGPMAGMDMILHWLRDNHGEEVFTWAAMNLDYEPRDIDGVNVIPFRYDEDGKRLFTHVHRYHDSY
Tatro_011937	-1.72347	2.98153	12.2912	0.000455111	CDS	contig_9	1422131	1424255	-		hypothetical protein		PF00083;PF07690	IPR003663;IPR005828;IPR005829;IPR020846	ENOG41	NA	GO:0016020;GO:0016021;GO:0022891;GO:0022857;GO:0005215;GO:0055085		12 (i35-53o87-108i115-135o141-163i175-194o214-237i323- 345o357-381i388-409o421-447i459-476o488-509i)				MGVQGDSGAAIYNAALNRRQALMGNSGARALVKNFRVFSLAAFACIGGVLYGYNQGMFSGVLAMPSFKQHMGAYDPLDPNASQTKKGWLTAILELGAWFGTLFSGFMAEAISRKYGIIVACCIFIIGVVVQASSIQAGYPAILGGRFVTGMGVGSLSMIVPIYNSEVAPPEVRGALVALQQLAICFGIMVSFWIDYGTNYIGGTLLGEQSDASWLVPVCLQIFPCLCLLVGMIFMPFSPRWLVHHDREGEARQILSTLRGLPIDHELIELEFLEIKAQSLFEKRSIAEQFPQLREQTVWNNFKLQFVAIKSLFTSRSMLKRSAIASITMFFQQWTGINAVLYYAPTIFQDLGQTDNTVSLLATGVVGIVMFVATVPAVLWVDRIGRKPVLITGAIGMAT…
Tatro_008554	-1.71899	1.71401	8.78034	0.00304495	CDS	contig_5	1291562	1293052	-		hypothetical protein		PF00190;PF07883	IPR006045;IPR011051;IPR014710;IPR017774		NA	GO:0045735	SignalP(1-18)					MKAALLSALALCLTRASAAPGLQGRSGGFDDGEPISPDGKGGPFSGGTNHQLDLQNPNNLGEQSTDNGVVPNLKWSFSDSRTRILKGGWVREQVVTDLPSSPDVAGAQFHLEKGAIRELHWHRVAEWGFVYAGHVTVSAVNENGGYEVAELGYGDIWYFPKGVAHSVQGLDTENEFLLVFDDGDFDKIGTTFHVDDWIAHTPRSVLAKNFGVDESVFDSIPAADPYIINGTVSTHNVTGASPPLSGDSSFVYRTLQHAPEKIGGSGGELHKIDSTNFPISKTIAAALITLKPGALRELHWHPNAAEWLYFHKGTAQATVFIGNAAARTFNFRAGDTAAFPDNSGHYIENTSDTEDLVWIEIYKSDRVADISLTQWLALTPPDIVAQTLKVPLEFVEKLK…
Tatro_007602	-1.7189	4.43154	13.6708	0.000217819	CDS	contig_4	2804833	2805322	-		hypothetical protein				ENOG41	NA		SignalP(1-24)					MRSSVYVQGAAAFFSLFTLGSAAADCYAHDDASIPSFSVSDGRKLQNEIAGNKFDPQLDFPFLIEASHTASFSMGSARACLANTYSWQNTHIDQNDLRFAVQSILDECDRNDGTSKGGKIQVTGDTGLVLDVVVKDVALEC
Tatro_002076	-1.70343	3.92634	10.7179	0.00106103	CDS	contig_1	6218862	6220341	-		hypothetical protein		PF00149;PF14008;PF16656	IPR004843;IPR008963;IPR015914;IPR025733;IPR029052		NA	GO:0016787;GO:0046872;GO:0003993	SignalP(1-16)					MKKSTVLATLLPLVAADSDAANPQIRVAFHGDDGMVVSWNTFDRVPRPSVFWGRSKEHLTNIASSAVSVTYPTSTTYNNHVLIQGLRPDTTYYYIPAQLNEDTCYEPFNFTTSRRVGDKTPFSVAVVADLGTMGSEGLSTSAGKGVSSNNILKPGEKNTIDSLISSMPGYEFLWHVGDIAYADYWLKEEIQGFLPNTTVEEGYKVYESILNDFYNEMMPVTASRAYMVGPGNHEANCDNGGTTDKTHNITYDLSICMPGQTNFTGFKNHFRMPSDVSRGTGNFWYSWNSGMAHFIQLDTETDLGHGFIGPDEIGGTEGEGASPVNSKMNAQVNWLEADLKAVDRKLTPWIIVGGHRPWYLSYQNVTGTICWSCKDVFEPLFLKYDVDLVLSGHAHIYER…
Tatro_003580	-1.69154	3.49059	14.5447	0.000136874	CDS	contig_2	2707885	2709233	+		hypothetical protein				ENOG41	NA			1 (o312-337i)				MSEADGNKPVAKKEEAKTDETHDSSSSEPHPDTAVLKPEDERFLEELLAQDTDGSPPPLPPRIYTYDVDWHSGDEASIAESKKTTDDEKEDAGKTPNTAKKEDESAEKADKAKDKEKEKERTEKKPNRLSLLFTRYKKPAETSKSSDSLKPDTEDVTPKEAEREKKDLTRVLDRLSLSAQNNKVVSESKDSSDLLQRFTQVFKDLVNGVPTAYDDLTKLIEDRDGSINKLFEKLPESLKRLVTQLPDKLTTTLAPELLAAAAESQGIKVVEGGMKGTAKRMLMGQNLADLVKRPGAIVGMLKAIVEVLKSRWPAFIGMNVIWSVALSLLLVVLWYCYKRGREERMLREAEEAEAGPSTEADSHRFEELSDDSNGEESGQKDSEAAAAADVIPVIVTSPG…
Tatro_008373	-1.68525	4.15243	19.051	1.27e-05	CDS	contig_5	782450	783224	+		hypothetical protein			IPR016084	ENOG41	NA						antiSMASH:Cluster_5.1	MAAPFSLTRTVLASDPLAYKSATQSSFLTRAAKGRVSKHHLGQWLSNDRLYIHGYIRGVGRLLSFLQLPETVEEEAEVSESTKLLRWMIDALVNIRREEEFFVRTAADYGISLDLSHKLEGLHRFEALFDSTRPGGGDKDKAVIPWLEAAIVFWATEKCYLDAWSGASARLSAPSEADGDEDGGALRREFIPNWSSVEFARFVDELGEIIDSAVQREIKLRQNEGEEEAIKGELLDRALVKWREVLAAEEAFWPAME
Tatro_009489	-1.68158	4.60443	15.6046	7.81e-05	CDS	contig_6	1044032	1044948	+		hypothetical protein			IPR000182;IPR016181	ENOG41	NA	GO:0008080						MHSLRLRHARDEDVPAMAALDVAAFLDSPMHKAMFPKRLRIKPGIQDQLEWNILRMRRGLADANLHHLVVLADAPEEGEIIVGCAEWSAPAAGAGEYEEDEGKTAEEKAKDMELRLARLPPFLDKGALLDANDEVMELIEKSKEAFKGENRHNMWTLNSISVDGDYRGIGIGKMMTRWGMDRADEDKKGIWIISSSLGQQLYKSLGFKQVAEGSRLGEPQYLMLKFHEPKQEPAPEPDLVPELEPMVVPQPVPVLEPVPVPVPVSVPEAIPEPGLNGVSTTA
Tatro_006722	-1.68073	3.91262	10.8642	0.000980416	CDS	contig_4	169832	170246	-		hypothetical protein				ENOG41	NA							MYSRNLTLRAVAAARQTAICHRGFAFSATKRLGLKESSTQTNVDYDLHKKDSLAKQKKGSGHWKPELASDSEEAVKADRASRDSHSSEQIAALQERTKKSAEETSKAGTSMRDAM
Tatro_001244	-1.67597	5.97468	27.7902	1.35e-07	CDS	contig_1	3791701	3792031	+		hypothetical protein				ENOG41	NA		SignalP(1-27)	1 (n8-19c27/28o91-108i)				MAFKLFNFLALLLVLCGLAFADYGSLSAEVVATPIYGRQSDLLVYRDNVNVTVVNGSMVASPSSTNNSPSKSINRRLLNVDLTNIIMQEPGFVLLSLSFAVISGGMVFL
Tatro_000316	-1.67331	4.19853	17.5818	2.75e-05	CDS	contig_1	1006183	1007200	-		hypothetical protein				ENOG41	NA							MATYKQEDCVGRSSLYPRLHLLQMPLEVRFKIFHELWEDRDFDLLMVIKDYEDRHNDDNPITLASIAFVHFSKRPNTHWPNDKIPWDRYAPCLVKTEVLWFNRRIHGGTRSNKNYFNVFNLMISCKQLWEEGSLGYWRHKQLQLGISREFGEIPLGDEEEWSMTQCTNSKLLGGVIGESVRNLTLRFDDKVLNCRVTRCDTLPGIRNCKRHADETFLPKLRWARDTIMKALRLFTNVTSLVLLIENNRIYDLYNNIGVFGEIMEFIKEERPMIKAIRVKGGQCADLVKLWNLELDASVSGTTWSMNPCVPTCQSKKYSDYTDQFDTTPREVDLRLDFS
Tatro_003867	-1.67092	4.73048	14.796	0.00011979	CDS	contig_2	3631821	3632487	+		hypothetical protein		PF13302	IPR000182;IPR016181	ENOG41	NA	GO:0008080						MATQISHLHAVIPSPKFPNLFLRTIKASDVERFVAILSAPANKFDPHSQNMSLETAEAAIARSLESASEPTFVDAQGSVTRGPDRVNMMVVLKGEDGSDEETIIGLGGFGSIKSRKRDGRRIRVGNVGAMLDPEYKRLGYGLEAMKMAIGWGYAPASEGGLQLDLVTITTLKENESMLQLVNTKFGLEGQGVMRQSEFDEEKTEVHYKLKKEVWEDLKRTW
Tatro_011153	-1.66905	5.74122	13.0004	0.00031142	CDS	contig_8	1004423	1007013	+		hypothetical protein		PF09286	IPR000209;IPR009020;IPR015366;IPR030400	ENOG41	NA	GO:0008236;GO:0004252;GO:0006508	SignalP(1-20)		S53			MLFRSLVAAFGLGLALEVVASPLLRDKAPGKRDVPNTHTLHERHKPRITRHWNKRERLSPKIVLPMRIGLKQRNLDAGHTRLMEISTPGSTHYGKHMTSEEIIDFFAPAQSSVDAVIDWLVSSGIERQRISQSANKQWIQFDAAAEEAEDLLITDFYFWEDSTGSHRDIACDEYHVPTHIQEHIDYATPGIRMRENGALKRKLKKRREKVPGLRDGPIAENNIAYISAANDIPGVNSTTCSDFITADCIRVQYGVVNGTTAAPGNELGIFESLDDHYSTADLDQLLANLYPYLDIPAGTYPENRLVDGAIGSYEDIVATLGPDWTSIGAESSLDFQASIPLIWPQTTVLFQTDDEYWEIVGSEGFFNTFLDAIDGSYCTYSAFNETGDCTDPSCADPFY…
Tatro_004608	-1.66356	5.19114	31.9823	1.56e-08	CDS	contig_2	5983049	5984989	-		hypothetical protein		PF00082	IPR000209;IPR015500;IPR023827;IPR023828	ENOG41	NA	GO:0004252;GO:0006508			S08A			MAEESSKLTEKTKRILAVLLSYAVLHLHQTPWLNSSWGPANIIFLRTPSGTPLQPYIELKVLQFGNDILNNTSNPIADNNDDDDDEDFDPDDFMFHPYPSLVALAAMLIELHLARRLQTIAHAHNLEYNEDMNDCAKYIATAAVFDKCKDDISEQTREAIDKCLNPNIDIDDNRNQLDAHQLRSVIYKDIVSRLEYELEHTFSYIKIETLDTEAQKLDLTRWGQPIADKETIQDWHADHGLSVSRVRTPLNDQSRESQRSKDSTLKRANHANDFKFFDDQSVASDISSTSRDAYLAWKKTYRPVYDRLIEGDSVKVPVKIAVLDTGVDKSHRDYEAQEERIQRGESFIPGCRQKDDVSDRCGHGTHVAGLLLDYAPDAELYIAKICDLEPPKPATVAKA…
Tatro_005939	-1.6632	4.88726	14.7181	0.00012484	CDS	contig_3	3447623	3448599	-		hypothetical protein				ENOG41	NA		SignalP(1-17)					MRLSNVLLVLTAAAANAQRPADVSMCDYYTKTLLAKDNTPENQLLLVTLLVNTVILGNYTTPNVGIAVPGLLAPAVVNGENVNLLPYFSGEYSTTNTGDCQGATVNFLDGGGPAPLLQNKPADDETSRQYFLVTHLYQYFGALLGCSFQGYPAFPAYAGAASMYQVHKFMELSYAQNKYFIDQHVVAAESLGFSSADSKIFSDNLYSIFAVRCGGPTSIIKAQGAQLQSTCLTDDCPVADDSECNLYPANVASSGNNVTAAPSQRSVKCNAEDCRKHLEL
Tatro_000349	-1.65785	7.43514	18.5667	1.64e-05	CDS	contig_1	1098834	1099589	-		hypothetical protein		PF01965	IPR002818;IPR029062	ENOG41	NA		SignalP(1-29)					MLKTEPPKKFAIALFHGFQALDVFGPIDALNLLSFSKPLELCILAETLDPVSTVPERLPADSPIPNLPAVGVIGESVVPSHTYKNAPEDIEVLLVPGGRGTRNLPRTQHVADFIKERFPKLRYLLTICTGASIAARSGVLDGKNATTNKMAFDWVITQGPNVKWARRARWVCEGNVWTSSGLTAGIDMMYAFIADQYGEEKADWIAAASEFTRNKDPTDDPFNKE
Tatro_000098	-1.65735	1.02765	8.27304	0.0040238	CDS	contig_1	302555	303971	-		hypothetical protein				ENOG41	NA		SignalP(1-26)					MLRMTPKPRVGLKVALVLALAAAANAHSWIERAYKVAPNGTMIGAEGYPRGWIARTSTDPLWQDKIPQLLLPLTGQSAYSGDEILNKFKKEDNPQFPMLEAAAGDHIALIHLENGHTTLPQNQPRKPQNRGTIFLYGTSQPKENERLFDVHLVWNKAGTGGDKRGVLLGTRSYDDGNCYQPNNGALSIERAARLAPEGADHNTELGCQSTIQLPSDLKAGSVYTIYWYWDWPDLDATNIDFQATTNGLYPWAGTFMRGEKDPHGFTMAAISKNESYASTIDIKITGGGSSSAKHANINGEFIEKQNIYSMAIKDQMVGNFQVDIDANGGAKGGPGATPVTSTSAAPHEAHTSAARQGIAQPSAAPTGNAPEQPSKASASSPVVFVTTTIHTQAAAASHT…
Tatro_000576	-1.65654	5.04144	8.79263	0.00302449	CDS	contig_1	1735152	1735767	+		hypothetical protein				ENOG41	NA		SignalP(1-16)					MALVIGLVAAAARALASDHNGSNPGYNGNNNNGYNNGYNNGYNSNGYTRGYNNGYANNNYSGNNAACHAPFAAYGTCSHMTGSDRATRRMERRMRKAERKAERNDMIMSLMSSGSRSRAAGPAPSQPVSGVSYTNHGQGPAQRGASSEAQSVAGSYRDRMPSGAPEGYRWRDEQSRDRSRDLGSSSAMDGLPSYEQAIQKPRKS
Tatro_007783	-1.65417	2.90979	10.531	0.00117388	CDS	contig_4	3352628	3353927	+		hypothetical protein		PF00155	IPR004838;IPR004839;IPR015421;IPR015422;IPR015424	ENOG41	NA	GO:0003824;GO:0030170;GO:0009058						MALSSRASKLTSPDPSFNIILDNWHASSNPSGYVNLGVAENYLMHDSLSQHLHANLKVPTSAFTYGDFWKRGRTAIARFLSKHLHPIRPIEPDHVAVTSGCTSAVEHLAWAFADPGECILLGRPYYGAFPSDATLRTGTKLAFVDFGDDDPLGVNCVQRYEITLLEARARGEKVTGLLLCHPHNPLGRCYSRTVLIDLLKFCNKYKLHLISDEIYALSIFENKIDSDPPAEPFHSVLSIDPTGLIDPSLIHVLWGMSKDFGANGLRLGAIISQHNADLMTALGPAVLFTTISSLSEHVFANVLEDDAWVENYITENQRKLAEYYDYIANWAKKNDIVYAPGVNAGFFLWVDLGRSYLKHQDDIAANAIKPEDLDSVVMNVLLKHKVFLASGERFGSEKP…
Tatro_005959	-1.65339	2.96584	10.2834	0.00134231	CDS	contig_3	3509495	3511046	-		hypothetical protein		PF01565;PF08031	IPR006093;IPR006094;IPR012951;IPR016166;IPR016167;IPR016169	ENOG41	NA	GO:0016491;GO:0050660;GO:0003824;GO:0016614;GO:0055114				AA7		MGSYNSTLSPIETCVSAICNGRLECYHLPQSNLDQTWNKLYNLALSQYPQIVIRPNNASEVSQAVKCASDNGYKVQARSGGHSYGNFAQSANETNGMMIDLANLKDFQMNNDTWHASVGSGYRLDDLDKQLHQNGGRAIAHGTCPGVGVGGHATVGGLGPSSRMWGSALDHIIEVEIVTANGTIVRANEDDYSDLFYAVRGAGASFGIVTEFVFKTHPEPGSVVEYTYSFSFGQQQEMAPVFEQWQELVYDPTLDRRFSTLFIAEPLGALITGTFYGTKEEFDQTGISQKIPGGGVINVAIHDWLGSLAHIGETTALYLSDLATPFASKSLAFNRGDKMSKESIDTIFDYAGSTDAGTLLWFVIFNSEGGAMADTPYNATAYPHRNAVMMYQSYAIGIP…
Tatro_010366	-1.65216	6.5942	21.1669	4.21e-06	CDS	contig_7	630235	631180	+		hypothetical protein		PF05368	IPR008030;IPR016040	ENOG41	NA							MAPTILVVGATGNTGPGVVRTLSGLLGASKTFSSHKILALTRSSSGAVAQQLAALPNVEVAELNWVDITADWLRQHNVVRVFIAPHNQPNQFAEESTFHLAALNAGVEYVVRISTTAANVRPDCAAYYPRSHWAIEQLLSSPEFERLQWTSLQANVFSSFYLAPAVELVKEFRKTGKQGPLRLIASENAPVGIIDASEVGIFAAHLLVEDDVSPHNKGKYVLNGPEDITGRQILAMVEQEIGTKIGDVRFKDQSFLEYMVAQSRETKSIILSIRHAAETAWDGKCSASTTSKEVLRLAAPKIAPAEVFRTMLEE
Tatro_010779	-1.64962	3.49055	9.64279	0.00190096	CDS	contig_7	1909340	1910786	+		hypothetical protein		PF00070;PF02852;PF07992	IPR004099;IPR016156;IPR023753	ENOG41	NA	GO:0016491;GO:0050660;GO:0055114;GO:0045454						MSTHYDAVIIGSGQGGTPLSTTFAQAKHKTALIESSHVGGCCINEGCTPTKTLIASGRAAYLTRRGPQYGIYSSNNSDATNNEVRVNMETVRQRKRDIVNSFRSGSERRVREAGVDLIMGTASFKDERTIEVLGADGVQKALTADRIFICSGERPAIPAIDGFNPDSFPPDVILDSTSVQELGVVPSHLVVIGGGYIGLEFGQLFRRLGAAVTIIQRGEQLVPREDSEVAESMLNILKEDGIQVLLQATPAAIRATSSQDPATAVEVSVAVPSQDRPSKLSASHLLFAAGRTPNTDKLNLAAAGIDTTSRGHVVTDTQLRTTNPRVWALGDVKGGPAFTHVSYDDFRLLCTNLLENGTLTTTDRIIPYVVYTDPQLGHVGLHEHEARAKFPGRKIQVAS…
Tatro_001522	-1.64869	4.90295	13.4817	0.000240896	CDS	contig_1	4660548	4661118	-		hypothetical protein			IPR008972	ENOG41	NA		SignalP(1-19)					MFASKAFALFAAVIASVSAAPAGTPTTGNDLVSRTGWTGVTHSVVVGRGGLHFDPENVVAEIGDTIEWHFTAANHSVAQSDFAHPCKPLADGTSFFAGFLFPTKEGQNPNVYQITVIDNNPIWYYCPQTKGNHCQMGMVGVVNQNFDSQNTLSNQKVIAAGTGVSTVGTIQGGKNGGFTRANPNPNSGF
Tatro_006222	-1.64452	5.01709	12.7127	0.000363178	CDS	contig_3	4331673	4334576	+		hypothetical protein		PF00082	IPR000209	ENOG41	NA	GO:0004252;GO:0006508		1 (o785-808i)				MTIDEPISILLSSHAAKLSEAIFGVLAKGRLKPSDLGYKVANDIAVRLYLINTYLDSLPPYWIELDVEQLCHSILRDLQATTQPAKESTSAALHINLPFFKSPFNQKNQSDPETCLVAFFKTRIENARGLEFACDDLIGMLTKEENNTDELSEYAQQHLDIPFISDDDNDTIFKALQHITQCEPASHEFSSTISPSELESQAIRHPARLCLHDLPDSTSYNILVLISAIDMALWQEFCLKIQPKSSSDDGQELLGRGGFCRILEREITARLFLSFNYDTNLSLLNESQVLKQFLQAGPGQSLKSILRHYDLTPKDKVMLSYALARSYWQYYDSELLRIKWTSDTIWFMPEKESIEHEGQLPLCAYLSLPFDIPGNITPDIITEALMNHRCPRIFDIGIL…
Tatro_010783	-1.64059	5.63663	21.3486	3.83e-06	CDS	contig_7	1917066	1917869	+		hypothetical protein		PF02798;PF13409;PF13417	IPR004045;IPR010987;IPR012336		NA	GO:0005515						MAATIKLYTNHGCPWAHRAHIALNELKLPFEEEIIDLSVPRTQEYLAINPRGLVPSLSYNGQIITESGIVAQFLADAHPSHLVPTGGTPEAALARARVNFFVDTFFTKANSQYHKALFAKTDEEAEAASQEFLKQLEKEVEPLLSDAAPYFGGSKTLTLAEVLTGSFILRLLALPKNGVGPESLIKDLPTRTPNFYKWANAVIEHPSVNSIWNEENVVSKTKTILAKQKA
Tatro_000380	-1.64009	2.90794	9.52032	0.00203209	CDS	contig_1	1177767	1181793	+		hypothetical protein		PF12796	IPR002110;IPR020683;IPR027417	ENOG41	NA	GO:0005515						MPLFFRHANHQAGTSLEKKPKSSARMKLEAFLRLKPVSAISQAQRGTDEGYATDGSSVPVESRKGSYTGSHSVTSRLSGKEKYDQEPRQTPIVVSCDGSSCDGSNCDAASTDSPNSEASGSDISDSAYHKAWSLLSEDKRKQLTEEEEIRKLFDQLKQTDQKHQDQCLLRKGLKVMTPYLERLRITIDFISPFASVEPAAGTALGVIKGVNSIAIAICGAADDITGHIESFFERVPAIERCNEVVTGHSGMVEIHNALVNVYKDLLEFYFESIVMFKKSGFAIKMAMNLLKPEIPGIISSFNAHADVLSKLLDSETFASVQEIKNEQVDTLIRDTLDINRVNEIAYHNELKRRSDEACSWITFNEHFSYWKLNSRDSNLLALFGDMGCGKTTTTAYVVD…
Tatro_004292	-1.6353	6.09815	24.0795	9.24e-07	CDS	contig_2	4999408	5000581	-		hypothetical protein		PF12171;PF12874;PF13912	IPR007087;IPR015880;IPR022755	ENOG41	NA	GO:0046872						MHPLACTCGRRFKKEQDLRAHRSSVRRYICSQCNLCLRTKHEFGQHKASSLPACDEKWMKDMVWYCNDCDAKFDDQDALRQHTTTVRHAVEFGCCDCNKSFKNFNALNQHLRDKVHEKRPVVKKLHRCEECDRLFVNAAALDQHLQSTVHRPISNLTCMAGKICGVECNARFKSPSAMIAHMESGSCQSGMNRQKLNRLILVQDNDHLITSSSGIFEYSGWASLENEDESVTFSGVMTPSTDSDEGVLLTPSSSQIDFGSLVEGQLTRRSSSGIETESTTSDSTELSQPKYFFCPLCPDTKRPFLTRLSLEMHMGSAAHTPKMFHCPSILFSGEAGKAHREMKNFSTISGLVAHIESGVCQGEKAGLRTVMEYMEQRLEEMGISFKLLSL
Tatro_006792	-1.6339	3.47027	11.7494	0.000608639	CDS	contig_4	381498	382467	-		hypothetical protein		PF04261	IPR006314;IPR011008		NA	GO:0004601;GO:0020037;GO:0055114						MNTSINMSQQHQAVQASLTKSATFLVLTINPSSPSATKTVRSVLASVADLAKNVSLRDLNSHFSCAVGIGSDAWDALTAGTGLHRPAELRPFRPISGARHTAVATPGDLLFHIRADRRDICFEFERQLLCKLGDAAAVVDDTQGFRYFDARDLLGFVDGTANPVGPDVPDAVLIADEDAPCAGGSYVVVQKYVHDMAGWGRLSTEAQEAIIGRTKLDNMELDDRPDGHQQAHKTLATIEDEHGNEHGILRDNMPFGSPGSGVFGTYFIGYSRRLWVIEKMLERMFVGHPPGKHDRILDFSTALTGTTFYAPPASVLDRLGED
Tatro_009247	-1.63296	5.00502	19.0402	1.28e-05	CDS	contig_6	364151	365297	-		putative secondary metabolism biosynthetic enzyme		PF00107;PF08240	IPR002328;IPR011032;IPR013149;IPR013154;IPR016040;IPR020843;IPR029752		NA	GO:0016491;GO:0008270;GO:0055114					antiSMASH:Cluster_6.3;SMCOG1040:alcohol dehydrogenase	MSYSFTVQRGSASGKIEEAISQRQLGRNEAYLKITHSGLCGTDEHYLHAGVALGHEGVGIVQAVGSDVTSVKVGDRVGFGWVHKTCGRCQPCLTGLDVYCENKTEFGSHDHDVGSFASHAVWDADSLYKIPDGLDGAYAAPLMCGGATVWSPFALYGIKPTDRVGIVGIGGLGHLAIQFAAKMGCEVVVFSSSESKREDAMKLGAAEYHVLTAESSLEGIKQVNHMLLCGSAQPDFKRIIQLTATAGRIYALIVSFDTSAVPMMALLARGISIQGSAGAPRAEIQKMLEFAVRNDVKPTIMKWPLTTKGVEEAMQALREGKMRYRGVLVAEE
Tatro_003830	-1.62502	4.11451	21.1832	4.17e-06	CDS	contig_2	3517185	3518927	+		hypothetical protein				ENOG41	NA			7 (o20-42i54-76o96-116i137-156o183-209i221-239o251-276i)				MSIYSDPPALRDFSQDKPSLLVCWWATIFCALMILLRIAGRFIRTERLFSEDKFAAVALIPMFLRMGCVHFILVHGTNNADFTGVTLTAEEIRKKSIASGLVLLSRVLYAATLWILKGTILEFLKRIADLTWQRTHHYTLVAIRCSLGLTFIAVVISDLAECNPFRHYWQVLPDPGGQCRQGYVQLITMAACNILTDLMLVIFPIPIIIQSNMQFRRKLQLLILFSLSLSVVAVTIYRIPHIMDVNGRQQYRSLLASVELIFATASANALVLGSFVRDRGVKKQKPRRTSTAAESFERSTTIRRPTIHRQWGSDEDLVRDVGLTVEPELREQPDSPSSDLYAPIRPMQSAEQGSDKWRHQREQREQHEQEDSAQDSAPESTPESAKASQDLLIYKTESR…
Tatro_000313	-1.62061	4.66638	11.0215	0.000900604	CDS	contig_1	999069	1000506	-	6GAL	Endo-beta-1 6-galactanase		PF14587	IPR013780;IPR013781;IPR017853		NA	GO:0005975	SignalP(1-20)			GH30_5;GH30;GH30_4		MRTVVFSSLTLALLSQRARANTTLSLDPSTTWGTWEGWGVSLAWWAKAFGNRDDLATVFFSLNSQTIDGQTLPGLGFNIARYNAGACSNNTYDGDSMVVSSNIKPSRQMDSFWLDWGSSDPTSSSWNWDADANQRAMLQKAKANGANIFELFSNSSPWFFCLNHDPTGNSILNNLQSWNYVNHTVYLANVAQHASQNWGITFQSVEAFNEPTSPWGPSGTQEGCHFDISTMATIIPYLKTSLSERGLSSFIAASDESWYDLAITTWIGLGSSVQSQVTRVNVHGYQYGGGRRDVLWTLANAAKKRLWLSEYAESDGSGAQLFSNLLLDLVWLHPTAWVYWQAIDIPGWGLITGDNDQLTLSGASTKYFVLAQFTRHIRPGMQILTTLDGNTAAAYDASS…
Tatro_003511	-1.61117	2.67663	12.6439	0.00037679	CDS	contig_2	2478574	2480050	+		hypothetical protein			IPR000845	ENOG41	NA	GO:0003824;GO:0009116						MHPGHYSSDDTDFSDTSSDVDMNTLQQRPQQTEDRSKAIARHIAIHLQVLMLLTLRFAALQKDDNNLVDDDLKSDDVDIDEENSSSKGNDSENFSDINSRRDVGMEDMDDEDGSGAAKDLDTDLMEDDIPVPDTDLGLDDIPRQYDGLIAEDDTFLNEVIESGAWQSWQNKPREPICHDPEDYTIVWICATRTEYTAAQAFLDDIHKEPGYEEPGYFYGYTFGQIGRHNIVLLFPSAKRIYRQSPVVTVVRNIPYHFHNIRFCLSVGSGGGAPSAKHDIRLGDVIVGYSPAEREGSVIQYKTRQIPEVLRAAIDRLTLLYAMERHTLKEAIDTTLDKNQSLGESYKRPATDRLYQSHFVHRSDSENNCAVVCGDDPSSFVQRPERVEDGPTIHYGLIAS…
Tatro_011151	-1.60687	3.87057	12.3147	0.000449402	CDS	contig_8	995574	999442	+		hypothetical protein		PF05729;PF12796	IPR002110;IPR020683;IPR027417	ENOG41	NA	GO:0005515						MPDSAQGERVDRSSRLTALFKRKTKRHDRQDPSRPSSKAEASPARITTSSNPPATVQETYAAIKAGATSTTATGAFFATATGAVFATASFTTETPAESRTEIIDESVGSDLWSRAYQKLDRKTKNWIADASKKDSGEEKAQDLIKIIREREEVYKDATPKLKIGDQEILWRDYASRVVAWVTTIGDISINFAPAPSPVVWSAVKVLLKANVSQCEDLAAIFGCAEKVLRLIRHGKVYEQVYLSGGTYNTAAQNLQDALVDLYKALMELLAHASTRLNEGQGKQFLRALISGGEGAKLVSALADQEGKVSMAAQGCGAVASQEHQKLLQALDEPLRNVEDTVKKLLEKIEDGTLQQALDYISTIPIGEHQLEKQEARTPETCEWLLSHSIFLEWKDSRSS…
Tatro_009484	-1.60662	6.19276	19.0629	1.26e-05	CDS	contig_6	1033930	1035825	-		hypothetical protein		PF06609;PF07690	IPR011701;IPR020846	ENOG41	NA	GO:0016021;GO:0055085		14 (i68-91o103-123i135-152o158-182i194-219o225-245i277- 298o304-326i346-364o384-403i415-432o438-460i472-499o550- 569i)				MGLFSRVAPEGEIATAVPDIADEKGRGQKDPAQISEEPDLSSGGDEHVQGGVQKIEAAAQVWSTRSMVGAYIIIWLIYFITSIEEVVTGALNPFVTSSFQQHSLTAATGIMASLFGGLTKLPLAKILDTWGRPQGLLLMLLIWVVGFVMMAGCNNVETYAAAQVFSSIGSQGVSYCITIFIADTTSLINRPLMLAFATSPYIATTFAGGPIADSVIAHIGWRWGFGIWSIVTPVVVGPLGALFIWNHVKARKQGLLTSKSGPLTFSAVKKYFIEVDIIGILILATGMALFLLSFSIYSYQAEQWRAPIIIAFIIVGGILIIAFVFYEAYLAPVKFIPVHLLMDRTVFFAGMMFFFVFANSSIWGSYFSSMLLVVWNTGITKATYIGNIYRVGSCFAALV…
Tatro_001314	-1.60379	4.52209	8.97164	0.00274202	CDS	contig_1	4001447	4003035	+		hypothetical protein		PF01979	IPR003764;IPR006680;IPR011059;IPR032466		NA	GO:0008448;GO:0016810;GO:0016787;GO:0006044			M38	CE9		MPIALSPPFRPRNGLTKFTNCRLVRGDKLVREDLWVSSLSGKIINSQAAFFDDLVLPDQTIDLGGRIVSPGMIDVQLNGAFGFNFSTLLDDMSQYGKKVKEVQKLIVKTGVTSYNPTITSQRPELYQKALPFLGPSGHLQEAEDGAESLGAHCEGPFLSPTKNGVHNVDVLIEAQTFEDLEACYGKHNLSPRAEGEQIPIKYITAAPERGQMMKLIPELTKKGIIYSVGHSEATYEHASEAVGLGATMITHLFNAMRPLHHRNPGIFGVLGIAESLPRPYFGIIADGIHLHPTTIKIAFNAHPDGFILVTDAMHLVGLPDGAYPWTNGDTTCNIVKVGSKLLLENSDTIAGSSITLLECVNNFLQWTGTGIPHALKAVTATPAAMLGLQGVKGSLDAGA…
Tatro_000952	-1.60055	4.4693	10.0014	0.00156421	CDS	contig_1	2863369	2864310	-		hypothetical protein		PF01184	IPR000791		NA	GO:0016021		6 (i81-98o118-141i153-174o180-201i208-227o247-266i)				MSGPAVGADPAQGYNKESEAPPPTNGHHAQNQGNPAGMSQYPNYQYIPFGNAQDPNFQGRPHQAMVSQVYQPTLGKIGNPGPLGLIGFALTTFVLGLYQCGAGLPNSNPLGTVGPDQAVFGVAVFFGGMAQFVAGVMEFVLGNTFGCTLHCSYGAFWLAFAMFLVPTLGIQAAYNGDQRAFSFAVGIFLIIWCFLTIIFFVAALKTNFTILMVLGLLALAFFFLSIAQFVSTEHLTAAIRLNRAGGAFAVFCAMFAFYAGAAGLMLKDTTFVTFPLGEIPYPSVKREKAARAQV
Tatro_005357	-1.59621	4.69434	24.6704	6.8e-07	CDS	contig_3	1726696	1728803	+		hypothetical protein				ENOG41	NA							MEVTLPVEDAGATVDAHLLKGCCLEAERSDSVWLRLEGLFQALPEANRRQLRSLIDEIRTTSLILRELADLSQVHQDRVPLVLDPLNTILPCLSRSLRDIVTHYEDRNLTKVNRWRTMFHEMTNEAGGLQLPQRFVVYNHYLTAIRNLLSRSPDFDLKMMEAFRLQIMNLREARGIPPPPIQAGPVVHYRTIAPIGKDTSVHWAEQVFSTPLPSRSPMKGGLPSESFGPHRPWGHLTIPINSKVLFRRPIDDDKISLIAYSDGRDGSPYLLLRTFYMGGPWFSLRGVHELCIQRENDSIQFTRWSHSENCSKLWATLRFQTWEELILMYCTFLALKSRNALTVQLATKEYALKGERKLFQAAILDDGFKHSLVIYEDRHTGGRRIHVAVYEGELRQCPV…
Tatro_003944	-1.59514	6.15154	16.9988	3.74e-05	CDS	contig_2	3856916	3859280	-		hypothetical protein				ENOG41	NA			2 (o20-45i175-192o)				MSPHVLVQAERHEEPSKLGTLTASLFFCFICFSLFTLASLFVAHLERYKLQLVRTLLSPFGNSDEEDDAQMNQSFHLSQQPKEKDLCQPAYQFNAFSSSLLPSDNRDLDRDHDHEHEHAHGYKPSLTMGDSTFPMNSNDQILFHVRVTMGCNGFLDLGNVGALRQDTLEKRIDGAINKLSILSIVSICAVWLRERICRNSSSGASLPDVKELCVFLQRRGCSRDMCCQIFFAAFHRLHPRLANEISLRVSGETLTGSRSIVDYVHDHWKQWVEEAQAAADHAALLAAANDPLPPTYPAYNHNLHTMPKERYQRHVQESFSKLHVHQNHHYYHDSIKVTEGPTPVHEEHQPGDCAPYDLGQASTWGSATGQTERCKTRSDDCVCKQCSITGWLPQVHTPL…
Tatro_001115	-1.59346	6.77688	20.4532	6.11e-06	CDS	contig_1	3387428	3388498	+	MIC33	Putative mitochondrial 2-oxoglutarate/malate carrier protein		PF00153	IPR002067;IPR018108;IPR023395		NA	GO:0055085		2 (o246-266i309-329o)				MSSIRQAAESIRSRTSDVMNSVKRSETAAKASDIIHTPYMKAALPFINGGISGMVATTVIQPVDMVKVRIQLAGEGTSGGPKPTALSVTRQIISSGKALDLYTGLSAGLLRQAVYTTARLGFFDTFMKRLAERAKAQDRSVGFADRATAGLAAGGLAAMFGNPADLALIRMQSDGLKPIAERKNYKSVVDALGSIAKGEGIAALWAGAAPTVVRAMALNFGQLAFFSEAKAQMKKNTDLSARAQTLSASAIAGFFASFFSLPFDFVKTRLQKQSKGPDGKLPYKGMADCFTKVAKQEGVLRFYRGFGTYYVRIAPHAMVTLIVADYLGWLTK
Tatro_006538	-1.59058	6.12942	21.7534	3.1e-06	CDS	contig_3	5272907	5276599	+		hypothetical protein		PF01262;PF02233;PF05222;PF12769	IPR007698;IPR007886;IPR008142;IPR008143;IPR012136;IPR016040;IPR024605;IPR026255;IPR029035		NA	GO:0016021;GO:0008746;GO:0050661;GO:0008750;GO:0016491;GO:0055114;GO:0015992		13 (o523-543i555-577o583-603i623-643o649-666i673-693o699- 718i730-750o762-783i804-821o827-845i857-875o881-903i)				MASSVLRPLATELYFSPTTASSSRFLRSRIQNVKPLVSCHRQWHASSGAQRQTTVVAAAAKSLALVRRDSPVPRVPALFPKAYSTDATTVVPPTTPYSQLTVGVPRETFPGERRVALTPTNVALLLKKGYSKVLVQRGAGAAAEFLDEAYEKAGATLVDSPDGVWSAADIVLKVRGPSNAEVNAIKKDQTVLSFLQPGQNKDLVEKIAARGATYFAMEMVPRISRAQVFDALSSMANIAGYKAVLEASNVFGRFLTGQVTAAGKIPPCKVLVIGAGVAGLSAIATARRMGAIVRGFDTRPAVREQIESLGAEFIEVDMHEDGSGAGGYAKEMSKEFIEAEMRLFKEQAREVDIIITTALIPGRPAPKLIKMDMLDVMKPGSVIVDLAAEAGGNCEATKA…
Tatro_008051	-1.58819	4.09503	10.9165	0.000953126	CDS	contig_4	4106580	4107671	-		hypothetical protein		PF01408;PF02894	IPR000683;IPR004104;IPR016040	ENOG41	NA	GO:0016491;GO:0008152;GO:0055114	SignalP(1-16)					MAGIAILGAGIFATEAHLPALVANKANLKAVYSRSTSTASTLVTEATKLGVANIDLYADDKPGHTLDDLLQRSDIDAVIIVLPILIQPSIVRQCLAAGKHVLCEKPIAKDVKTARDLIADYNKLYADKGLIFSIAEQFRFMHEFELGRKWIVEEKAIGEITQAHLRVWRNQPPVGKWYETPWRKVPEYQGGFLLDGGVHQTALLRFITGQEVVETQGFARQVVPHLPPLDTLNAGILLSGGGTGTISMSFASLRSAGELTLIGTKGSFQIVDGPSGFVLTLDLVSGESRSETVNSKGVELEIKAFLEAIKIGKAEKRSGPEEALNDLASIESMCQGGGKVDLY
Tatro_001224	-1.58735	4.48848	10.8338	0.000996665	CDS	contig_1	3720173	3721807	+		hypothetical protein		PF01266;PF13450	IPR006076;IPR023753		NA	GO:0016491;GO:0055114						MQISTNMSEALKSGSSPPSPQLAMDTEPTSPVSSNSSIHSEVSSVIIVGAGNFGAATALSLARKGGVKVTIVDTAPYPNPRAASHDINKIVRDDYPDKLYMQMLMKAMPMWRADKLYSPWYHEVGMLRADASDFGEKSIASYKAVGVANDAEFLSVDEVRKRWNGVYATACFGTLDKILFNPTVGYAEADKALEAVMQAAVDLGVEYVVGEMKSLDLGPDGQCVGIELTNGQTLQADKTLLCTGARTGSLLVQSAPENKNLHIGDRLVATGAISFCSKLYGEQKEKFAGVPVLKNCLPEVKGEGMSILKDGTIKFNCDMCFTNYVNNPITGEKMSMAPEVSAYNTWTGPDFVPFFKERARMTFDGLYGKEVENLSIKSYRICWDASTPTHDFLISPHPH…
Tatro_011925	-1.58469	3.09749	14.5012	0.000140069	CDS	contig_9	1396218	1397170	-		hypothetical protein		PF00293	IPR000086;IPR015797	ENOG41	NA	GO:0016787						MLLRPRRKLASAISARRHLRTMLTYRGISVSTPDSLENAESHLESFKPLNSWIDTLTKSLALQSHASHPFHSDPYVLRNVTIQSCDFWGNRIGFMKLTAQISNSAGETLPSGCLLRGPSVAMLVMLIPDDVPPDSDERYVVLTVQPRTPAGSLTFVELPAGMVDGSGNFKGVAAKEIEEELGITIREDELTCLSELAEASREERNTDAMYEKENLPAAMFPSAGGCDEHMTIYSAERRIPRDQLSEWEGRLTGERGSGEKITLKVVPMKDLWKEGARDAKALAALALWQGLRQENKL
Tatro_008381	-1.58349	4.47085	12.6318	0.000379238	CDS	contig_5	803995	805829	-		hypothetical protein		PF07690	IPR011701;IPR020846	ENOG41	NA	GO:0016021;GO:0055085		12 (i69-87o135-155i162-183o189-217i229-252o258-277i332- 350o370-396i408-426o432-451i463-482o502-522i)			antiSMASH:Cluster_5.1	MRAATERASKGQPDIELESSSIRKRSLDRGGHLSDSDGEAGDDEDLPLYEGDPLASPAVPKAASTSPRYVVIMCSLFIFMVELSMYVTDPALQMIMEDVACHNHFPDHKIGDFKTEDARCKDAAVQGTLAMSRSWMMWATMFVPLLVQIPYGIVADNYGRRLVLFLGLLGNLLGSCWTVIVLLNPTVFSIWYLVLSAVPNLIGGGGSVIIAMVWTILTDAIVPEKRTTLFYQMHAMMLILSTIFRPIAGWMLSINPWLSMWTGLGSLALSTALTLLIPETLHLAQSSNGQQAHGHASHFPPLGPKKSVIRTAWETASKDALRVWQLLQNSKNLYPLILGMAFYTPIHTGFEMNMLQYVTARFEWDWSKATYFMTIPKITSVIVLLVILPAITWIINRRL…
Tatro_002509	-1.58298	4.68098	17.2221	3.33e-05	CDS	contig_10	868379	872517	+		hypothetical protein		PF00023;PF12796;PF13606;PF13637;PF13857	IPR002110;IPR020683;IPR027417;IPR029058	ENOG41	NA	GO:0005515						MGGSPSKDPVTPWSKAEILGPYVVTSVQHAKVDVVFLHGLTGHREKTWTAEGETEPWLKTLLPKDLPTARIITYGYDADVLHLTRVAGQNTIREHAKTLINDLSALRTDTVGRPIIFVVHSLGGLVIQEALQICTNPNDEAQSDLLSSTRGVAFLGTPHAGSDLEKFATAVINIVRIAKNPNKKLLGVLRRNSEILANIKDGFLTMVMRRLQDRQNSLRPIELHAFIEEQPVDFLKRRVVEPDSAKIPGYNYDTIPANHMNMTKFSTASDLGYQRLLNRLKRWIGDEIKDDDSIKSQHVNQLREKIGERCPTLDYSKFLPQIALSDIEGSLEWFVNSSEYGAWKRADSSKLLIHGQRGDGKTVAMSYVLKCLDLEHPFGRQRDIASIFCSSKNSELEMV…
Tatro_002676	-1.5785	2.52632	11.564	0.0006724	CDS	contig_10	1335170	1335485	+		hypothetical protein					NA							MKWNDIRHGERAHKSVMKQKKGGGIAFNWQKQMSAQQARVELVFILFPFKAIKSSANLSPNRRPVIFVRVLRRVSFAYDIKHRPVPRFGWRTNSIRRIMQSVEG
Tatro_010619	-1.57516	2.7763	11.0152	0.000903657	CDS	contig_7	1395870	1397561	-		hypothetical protein		PF14027	IPR025337	ENOG41	NA							MATPWQIRVPASDTGLLKWKQTDEAAAKVSELLQKDLESHHVFFNAEGFHNHIVHFLLTLYATGASPSTLEEAYAENHSYQIKAMDTHPGVVEELKKGWTEGSPYLSKGKHYPDFLKFFQDEIEAKGWEKVLLEYVFKEDERSEAIFGRLFAGFLHPLIQLMYGIEWQQPAIIAEGLAQAAVHENRAGGFLAKAEQAAIASAHDTPPLPELFESVRQFSEKLATSARFDDKNKIYDGIFVRAPDEALEFVKQVRVHEDELDERLAEMVHSCAYVAAAAAFHLPNNPKFDFFLIHHLNSTPFFVTLLSFPWLRPSQKARILEWKIRLDLIQYIARGCPPLRLDAIKSFSPKRQASSSATKPADLVPRFHEIIDDGHTIKVVRALLLAQELSQKYAGRPWI…
Tatro_006220	-1.57298	5.51024	40.0063	2.53e-10	CDS	contig_3	4325762	4330762	-		hypothetical protein		PF00023;PF00400;PF01048;PF12796;PF13606;PF13637;PF13857	IPR000845;IPR001680;IPR002110;IPR015943;IPR017986;IPR019775;IPR020472;IPR020683	ENOG41	NA	GO:0005515;GO:0003824;GO:0009116						MSVPDICPRHLHIPATFDLVSFIQKIIYNSRLQSRMSRTSVSILALTESCVSKFDNLLASYARGSQRIESLESRLADFNLWADGVGALAKPGASLDSRLQGRLNDLALVKNVLIMLADSLDHCVGLAKNETNYDETAHHEAIQNLDSAIKNLALIGVAIRRTGQASRNRRADKTFNPDNHQELRTHLECIIRLRPTEEALFQQTENGGFVAKLDNSKLSDIQNRLVEANLRRRHKFLIAQKRSRDQRNVQIRPSILEAPSPAGSVLQQEPLADIRNADAAKNKESTSYPITRGHEATAPTISRFSLASTAEGTLRYTPAARKYTPSVTKTQITFIASDVEFPKAPSIPLGREIMKCPCCCQSLPIGTFQNPKLWKQHIVEDLCPYTCIAENCPSPQLLF…
Tatro_005095	-1.57148	4.86238	11.8924	0.000563647	CDS	contig_3	898881	899620	-		hypothetical protein		PF01124	IPR001129;IPR023352	ENOG41	NA			3 (o31-49i126-145o151-169i)				MYNWLLQTLPTSSYVDMSSTMFTMVDLSINYSFYTVPIAFTLCWLPAAYGHTLAGKNFDETNPRHTQAAVLKDDTMDKARQQRITRALSAMENGFESLGMFAGAVAAANCAGVDVYTLNLLTMEYVLSRALYIFVYVVLCADGRLSVLRTLSWLLGVVSMLALWVLAGMKAGE
Tatro_010972	-1.56449	3.48088	15.1331	0.000100193	CDS	contig_8	463803	464733	-		hypothetical protein			IPR001279	ENOG41	NA							MDFALEPYNAADSSSWLICHTCGTQFPTADRSVVKTCHVCDDPRQYVPPSGQSFTTMAELRDSDHRNEFKPYEHDERIISIHTCPKFAIGQRAMLIRTPQGNVVWDCISYIDAETIDKVKELGGIKAIVVSHPHFYSSHIQWARAFQCPVYISSEDLHWTTTPSAHRKALTETETEIIPGVKAIKLGGHFPGSSVLLFDGRLFIADTLMTTAAGLGKWDIDALGAKREKPPGLTSFSFLWSIPNFIPLSADVIHRMWGILKNYDFRATHSIFEGIDIEDEEVKAKVLESMKFQTRAMGFTAHPLLNETL
Tatro_010357	-1.55583	4.51199	13.0697	0.000300108	CDS	contig_7	606124	607056	-		hypothetical protein				ENOG41	NA							MHTRKGCQTTIRHKQRPTSNAISPISNPPLLPTQSPPHSAIIINFFIVKKKKKKRQPNTRASTMLPPKPQTQSTENLLLKCQKETHKKCLPPEWSIHPPNKEILPPHDTLALAIQIDSSSPSTRINFLEAASNRSVGSILGAEYRGSIVVVPWRPGLKFVCVATCRRRSGCRVGVVREAKRGAAAAASAQMKKDSAVAAAATVAAAKRSVGGGRNMGSDKALDVNHGHHAAVSPASSSGSPTRSRIPTPKGQRMSIKKYENNRHVSVNAARTIGTKSRIPTRRVVAQSCC
Tatro_007628	-1.55253	5.38869	18.7423	1.5e-05	CDS	contig_4	2883428	2884097	+		hypothetical protein		PF14124	IPR025633	ENOG41	NA							MSHPTEIPYRQIRASYDSQHIIVYQAYKASIADAAIKAQKLNASPDFSPERMTWIKPSWCWMMYRSGYSYKDDGQSRILALKMKKQDFFGLLEQAVLSTHPSPHAHVDKESTNKTVAHERATDVRVQWDPERNAKLEGLPYRSIQIGIPGTLSTKWADEWIVSIEDVTERARELKKALQEQPDASTDELVKRGLVPEEKALDVPEEILTRLEMTVLGVPDEL
Tatro_002820	-1.55005	4.22674	11.1467	0.000841815	CDS	contig_2	335680	337888	+		hypothetical protein			IPR010730	ENOG41	NA							MPSQWKESTWWGGNRTFYKLLLNFGSSEASEPLDLVYALRGLASDLTGEYSGTLFPDYGKCEDELAQDVIKHVYRDYLNLFQEEPLCSIRELINIIQKLDVDICRSLLEESRIHGDLKKFLQRPGLPGQEMMKAAAQYDKSGKVVREFLRYRGEKYKIEEDVLVCAATNLTGAKQVFGIFLGHQNQLIVTEKILIATAENSGSGHLVMGFLLSLETSDYKITPVLEAVARNRSEYSRAEIIRILLQQKNNSNNTISELLTAATNIQRYGPCILEHFFQEKPDFKIAEYAIIAAMKNWRGGVDCLRVILRYCPSYITITRGIIQAASNSPDKCSTAIALLLHNPDVYDQLSKEERFSAMTPIINQALVQHLDFEKTLSQDSIHEFSARNRKSKLESLVRE…
Tatro_007292	-1.54242	5.71118	8.22194	0.00413869	CDS	contig_4	1927037	1929075	+		hypothetical protein		PF00732;PF05199	IPR000172;IPR007867;IPR012132;IPR023753		NA	GO:0016491;GO:0016614;GO:0050660;GO:0055114				AA3_3;AA3_2;AA3		MTTHKPGTEYDVIIAGGGTAACIVAGRLAKADPNLSILIVERGTNNLNDPNVVNPSRYLTHLTPNSKTTILYKGNKSEALNGRSPLVPSGGILGGGSSVNFTMYTRAAGADFDSWKTEGWDAKSLIPYARKLETYHLDHPDVDKSVHGHDGPINVSFGSYSAKRIQDDFMAGAAAIGLPEITDLQDFTSVDGISRYLRYVSPDGKRQDTAHRYVHPLMASGEYPNLHLLLESKVSRVIFEGNRAVGVEWVPNPDYQPLTNLTRSEPSIIRARKLVVVSSGALGTPSVLERSGVGNAELLKKLDIPVVADVPGVGEEYQDHNLIFYTYKTSLKPGETLDDLHRGQLDFEEAIKTKNPILGWNGVDIAAKFRPTEEEVAQLGEEFQEHWNRDFKEQKTRPL…
Tatro_002153	-1.53976	7.66006	21.786	3.05e-06	CDS	contig_1	6453559	6455091	+		hypothetical protein			IPR023213	ENOG41	NA							MGIFGRAAPARVETDKVIPVGFLDNSPLMTRIVLYNLMVFDDVLDPEKLRDALDRLVQRPGWGKMGARLRNNAKGVIEYHVPAVFSHERPAIGYTHIEYDMKREDHPLASKLPKPTTNAGATIVADPDEFLPLAKGPDCPAVADDYLYSDRPLFGLHIVSFTDSTLVTLHWLHVACDTLGNKAVMQNWMLMLEGRDDEVLPQVGFDSDPCADLGKYPIETHVLEKERMSNGAMAGWVFNNLGDLAFRAKENRMVCLPGAYVDKMYDTAMDELTSHAELDKKPFLSENDILTAWCTRMALSHLPPDSDTPVTVQLAGSMRKALKVDLLPTDQPYVANCFGFMNVLLQAGDILSKPLSYTAAKIREAVNAQRSRGQLEAYWSMFREQSVALPIFFGSSRTH…
Tatro_001435	-1.5378	2.39218	11.3744	0.000744633	CDS	contig_1	4391600	4391903	+		hypothetical protein					NA							MKQTIENARFHESEYWVMWKYWGHYQTCSIGQFMNKYLNRAHSFYISFIHLQIPKTKIIQTISSCCLEEFTHLYILRCPGCPGLGLFPISTGFLKKSCFK
Tatro_005351	-1.53582	3.32726	13.6283	0.000222806	CDS	contig_3	1706439	1708026	+		hypothetical protein		PF06985	IPR010730	ENOG41	NA							MDSYQHDPLDLGRPAIRLVRLFPGFDPDPITCELFQGFLHQEDEIIPYEALSYTWGSAEAPKQIIVNGKILTVTKNLHQALQQLRDKFQDRILWIDAICIDQDNERERGHQVQQMGEIYKQADRVLFYLGESNLEVDAFMDTLNMMGKLSLNHSCRKWRSDDDRWEVVWTSAVQALLGNPSPRQIASLQQGYRYLLERAWFRRVWILQEAANARAGLVLCGSKTAKPWLLQVVQKPLGIAPDDHCKAVLDVMPGPWRTSSWWNRNQDLYTLLSRFGGSQATEPRDLIYALRGMSSDAKDAPGLYPDYTKSEWQLVRDAILFLYPLQNEDLAALKLPTTIHELVSKLGELGHRMYCKMFEGIARENLGDLIKFPFTQTWTLISPYRMQDAQAPAEFRDLY…
Tatro_003006	-1.53293	3.51903	9.96964	0.00159143	CDS	contig_2	889919	890783	+		hypothetical protein		PF16113	IPR001753;IPR029045	ENOG41	NA	GO:0003824;GO:0008152						MTPPTGDENTPVQVTKTADGITTITISRHHRRNAVDGPTARKLTEAFIAFEDDPTQKVCVFHGAHGSFCAGFDLHEVAKWNGPGDMDYMGPIVDGGHAVTGDRQIGPIGPSRLQIKKPVICAVAGYAVAGGMELSLLGDIRVVEEDAVFGIFCRRFGVPLIDGGTVRLQAIIGLGRALDLILTGRPVGAQEALQMGLANRVVPKGQSLEEATKIARQLLGFPQECMNVDRSNCYYSVYNATSFVDALRNEFANGSQVITTESVKGAAQFSAGAGRHGVFKSADNSNL
Tatro_000166	-1.52758	3.37884	11.6731	0.000634088	CDS	contig_1	512303	513293	+		hypothetical protein		PF00701	IPR002220;IPR013785		NA	GO:0016829;GO:0003824;GO:0008152						MTASTEPNGFSNHNGSTHNSITPLTPGLYIPTVAFFTSEDNIDEATTAAHAKRLVDAGVTGIVTHGSNGEAVHLDHAERQLINRITRSTLDAAGKSDMPLIVGCGSQSTRETIQLCREAAESGGTHALVLPPAYYGSLLSTELIMKHFRAVAEASPIPLLIYNFPGACSGLDLSSDTILALAEHPNIVGVKLTCGNTGKLARVVAGTRGTGFRTFGGSADFAIQTLAVGGHGVIAGLANVAPKACAEVMRLWREGKTEEATLLQGTVARGDWAAIKGGFVSVKAALNRYYSYGGGPRPPCAFLEGKGLEAQMVEFAELIETEKKLGTLA
Tatro_005634	-1.52631	5.93617	12.9561	0.000318886	CDS	contig_3	2560164	2560721	-		hypothetical protein				ENOG41	NA							MPFPMTRSHKYGERDHKGLADGSVSPTEQLPRFFAKSGYVDVDPKKVKKDGNGKGNWGSVGEEVVDENFRFTNARRRSNSFSHHNLSDFKTKFEVNEMDPLYDESLHGPIDEENGDDLSKTDSTESVHSV
Tatro_000400	-1.5177	2.92321	12.4864	0.000409915	CDS	contig_1	1229916	1232032	-		hypothetical protein		PF00501;PF13193	IPR000873;IPR020845;IPR025110	ENOG41	NA	GO:0003824;GO:0008152	SignalP(1-21)					MPVPLPIVLPAAAASLAYLNAKSGFWYDYALIKSIVKASIRVRRGLRTDTINLFYALESHAQSARYANKAFLIFDGKTHSYSQTYDRVLRYGHWIKTKFGVKPKDVVAMDFENSDTFVFVWFALWAIGAKPAFINYNLTGKPLAHCIEAASTKLCLVDPAVAANVDEESVKSLPNVNFVVFTPEAEAEAASTAPTRSPNVDRSDDAMSNMAMLIYTSGTTGLPKAAVVAWGKCIYGGSIVETLLNRGGGDIMYTCMPLYHSSAAILSLCSTLVAGSTQALGRKFSTKTFWDDCRASKATTIQYVGETLRYLLAAPPQMDPVTGENLDRKHSVRIAFGNGLRPDVWDRVKERFGIETVAEFYAATESPGSAWNVSSNDLGRGAIGRAGWLYSLITNSAAA…
Tatro_000842	-1.51492	5.1813	28.1229	1.14e-07	CDS	contig_1	2508225	2509917	+		hypothetical protein		PF07690	IPR011701;IPR020846	ENOG41	NA	GO:0016021;GO:0055085		12 (i51-71o91-112i119-139o145-167i179-200o212-234i279- 306o326-344i351-371o377-398i410-431o443-464i)				MSFKTDEKAQVSTRDVRQVAEIGQTATDRYGAALVAYNPATERRLRLKIDFYIVPTVSLLYLFCFIDRANIGNAKIAGLASDLKLEGYDYNAIISVFFVSYIIFEIPANLACKYIGPGWFLPLITVLFGVCSLSTAYVNTLGQAAAVRFLLGIFEAGMMPGIAYYLSRWYRRSELAFRLSLYIVMSPLAGAFGGLLASAILNLDHVGGVHKWRMIFVVEGIITIGLGLVGFLTLTDRPETARWLSQEEKDLAIARIKSERIGTTTILDSMDKGRIKRGIFNPVTASTSFIFLLNNITVQGLAFFAPTIVATLFKGKTTTQQQLLTVPPYVVGAFFTVLFPLLSWRLDRRQIFIILSAPMVMVGYAMFLGSTDQKVRYGATFLIASSAFALGPLTNAQVA…
Tatro_007778	-1.51471	5.32467	17.8045	2.45e-05	CDS	contig_4	3343997	3345017	+	INDC11	Protein indc11		PF00107;PF08240;PF13602	IPR011032;IPR013149;IPR013154;IPR016040;IPR020843	ENOG41	NA	GO:0016491;GO:0055114						MAIPNRKVVITAYGPPSTALQFVTEDLPPPPKDHVQVKILYAGFAGADVNMRLGVYPMQSAPPFTPGYCFAGRVSVNGPGSGKFEPGTLVTALTKYDSDAEYINIPEKYLLAIPDGVDPKVAAALPVDWSTAYGMVHRAAKVSEGQRVFIHGISGAVGQAVMYLSLLQGATVYGTASERNHAALKEAGAHPYLYTNKDWIAAMKDLGGVHAVFDALGFESFDESYSILTPKERSVVVAYGNNLSNLTGAKRRSPWIPMAKLLFKNLYFWSNKGAIFYFITRDQKTFEPELQLLLNMTRDGIITPPIKAVWEFDDIKEAHEAWGKGSGMGSPVIRIARDA
Tatro_004047	-1.51349	4.65679	26.1049	3.23e-07	CDS	contig_2	4200632	4202371	+		hypothetical protein		PF13391		ENOG41	NA							MKRATTQEMASESLQQHRRFLAAVLNTSREPLDAQENALGKAKFYRIIDLYSKRKRDRSKYKRHLLIQYSYEYALSEESRAHFLQTFFQALELSIDGQARVNLSDKKQASELWLKISAFADFLVDNFYLPLKAAARRAPLPSLTSQPAVPDLITDPREDCLIRDRHRCIITHAFDFDEAVTRHKEQTNEAKDDEGRPLFGGNRFLHLEAAPILPHSLAEIGSDPSEESRAKKLTLAILNIFDHGIQDLINECVGTPRNAVTLTKNYHHMFAEFEIYFAQHDGLTHSPHTYRIEAFVPLAMRRELPITRTLRPEGDGESIALPEPRLLALRCALAHVLYYSSVGTYIDELLEKRKEKPTEENEPAELDLFAQLRLDGRCASSTTTSTATTAVANTAAAAS…
Tatro_006342	-1.50985	4.33007	22.6211	1.97e-06	CDS	contig_3	4686920	4688087	-		hypothetical protein				ENOG41	NA							MSGRRAGPHGSRSSMATGSSSSSTQDLSYNSTSFLFVVNRLHVRLNENLLNGDPWYNRVPPTEPQGFAGEIPSFVMRYQDGEVRAAPGYGWWRGEFDGTAWPPGIICMIGADGNAVYTDEGQLQYCQRYKELAVYSCNPLLPIVVDNGDPLSSNAALDRSPLLFFHPPSRPGVSQAVHPDSRMGQGPAPCKYVAGANPSWITSLVPCTYRNPYDAVQSVGLAGELPIVLGLMAFSEHSSAPQPFLADGATHDKWRGGFWCHNEDPKGYALSAQEDPRGFFISIYLDPENPDYSTAAHIADMEWRGILVWDNAQS
Tatro_011798	-1.5063	5.3342	15.4709	8.38e-05	CDS	contig_9	1003583	1004408	-		hypothetical protein		PF01670	IPR002594;IPR013319;IPR013320		NA	GO:0008810;GO:0004553;GO:0000272	SignalP(1-16)			GH12		MKFLQIAPTLLPVALAQSSCSQYATFSGGNYALSNNLWGQTAGSGSGCITDVSLGGSAVWSTTWNWSGGQNNVKGYPNIALNIPNKRLVSSISSMPTTAQWSYTGSSLRADVAYDLFTASNPNHVTYSGDYELMIWLGKYGDIQPIGSSQGTVNVGGTSWNLWYGYNGAMQVYSFVAPGNLTNWSGDVKNFYTYLQNNKGYPASSQYVLSYQFGTEAFTGSGTLNNTWTASIN
Tatro_000367	-1.50016	4.95582	15.9451	6.52e-05	CDS	contig_1	1147860	1148947	+		hypothetical protein			IPR029058	ENOG41	NA		SignalP(1-18)					MKVTSISLLGLFATYASASSHYTGGDTSGCGKSHWFNGIPQIRTLTSSGVDRSYGIHLPSNYSENNQYPTILGFHGSSSIGFFFEADTGLDDSEYTGDKIMVYPNGLGGAWAGANYSAASVQEDLQFVWDVLVDLRKNWCIDSARIYATGLSIGGGFVDTIACNATVGGEFAAFAPASGSFYTNNDDNHENCEPARVPMPILEFHGGADTDVKYDGGEGEGGIEPAIPDWLSWWAQRNECDEQYEQVDLFNDDVHHLSWTCNGQTGVVQHYKTDDQKHDWASTGINFSQLAAGDLPTHISASALIQSFFMKFTRPEA
Tatro_001090	-1.49875	4.21406	14.7213	0.000124633	CDS	contig_1	3326124	3327522	+		hypothetical protein				ENOG41	NA							MPPPPGCPETLRIPGTGFAPPLPAAPIKPPIPPFPTNFRQQAKNIEVQLPPLVAGALVAAFAKALADGLSNELLSHYYFPDRRIQVNLDRVLDRLISVFVRQLWDELFLFYHDPDHGGAGPQLSRQVGLLFDGPIRQLVLVLNGPETARCILDKLGPGLSKRPVTWSTNTKGIDLPLALQLLCGFWHREFADQSPGGNPDEIARALHTLITTGNAAKNLISEMRRVLLSPHFVQIHFAESAIWDIVLRRPGPPPSDGFHIVQFKYECQLFDPQGNLSDLSHLRLGSLPVVTGTSTEHNCTTVSEYTEKQWPKCGSIILGCIEEARKNATSSLLRGDDFSGMHVWDGSDGKGAHCPGLRFIHIEAEGSWIRMSVSAWMHTLIEVFQQMSWFCAALSTSPF…
Tatro_003917	-1.49845	4.24132	13.531	0.000234656	CDS	contig_2	3783239	3785253	-		hypothetical protein				ENOG41	NA			3 (o140-157i323-344o391-411i)				MASSNSTPLTSIDSINSQIEKVVPTADESKFVRGFSKELWEGLAAAARSSSFGRNTIDLGSLVKHGPKMPDDMENTTELTGFATWETTRGPRSLMPPLRVQPHNPRNGLKRRWSLMKSQPTPCEISERSSFQVSDSESNGLAFMFLAWSYILCVFLLEEQRTSVVYEDAAAPSDDETPKSNEFTVDLGDASDDECRWWSALLSPGQGWKATRSGHPVWAVSFTGNVKFNVISQPSASQPPEETEETEEINEIKPPTSKEAVAFLSRFASLYNLESQAALGLAMALTVPLHKNMSSTIHLPKPHLVKQSAVSPTSVIGKEFRQLSYYMVLSSNPGFVASALWSVFWEPEVDCNLVTPWFDPIIDVLQPLIETEDLEMVGHILALRRPGIAPLWYGLLACG…
Tatro_007149	-1.49613	7.4186	25.6925	4e-07	CDS	contig_4	1517181	1520306	+	EGT1	Ergothioneine biosynthesis protein 1		PF03781;PF10017;PF12867	IPR005532;IPR016187;IPR017805;IPR019257;IPR024775		NA							MPALKESVLLAQQPPSDDTMALKGTDLATVKALDIIDIQNARVEINLKDEILSQMNPEQGPRTLPTLLLYDEKGLQLFEDITYLDEYYLTNYEIELLKKSSAEIASKIPQGAMVVELGSGNLRKICLLLQAFEDARKKIDYFALDLSQTELERTLAEVPAFQFVTCRGLLGTYDDGREWLKQESLLDRPKCIVHLGSSLGNFNREEAAGFLKSFAEGLQPADAMIIGVDSCQNPDKVYHAYNDSKGITHQFVLNGLAHANEILGDEVFNVEDWHVTGEYVYDIDGGRHQAFVSPLEISSVLGHIIKPHERIKIEQSFKYSEVGIEKLWKTAGLDEVTKWSRNDEYGLHMLKKAKLPFTRLPEIYAKEALPTWSDWENLWELWDTVTRKMLPDEELNEKP…
Tatro_001484	-1.48385	8.83596	23.3658	1.34e-06	CDS	contig_1	4555334	4556250	+		hypothetical protein		PF00722	IPR000757;IPR013320	ENOG41	NA	GO:0004553;GO:0005975	SignalP(1-17)			GH16		MLFQSLAFFSLALSARATLAPNVQGMNMVWQETFVGEQGGMVDLTQWNIITDIHNNQELETYTQSGSNMQLSGGQTLQLVPQQAANGEWTSSRIESVQSWTPAPGKVMQVQAALRGGDSAVNQKQGMWPAFWMLGESMRTGTPWPLCGELDIFEQINGQLTGYGTAHCDHVGGGACNEPAGLGESIAIPQDDQFHTWSLKIDRTSNNWQTETIQWFMDGTLFHTLTGAQMGDEGVWATLAHSPMYVILNLAVGGTWPGDPNEATLPGWGNMFEVQYVAVYATA
Tatro_008389	-1.45379	4.76643	20.1675	7.09e-06	CDS	contig_5	832284	833226	+		hypothetical protein		PF00106;PF08659;PF13561	IPR002198;IPR002347;IPR016040;IPR020904	ENOG41	NA	GO:0016491;GO:0008152						MKSKKIERQPIMASSNHANDRTNLTSRILPEMSLSPGRDAALDARIDSLHPAARDSAAGRFSIAGNAIVTGGTGAIGTVVARAMLQHGLAGLMLIDLNVAASRDAVQALRREFPAAKITAVEVDVTDEGAVAAAISEAVQLLGSVDMLVCLAGIVGCAHALDMPVSQWRRILDINTTGAFICAQAAARQMVAQGRGGRIIFTASISAHRVNFPQPQVAYNVSKGALLMLKNSLAAEWAQYGITVNSISPGYMDTVLNEGEGLAAARKVWSERNPAGRMGVPEELAGVVVMMLSRAGSYMNGADVVVDGGGHVF
Tatro_008339	-1.45353	6.49546	14.4679	0.000142568	CDS	contig_5	683073	684071	-		hypothetical protein		PF00248	IPR023210	ENOG41	NA							MARPSIGAQASRLARDLPLGISSTSSRIPKLVYGTAWKKDQTADLVYLALKTGFRGIDTAAQPKHYDERGVATGVRRAIGEGIIKREDLFIQTKFTSPAGQSDIAPYDFNAPLADKVHQSVQSSLANFTIDGQEAYLDSLVLHSPMDTIQETITVWKTLETYTPHRIRNLGISNTTLPVLQALFNDMSVKPAVVQNRFHNRTGYETDLRAFCREQKIVFQSFWTVSANRHLLQCSPVREVAQKVGVGAVAAYYSMVLGLGGTTILDGTTSEHHMKEDLEGIEAVGVWAEGQGASDWASALSSFKKLIGEL
Tatro_004946	-1.4519	5.83732	12.8206	0.000342821	CDS	contig_3	460664	461155	-		hypothetical protein		PF01172	IPR019783	ENOG41	NA							MTRGESTQVKVHYKGKQEDFIVFVDDVETYKKWQSDKSIPPAQFVSTFNVFLTHKQGAQGTFDTASKVELAAEFDTENSDEALLKILEQGSMQNMEMPGRQGVTNESMSSMRVK
Tatro_010298	-1.45024	5.06983	10.6862	0.00107937	CDS	contig_7	430985	433209	-		hypothetical protein		PF01425	IPR023631		NA		SignalP(1-47)					MPAAKSAELSPPFSMYRATIKKIAVCLLICAPLSLLWFIRSGWMLSAKPRADFNMAVPHLDVLTVDTETLQAFLEEGSIKSSHLVDLYLDQIQRHDDYLHGMLSMPSREALQKIAVALDAERAAGKVRSKLHGIPVILKDNINTHPELGMKSTSGSQALQDARPRENARLVDKIIAAGMIILGKANLSELSNFRGERLPSGWSALGGQCQSPYVRGGVLANDSKDGHSSPSGSSSGPAVVVAAGYTPLSVGTETDGSLICPAGRASVYTIKPTIGLISQKGLIPVSHTMDSAGPMAKTPYDIAAFLDVLREEDTPGCPAGGYTSVLPGSMSEFSVAAVDYTEWIFPPAYMAPEESATAEMNRKFQDAYDTLKLKARKFSEKVPLIKPEAAAIDGQSCKL…
Tatro_007910	-1.44315	5.24074	17.3789	3.06e-05	CDS	contig_4	3719987	3723268	+		hypothetical protein		PF00082	IPR000209;IPR015500;IPR023827;IPR023828	ENOG41	NA	GO:0004252;GO:0006508		1 (o952-972i)	S08A			MANSGTPSKHQQAYQLQITSNRTTKTYANRAPLEIEMTSSPRANTLAVIQLLVTTFATIRDVTRLLRTEEIDNELKAFYANVNANCTLMTRDWSRISKSAYGIDEDLVSRTLSHLGSIITTSSLKPLQGSISSATCYGGMRAFNQEWNLIQKQSDKSMRIQHVRSCTNFGKTLEERNRFIQRLNEYEDELQARYPDFQPDWISEDLLIKKSIRQPSYAVWNAAQSIFKALVACSDCECTPSHEMWAQLGLGTYRKASLNEEIDMDSGLDFDMFLSIKQDWQEAHILMSEEVKERAVVFQDDSEVKKPQTRKSIAKTKQMRVKRLCEPIAKMRTMAAHRLELKVMRDQLFKLRSERSTSLVDTTRSPITLEQFLKIGSRSFTERTRRILAVILSYAVLYL…
Tatro_003735	-1.44288	4.07968	10.1396	0.00145117	CDS	contig_2	3217129	3219920	+		hypothetical protein		PF00023;PF13637	IPR002110;IPR018527;IPR020683	ENOG41	NA	GO:0046872;GO:0005515						MALNFQEEDLIYTLAYECESQFNKLIQALPKAKPEGPIVELCADYQQRFAIWTAYLGVFARRSQCLDTRLRNFLDLQDLVTRLLDILYRSLQHCLNEMTSQRETDLGPKGDNQCVLEVSETQKAALKTIGDTITRLDRLGTTIRHSSSSTIDTRVQEHPANQNLVPFASLCANAVQALYPGADQALKEYLSKSMATRFAKMLFFNSRNKNLRARRGDLPTITEVPERETPTHEYAKGQANPVVYLSVPQAPKKHNAYSESVLSTVDIQHIRNRLRAPDEASTKFHKTSSIQVKQGNYPQVPSSKGGNNIIPCQWCGEPLNIKCLSEMDWRQHIDRDLKPYICLFEECSDGHSAYPTFNEWCRHMKLHDSRWHQKIYLTPNWLQAISRQSKVVQPRAWNE…
Tatro_005497	-1.44183	4.30313	10.7815	0.0010252	CDS	contig_3	2107172	2108019	-		hypothetical protein		PF03746	IPR005501;IPR011330		NA	GO:0003824;GO:0005975						MAQGLARKYEINADMGEGFGRWKMGPDEELMPFIDAANIACGFHAGDPSIMLKTIRLCKKHGVRAGAHPGLQDLFGFGRRKMEIDVNDMYAMVLYQVGSLKAMLDAEGVELSHIKPHGELFFYMQRDKGIMRAVLKACAIFRVPVYASQNPEQEAMCNELGIPFQGEMYVDIDYSPEGKLVPVAQSQQVTPELCYERALGATMTDSGKDINGDKFSFGFDGKPFSICLHSDVPTVLQNAKVVRQAVDEANRSRFASEISQVNYAL
Tatro_009470	-1.43992	3.28717	9.97272	0.00158877	CDS	contig_6	999426	1000092	-		hypothetical protein				ENOG41	NA							MDQPRPLRQFTGNLSAARPATASPSPQLRPQPSFRDRFWSTSSSNYHGKDSVIQEPQNNTKKGPYVPRNAASGFSKTATCPREQQPRRKVERQPSKDSVIDVYASSPLSELAAGHLYVHTGSESKSSTTDFADFMTTAQNEERLRRAANAVHARSQYRDSGYYSPSTGGRTDGRYSPSVPSSASAAGLKKLKSQPSMRTFGQRIADYIKPPRDESLPPMRR
Tatro_002243	-1.43904	4.09783	10.5529	0.00116005	CDS	contig_10	88598	90026	+		hypothetical protein			IPR000719;IPR002290;IPR011009	ENOG41	NA	GO:0005524;GO:0004672;GO:0006468						MGITTTLISGNDDETAVFAEAFDGDLSLIFRFDVDISQPLSTSSRIVTCFHEIEVDDEKRTLPDRESMRQAVYDLISHVWPICASDPSIRLPDVVLHIQQDDRGETTFTISHEGVFQRYLAGLLPVSSVKDALIRKVGVTEPRYASLESLKFSHKLGGRGGTTITRFRDQKDGGPYIYKGLSFRLFLEGDAIYRPERDTFHRELKAIYSLPSHPNLQRTPSFLVTTGPPQSASQGVGEENRVLCGMLYPFLERQSLQEVINQSNESHTSLPLVAKAKWAFQISSAMATVHSSGQYHMDLKPSNILLNNENDVVVIDWEQCGASPFFLAPEASGLWDVEVVANSETDEAQEAKPTMAYREFIGPLLDSRGTWPRRNVFQLWQRECPRALEAAEIYSVGKS…
Tatro_011258	-1.43222	3.64889	9.34563	0.00223518	CDS	contig_8	1295417	1296739	+		hypothetical protein				ENOG41	NA			7 (o6-29i41-61o81-106i118-139o166-186i198-218o238-262i)				MSGVRHNFWAVMVAFVVLNTITVGLRLWLRISSQSFGYDDYATGLAYAVFILFCAFEFRALDYGYGATDIQPGYKPMLAAEYFVIAQLLYLIAQLVAKISVALVLYRIATMAPLVRRVLIGSMAVMSVVSVVAIFIFAFQCRPLSVAWGVGTGTCLPGSTIANTAYAVSAADILFSWLYGLLPIYLLWSVQISLRTKLVVSILLGFGAVSCIATILRLNYAIEVSRVPSTASAQAVNLLLTATIYSAAEVGLAIFCASLAALKPLLKFIPWVPGSSKGTSKFDSNLEPRGPSIRLQDRQVENGSEESILQNTPRHIQKTTHYEVHYEER
Tatro_002728	-1.42821	5.01943	9.52578	0.00202605	CDS	contig_2	61521	62930	+	CHIT33_1	Endochitinase 33		PF00704;PF00734	IPR000254;IPR001223;IPR001579;IPR013781;IPR017853		NA	GO:0005576;GO:0030248;GO:0004553;GO:0005975	SignalP(1-20)			GH18		MVQSLVYLGALLAALPSARAGFNASSTQNVAVYWGQNSANQETSQQRLSTYCANAEIDIIPIGFMNGISPVITNFANAGNNCTAFADNKNALNCPQIEQDIITCQQTYGKTILISLGGGSYTQGGFSSTDVATSAAQTVWNMFGPVNSNSNVDRPFGSAVVDGVDFDFESGVNNLETFAAELRSLMDASASSANRKFYLSAAPQCVYPDYADNPALNGSVFFDFIMIQYYNNGCGVSSYVPGASTQWNYNFDVWDNWAHTVSKNPNVRILLGIAANTGAASGYVSGTQLSAVISFTKQYSSFAGIMMWDMSQLYLNSGFLDQVVSDLAASGSTPPPTSSTGGSKPTSTSGSTSPTGGGSVPQWGQCGGQGYTGPTQCQSPYTCVATSTWWASCQ
Tatro_007909	-1.42416	4.01649	13.702	0.000214227	CDS	contig_4	3716548	3719577	-		hypothetical protein				ENOG41	NA			1 (i21-44o)				MRNGSTCTPYLKRENNKSYQLALLTAKLRAGIVVMPVIFVHFTLPLAFEVFCITIPDQMANMPSLGQELPKITIADCASRCIESFKACLHEAAFVHARELSLLDNQLARFSLWTANVKALDSGRGCLDFRLRDAFDVQDAIVGVVETLNYRILSCTSTLKTLSPVTSNRVLPAINERFDSALQEIVEQITILHKFSNAIRRASRESQNLKAATTFKIEDDVGNDLEPCLKSVFAHYIRDRFPEVSDAIQERLVNTMVLRRKRVFYRRSRYGQSPAKVAERPILAGPTRPSIQINALAADQHHDESPSTNILPPRTIVQSVTQTATTFSPSNFQRASTPSVVSALRSIVISDYGNALPFPPAPCGNIMRKYRRLKKQRGAEYSSSKDRLLQNHDEHISQE…
Tatro_009160	-1.42247	3.57706	11.1389	0.00084537	CDS	contig_6	99899	101686	+		hypothetical protein		PF00172;PF11951	IPR001138;IPR021858	ENOG41	NA	GO:0005634;GO:0000981;GO:0008270;GO:0006355						MPRARKQVTRSFSACWTCRRRRVKCNGVGLPCKQCKKCRLECEGYSIQLVWVDQKTGTYPPFSRRSMNFEQTWRGWPAFSDDHIQRLIDEMDSIDLPIADHSPPLNPFTVFHSTQLTDPSILDHPTAYKSELDSQDVASLIDLSQSETPPTPYIEVSYSLLRPLTPTIYDWLSSSRDEATIFHHYVTWIAPIMIPVDSTNNPWKSVYPSTALQDSSPASRALYHAIIAQSAFNLANLYKDNRHIYHQKESVALEHYGSSLRELSQTLNSTKEAEYNACAATLYTLMISEGQARDSVAWRSHFNGAGSFVTQFVRQKPWAQSTHSWVISQSIALSFEISQTGNAKPHNRSPITEILFEGVASRQNFGYTIGASCNVLRIISSTRLFMERIAHGDVPDNLC…
Tatro_010305	-1.4213	3.78611	8.34927	0.00385843	CDS	contig_7	451828	453631	-		hypothetical protein		PF01425	IPR023631		NA							MGDLQAVRGHLPGLLNATLDQLLEGLEKNHFTSVQLTKAYLTRIDQVNETVHAVVETNPDALAVAKALDDERASGSVRGPLHGIPVLVKNNIATKDKMGTTAGSHLLIGATVPRDAFVVQKLRHAGAIVLGKANMSQWANFRARGFNINGWSANGGQTHAAYHPDQDASGSSSGSAVAADLGLAWAALGTETDGSIICPAQRSSVVGVKPTVGLTSRDLVIPVSEHQDTVGPMARTVRDAAYLLQVIAGKDDCDKYTAGIPRIPDYVAACRDTLKGARIGVPWKAIQEGLEKNPRYASEVEGFKQTLPILEAAGAVLVEADYASATKDIRDLEMPVMGADFRVNLASYLSRLVTNPSNIHTLEDLREQTQKHPLESFPERDTGIWDNILDKQKWDNTSP…
Tatro_007634	-1.4123	3.12532	11.2889	0.000779702	CDS	contig_4	2897233	2899244	-		hypothetical protein			IPR012349;IPR017927;IPR017938	ENOG41	NA	GO:0010181;GO:0016491;GO:0055114						MLLSQISYNLTQLLSLPTTPLSFITTNASILIDAAMPSLISGGWHRGERAMHREARNPHFENPTSDGLPMPYAVRVMHSQLLALGTLDDQGRPWTTIWGGERGFARPVAEGVLGIRSAVDKEYDPVYGAFWKSPDSKVSSEPDEEGIIRPEGGKMMSALSIDLETRDRVKLAGRLIAGGDMPGPDSEVQLAMAIMESLGNCPKYINKKALEPIVPRPELIPTDPDGILPPEAIALIEKADMFFLSSTNGDSMDTNHRGGPRGFIRVLRNDEGGVELVYPEYSGNRLYQSLGNLKVNPLIGLVIPDYDTSDALYLTGDSTILLGKEAAALLPRSNMAVKITVSASHLVKASLPFRGTPNEPSPYNPPVRYLLSERAPALASTDRPDISATLVSREVLTPT…
Tatro_008044	-1.41038	6.54681	20.6835	5.42e-06	CDS	contig_4	4088931	4091004	-		hypothetical protein		PF00324;PF13520	IPR002293		NA	GO:0016020;GO:0015171;GO:0003333		13 (o26-47i54-72o78-94i106-124o144-165i177-197o217-238i259- 284o304-333i354-376o382-406i427-447o459-480i)				MALFGSNAAAAGDGALQPRLSTLSTMAMAFAILNTWIALAGSIGLVLPSGSSVALLYGFIFCVMCCFCVAASLGELSAIWPTAGGQYHFVYALCTERWRKPMSFVVGWANIVGWLVVVTVQDYFGSQFISAAAVVASNGSYQITAAKTYGIFVAILVFTTVANIWGNRILGRWNDAALYWSIFGFVIISIVLLSMSDKTSAEFVFTDFNNETGWSDGMAWILGLLQSALSLIAFDVVLHMTEEMPNPSRDAPRAMMYSIVIGGVTGFGFILVILFCLVDAETVLATSTGMPIVELILQATKSRAAATILSLMLAVCFINGTNASITSVSRLLYAMARDRGIVFHNYFAHIQAGLNVPVRTIMFCFVFNILFGLLYLGPAVAFSAYVASCTIFLNVSYSV…
Tatro_008504	-1.40755	3.91657	10.1514	0.00144189	CDS	contig_5	1154208	1154862	-		hypothetical protein		PF01230;PF11969	IPR001310;IPR011146	ENOG41	NA	GO:0003824						MDRRAARSQHHHHDQSAEMHSSFDPSLPPPTVREEDCPFCAIAAAHPPFSAINPPHPFPSNLTEPASFVVLSTPTAIAFLDILPLSHGHLLLCTRAHRPKLTDVTNPEARELGSYIRLLSAALVRATGIADWNVVQNNGAAAAQVVPHMHYHLIPRPEIRASGRYRESFTMFGRGQREELDEDEAEHLAEELRQQIADILREEEDERERRKKHPQKL
Tatro_000131	-1.40368	4.41086	11.7555	0.000606649	CDS	contig_1	399766	402176	-		hypothetical protein		PF12708	IPR011050;IPR012334	ENOG41	NA		SignalP(1-17)			GH55		MLKLTALVALLLGAASATPTLSPPAEDEGLAKRATSFYYPNMDHTGAPRGFAPDLDGNFNYQVYQTVNPGDGGSLQRAITSDGSGSRHQKWFASQPRVVYIPPGTYTISKTIYLNTDTVLMGDPTNPPIIKAAAGFSGDQTLISGQDPGTGENGELSFAVSLKNLVLDTTAIPGGNTFTALWWGVAQAASLQNVKITMASSQNGNGHSGIVMGRGSTLGVADVRIERGQNGIWIPAHQQAAFHNIYFFQNTVAVLISGGSTFSFFSPTFDTCGTGISVTGGSPWVALIDGKSVNSGVTFSTTVFPSFVIENLTKDTSTPIVVLRGTTALAATSHVNTYSYANTVGGNPVYGPVQSTNQRPSALAPGGNYPYVAPPNFASNSVSDFINVKDTNQNGGRKV…
Tatro_011670	-1.40028	3.89595	11.1684	0.000832019	CDS	contig_9	590986	591646	+		hypothetical protein		PF07249	IPR010829	ENOG41	NA		SignalP(1-20)					MPSFTSSLGFLAATAATVSAAVLPRGGTVSVTPHEQYSSSIGVLGCHINTNRVAYWPGDVDCNNICVQLTYQGRSLNVLKIDSSGGAHDISYDAWNTLVFGQSATVDPQQGGGINMDWQFVDVSQCADLLHNGKLPLSAANSVNYVANCLNQPSSFAAQNYEFINILDPVCHYGYDEDCTFNLSVSNQPSCPHQLGVPNTPTGVSVQNIQYGTGKVYTA
Tatro_008814	-1.39969	3.75937	8.62628	0.00331347	CDS	contig_5	2083275	2083596	-		hypothetical protein				ENOG41	NA							MCFSVEPKAKYYYQEEIIPARPHRESYRDSYRDSYRDSGVDYYHHHHRHSASHQSHSPRTSRTAVERYSSSPRVSTYSPRISSSSTRRSVIPARVVYKETTQSRYV
Tatro_001569	-1.39845	3.701	9.43138	0.00213304	CDS	contig_1	4774417	4775542	-		hypothetical protein		PF12294	IPR022074	ENOG41	NA							MSSSAQIAPPLHPFQAAAVANIKAQAVALRPDALETISHICRMSNVPIETLDDVRQAIAQHARIALHFHPDRPSLSGHTVVEALLEDGRYKNQFETGISNGLLATQLGGLRDDWERSLFSGAYHGSSVPETAENAFNPALRPKYGALDLVRNSDGPAPRFGSCYFLLRPEVSSRSTFTYGGSQAAPKDVGTVDEFDAILAALLEECFTRDTALGVNNVRPRGMLELIKGLSKSTLVEADYKRLPSRNLDHLIEAQIHGDVLLSRDVEALVVDPSFFLRGDTGSLLEALGETYGFPLFSHHGFEMQAESCPGDFRGPTMPSLAARVAYQGKVDVQAIGESVRNLVADAEQWADRGTVAEVLQELKLLWHVLVRYG
Tatro_010047	-1.38925	5.53445	31.8912	1.63e-08	CDS	contig_6	2702914	2704616	-		hypothetical protein		PF01593;PF13450			NA			2 (i12-29o483-499i)				MSYSVNRYSRKKVAIVGSGCSGIAALWALNRTYHDVYLYEAADRLGGHANTVQWKAGKYTTDVDTGFIVLNTATYPNFLNFLSRVGKPATGVPTEPTEMTFSVSRDRGLFEWASTSLGSIFCQKRNLFSPRMWRTLFDIVRFSQFALDLLIDEEEYEPRYGGEHMMNHVHKTLTIGEYLEREGYSDGFRDDYLIPMTAAIWSASPDKCALEFPATTLVRFLWNHHLLSTVALRPKWLTLKNGSRSYIDAVMKGFPSNHLFLKTAVKNVSNDPHGRVLLHLENGKTEVYDHVILATHGDQALSILGTSATEQERSILSCFQTSQNEAVLHSDVSLMPRNKKAWSSWNFLTTSSSSTKKAMMDKVCLTYNMNILQHIPRNPFGDVLVTLNPIQRPDPSKVQ…
Tatro_002148	-1.38332	3.05823	10.6108	0.00112431	CDS	contig_1	6434807	6436253	-		hypothetical protein		PF05462	IPR017981	ENOG41	NA	GO:0016020;GO:0004888;GO:0007166		7 (o12-36i48-65o93-110i122-141o169-189i329-350o370-390i)				MAGGLSEGQLRAIVIIERVCSSISMAGCLFTISTFCFSKYFSKSINRLVFYASFGNLITNVATMISRSYIDSPNSAGCQAQAFLIQTFMPADVYWTLAMAINVYLTFYHKYDARALRRIEPIYLLCCYGLPFIPAFVFIFIKNREGIRIYGPAISWCWISNEWDVLRVAAFYALVWVCIVITMTIYIGAGRTIYKVRKQVYVFQSSDLDPISIDEVTTSHQSTDAATLTMESMSGIEPSKLGHNMSPPNYGYGGGSSSETATATTTRPQSVHAATNLSNLSNRSDGSYYYASSPPHRGSNPPRTGGHNNVATRAFRSIRRRNHERDNAAWSYTKCALLFFTAMLITWIPSSANRLYSLTHNKSTSVPLEFMSVLVLPLQGFWNCLVYVTMSWTACKNLF…
Tatro_010264	-1.37767	8.59573	29.6032	5.3e-08	CDS	contig_7	324291	325991	-		hypothetical protein		PF00909	IPR001905;IPR018047;IPR024041;IPR029020		NA	GO:0016020;GO:0008519;GO:0015696;GO:0072488		11 (o34-55i67-85o123-144i151-173o185-206i227-244o256-276i288- 305o311-328i340-366o386-410i)				MASVVPYNGTVGKADSGHSTGVSDLNIFFDTGHMTWIAISSALVLLMIPGVGFYYSGLARRKSALSLLLLSMVSVGVISFQWFFWGYSLTFSRTGNAFLGDLTQFGLLKTLAQPNGSANLPDILFCLYQGMFAAITPALAIGAVADRGRMLPAIVFMFVWSTVVYDPIAYWTWNANGWLAKLPNYDFAGGGPVHMSSGACALAYSIMLGKRTGYNKNRGLPYRPHSVTNVVVGTVFLWVGWFGFNGGSALGMNLRAIMACFVTNLAASVGGVTWILLDYRLERKWSTIGFCSGAIAGLVAITPASGYVTPWASFIIGVVGAICCNFATKLKFLIGVDDALDIFAVHGIGGMVGNILTGIFGTSSIANLDGSTFGPIGWVNGHWVQLGNQLAGVCAIFGY…
Tatro_001428	-1.37634	4.80236	16.5778	4.67e-05	CDS	contig_1	4362902	4366653	+		hypothetical protein		PF00069;PF07714;PF16797	IPR000719;IPR002290;IPR008271;IPR011009;IPR017441;IPR031850		NA	GO:0005524;GO:0004672;GO:0006468						MPYPAPNYQSHKARSNQPNSVQYPGQYTNNQNTRRDTRGQAAAYDAYNPPTAQRLQQPADAAKRLSQASYASTSSSQSRKNYKTHIGPWQLGKTLGKGSSARVRLCRHSITHQMAAVKIVNRRMAYLVQDSSLAALSKWDSTLPEVNGEMRVPVAIEREVAILKLIEHPNIMKLYDIWENRSEIYLILEYIDQGDLFTFINSKGRLSEEVAVYFFRQMISAIAYCHSFNVCHRDLKPENILITADLQIKIADFGMAALHQTASHRLATACGSPHYAAPELLKNRQYRGDRADIWSMGVILYAMLSATLPFDDPDLRVMMGKTKKGQYEMPKFLSPEAEDLIRRMLQVNPDHRITMKQIWQHPLIQRYNYLDDFGQNTGQPPDTRKGFQYTPILQHQIDP…
Tatro_005514	-1.3737	3.73116	11.2419	0.000799698	CDS	contig_3	2160855	2162709	+		hypothetical protein		PF07690	IPR011701;IPR020846	ENOG41	NA	GO:0016021;GO:0055085		12 (i72-91o111-134i141-158o170-190i202-221o233-253i301- 325o345-361i368-386o398-416i428-447o459-482i)				MDTEKTTVGSAHHDHELGVEESSGVHHVADNVFIKKAQTDRDDALDFLQSTGDQAFDYTDKEATMVRWKIDLMMMPLLLGTYTLNFLDKGILSNASVFGLKQDTHLVGQQYSWVASIFYFGYMLGQPVNAYLLHKVPMGKWLAGNVFGWGVCILLAITAKNFAGLATTRFFLGLFESVNNPAFVLITAQYYTRKEHSLRSCIWWAGNAVGSFFGDLIAYGIGHGHGPLSPWKYMFITFGGVTILWSAVLMLFLPDSPWKMRFLNEREKKIAVLRVMSNHTGISASHWKWNQACSVLADPQAWIFFCIAFIQCLPSGGLTAFNKLILTGLGYTNLEATIYSMPEHAIQLFGVIVAGIAGSYLKNFRCIIIVLSNIPPLVGSLIVYYVPASDKLTRLAGVY…
Tatro_000491	-1.36031	2.89185	10.0799	0.00149893	CDS	contig_1	1476634	1476928	+		hypothetical protein				ENOG41	NA							MSNRGSSVYVHQDSYPSRSSSSSGRSAAPSPRPSITTSREYGARDHTSQVIRSGPNTVIQHNKRHYDPSSPSPSYRGQ
Tatro_004846	-1.3535	5.3437	8.72269	0.00314274	CDS	contig_3	113005	114334	-		hypothetical protein		PF00704	IPR001223;IPR011583;IPR013781;IPR017853	ENOG41	NA	GO:0004568;GO:0004553;GO:0006032;GO:0005975	SignalP(1-18)			GH18		MRTSTVAAAAVAATGAMAKPRYLTYFDSWDTTNLPDHSVTEGVTHVSTAFAGSTVFNSGTWYQPFMPLDQIRALFDDGVKVCMSIGGWGDTIGFSEGAKSNETRQTYAQNVATAIKTLGYDCVDIDWEFPGGNGQDYRQTPNSDKVWEIDAFPLFLQAIKDAVGKDIELSIAAPGRVEDMIAYTAENVAKINDIVDYVNVMTYDLMMRRMNATTHHSGVSNSGDSISTYIKRGLSPSKINLGFAFYAKWFETAPTFNCTTPVGCPVAKLEADDGSDTGKSGAVTFEAANMNGDFQRAMQNGIADEELGGQWYWDAEKETFWTWDTAHFVAQKFTKIVAPKKLGGVMNWALAQDSLDWSHFKAMQAGVKAMQ
Tatro_011747	-1.34606	4.20989	10.5639	0.00115319	CDS	contig_9	832693	834072	+		hypothetical protein		PF00596	IPR001303	ENOG41	NA						antiSMASH:Cluster_9.2	MRNEIRDLGIGKLPSTYTANVRIQLPHSPPNCHKTLEHHCFFVILLVQPVTMAPPTATATLEEEQQQTVIKMNAAAVAPEEEEMESQLSSLSRGPNPLQGIPTFPSFHEHRKHIVLHMAAVFRNWARHGYTEGISGHVSVRDPEFPGLIWMNPIGKHFALMNGSDMLCLRISDGEIVGGNRSRPVNNPGFYIHSEVHKARHNIHAICHAHTIAGRAWCAFGKPLEMITQDICDLYGVLAVDTEYAGIVTAEQEGRQIAKALGPKGKAALLINHGIITVGQTVDEASFLLGLVERSCEIQLKVEAACAGNPNLKKSIIPHELAMNNYKMAGEKHWLYEEAQPDIQLEIELAGEVISRGLDDVKIDTP
Tatro_011692	-1.34285	5.57759	21.8194	3e-06	CDS	contig_9	659509	664712	-		hypothetical protein		PF00005;PF00664	IPR003439;IPR003593;IPR011527;IPR017871;IPR027417	ENOG41	NA	GO:0016021;GO:0005524;GO:0016887;GO:0042626;GO:0006810;GO:0055085		16 (o30-49i70-86o98-116i128-145o157-174i267-284o304-324i397- 420o449-468i480-510o516-538i893-925o945-971i1044- 1063o1128-1151i1158-1178o)				MSCRNSDRSFGPQVDPRCRTFDFTLLFEDIFFVGLPAIVFLILTPAQIWGLFTKRAAYTVRSRALRRWKSIAYAAILIIQVIYLVFRSQHAELRTKLSLPADILSSVATVTAFLLSRATHERSLRPSTVLDLYLFLQSLLNIARTRTLWLQAAGSPVPVLMTVNLSLTLFALILESIEEKKPLFQGSPEEFSGLWARISFSWLTSLLRAGHAKIISQSDLPNLDTRLQSRVLRRQLITTWSKYDPKAKHSLLKACFRSHLSSLPSAMIPRLCMTAFTFSQPFLIKTTIEYVGSDNPNSYHGKGLIGAWTLVYLGIAISRSLYYYEASRFVAKLRGSLIALVYQRSLDIRATEGGDITAVALMGTDIERIASVMEMFHETWACFIDILIACWLLERQLSL…
Tatro_011257	-1.34206	3.78311	11.2601	0.000791908	CDS	contig_8	1291452	1292514	-		hypothetical protein		PF01636	IPR004119;IPR011009;IPR015897	ENOG41	NA							MSLTEQSLPLSPDEVSSQWLSDALGQKVKSFTFTEKILLATASKLFATVTYEDEAAARAAGKPTHICLKGGFNQAVVAQYPDIMIRIYTREVGFFSHVIPKLNHVDTVKCWWSGANKEQGIVILDDLNKQEARFGEPTETWTVDQVKAAVEQLAGLHAGTWGEKSAKLPTWLTDPEHYDATILSLCGLWQGMVVAESRPHFPADWNEERITAAMKKHLKSRDPRFTCLLHGDPHAGNTYFIDGAPRFLDWQLIHVGSAFHDLAYFIVGALSVEDRKANEMSILQHYLDTLAKFGGPTFTLDEILIEYRKSLMSGIGWMLTPYKLQTMERVHAMSERYGSAILDHKTIELVESL
Tatro_011087	-1.33729	5.35746	25.5765	4.25e-07	CDS	contig_8	815563	816171	-	PSF3	DNA replication protein	EOG09264O2D	PF05916	IPR021151		NA							MSYYDVDAILTDGEKVPCRFELDVPYLGHLDNSNGLKPGSRLALPLWLAEMFALASAGEDSKPPLTLTLPPCLSEQVQAALKADPRAVALRDQSAYFYGVAVRMLDLFDERELSAILRRTFVERAADVGLHARKAEESGLGGQGEEFLRGLDEWERRLFRRGHEGVKGAKEWTDNVKRS
Tatro_002699	-1.336	4.30247	10.9019	0.000960683	CDS	contig_10	1398767	1399373	+		hypothetical protein		PF04229	IPR007344	ENOG41	NA							MPVPVQDIIKTHHFDPNDAERIAFRRVKNKLEIADPNPLWPQSYELLKDRIVSALGPTIVEISHIGSTSVPGLPAKDLIDIDLTVKDVLDEDSYVPQLQAAGFDFLFREPKWHQHRFLVAYEPVANLHVYGPDCPEAVRHKIFRDWLRKTPEDRELYAKVKREAAEAARREGEDVNGYGKRKDGVVAEILQRAFRDLGYIE
Tatro_007152	-1.32654	5.26053	15.2067	9.64e-05	CDS	contig_4	1525157	1525568	+		hypothetical protein				ENOG41	NA							MCTFFWCYVLCPCPYEKDCALAINRIVYWAGQWRHRTGKQAPVPNSGTACERQKQMFGQDAEPSWGCSVRRLIDWMVELTFVIDSAPCAECSHKCKARFDKRMEEERQSREDGRREETVSYGAPNSEWRKKWKSDE
Tatro_003855	-1.32566	6.7035	10.2661	0.00135496	CDS	contig_2	3594607	3597115	+		hypothetical protein		PF00305	IPR013819	ENOG41	NA	GO:0016702;GO:0046872;GO:0055114						MATAAGNVPVADLILQQPSVEDWQRDTDDALRNDLKASDLDPGVLDLELLKLTTYPKRSKQAPAPGIPDESFHRPGGNFRQNPESPEGPEPLKGFLGTPYRGRSYHFEPPKKTAPPKKGLGWQRPGQFHSFPGEEEEGDEDDEDEDDNKQGEDDKDDDASMEQILALVTQLYGRVERSYNAYLDVVEVEPTWPRLLNLDQTSEMFEWATQVPDGKGGFMEYPPHLKVIPNEDDVGLLKIFDKLGLLETQWIISPFIPDSWWGDIIEKGAEWVIKRIRQKTGDVTAWANQDPNFKALESYNESHRKTATDVSEGRNLGLLGDWYSDRRFAEQAFTGTNPTTLVNIAKTPGNLLQEFIDAAERLGYKEWHQKLTKAQSKPESLFVQDHRYFREAFGAAPDE…
Tatro_004050	-1.32513	3.1173	8.32164	0.00391755	CDS	contig_2	4210491	4213846	-		hypothetical protein		PF00023;PF01048;PF05729;PF12796;PF13606;PF13637;PF13857	IPR002110;IPR007111;IPR020683;IPR027417	ENOG41	NA	GO:0005515						MSDPDNYSVGWICAITTEYVAAQAFLQERHDGPKHVSVHDNNNYTLGRIGTHNVVIAVLPNSEYGLSSAASVARDMLHSFPNIRIGLMVGIGGGAPSVRHDIRLGDVVVGVKSGQGGVFQYDFGKAIQNQEFHEAGFLNQPPTLLRAAVSGLMAQHEFNGNQLEEAIDNALSIHQRLRKKGYKRPEAATDRLYQSDVIHPPGDDVACAVACGDDPSRFVERRERNGEGEEEDDGGGDDIVAIHYGLIASANTLMKDALIRDRLITKKDVLCFEMEAAGLMNHFPCLVIRGICDYSDSHKNKKWQGYAAMAAAAYARDLLLQIPPNKIEAEEKISDILSGIHKLTEESRDIAKEQLQIHKDQVRERLSEKEEKIHQLFRLSSSNDATYEWYKDQVEERVE…
Tatro_002415	-1.32032	5.99221	12.0145	0.000527884	CDS	contig_10	575039	575750	+		hypothetical protein			IPR000845	ENOG41	NA	GO:0003824;GO:0009116						MSDPNVYTVGWICALSTEFVAAQAFLDDSHPPPENLPPSDSNTYKLGRIGHHNVVIAVLPNGVYGISSATGVAKDLLRSFPNIRIGLMVGIGGGAPSAKHDIRLGDVVVAVSNGQGAVVQYDFGKAIQGEDFQELGYLNQAPILLLTAVNNLKAELRRNYQRPDESSDRLYQPLVIHTAEGEADCSTVCGNDPLTLVELRGKISFALKWRPLV
Tatro_006216	-1.31405	6.81151	10.3144	0.00131997	CDS	contig_3	4318910	4319709	+		hypothetical protein		PF00702;PF13242;PF13419	IPR006439;IPR023214	ENOG41	NA	GO:0016787;GO:0008152						MPEINAILFDCDNTLVLSEELAFEACADLINQICAERNVPVKFTGETLITEFVGQNFRGMLTTLQKTHGIEIAPDDMEKYVLMEEDAVIAKLKAALRPCVGVDEQLQALEAKKQHQLAVVSSSALRRVRASIEKVGHDKYFPGDVVFSAATSLEKPTSKPDPAIYLHALKVLGKKAEESVAVEDSKSGTLSATRAGIKTIGYVGPYADAKQEEMEGVLRSAGAVVVMRDWSEFPGALAKIEKGEV
Tatro_000302	-1.31387	6.26981	9.51198	0.00204134	CDS	contig_1	976242	977781	-		hypothetical protein		PF05730	IPR008427;IPR014005	ENOG41	NA		SignalP(1-19)	7 (n3-14c19/20o105-127i139-160o180-206i218-239o265-287i299- 319o339-363i)				MNLWLLAFAALAAMPKVLGQDASSASSSALQAVAEMPACARECLATSITKSHCDLTNTTCVCTNPILQQTMQACVLESCTIKQALSTMNLTAVGCDQPIRDRSRAYIILNDAFGTVSGLFVLQRVAYKIWSKVGMGGDDWMAVATILVGIPSTVISAYKVSNHGLGRDIWTLTPSQITDFGLYFWIMEILYFLEVSMLKLSLLLFYIRIFPGKTVRGILWTTFAACSAFGLSFALVAVFQCTPVKFYWEKWDGEHHGTCLNINSIAWSNAAISIAIDIWVLAIPLWQLKDLNLDWRRKVGVGMMFCIGAFVTVVSILRLRSLIKFGSDSLNPTWDFFDVSIWSVVEINVGLICVCLPSFRVLLVRLFPKLQGTTERYARSSRRNRSSNKRVSRLPLGHS…
Tatro_010963	-1.31367	3.43836	9.12017	0.00252806	CDS	contig_8	434192	435446	+		hypothetical protein			IPR000719;IPR011009	ENOG41	NA	GO:0005524;GO:0004672;GO:0006468						MIDDEWRYGAPGGFLYPGGPSNWFILDWDQRRVISVTMDERQETPDVAIGHLKKHIDILGPDVYAVQLSQNGELMSSSTNPEDDQTMSVYYPPLQDVQRPKHVNTVLRSELLELNRFGPNVDLVSYLPRGDATEQTKVAFKYYILSECLHKFWHEMNVWMRLPAHPNIVPFDRLVLDELRGRVVGFTSLYIPGGTLDQHKSRMFKLEWLQQLISVVDDLNFKYGIAHQDIATRNLLIDPKTDALMLFDFNYCGQIGGIGYGEDRNDVQGVIFTLYDIITGDTHFQDVRYSERNPADVQELEEWVQHPDVKLDHPVSEYRAVLNDWVYKRQAERQISHYKEESEYIEWPEFPQPPPEDWPCRDIKGNIVRIGQRVFLARQRRGERERGKAVVEWERPAQT…
Tatro_001266	-1.31316	5.12728	18.1346	2.06e-05	CDS	contig_1	3859037	3860225	+		hypothetical protein		PF00106	IPR002198;IPR016040	ENOG41	NA	GO:0016491;GO:0008152						MASIAKTVVATGVSSGLGFEAIKQLLSQQAQPYKVFLGARNTQSTIAAYDSLAYDRSGHAVTVLPLELSDLKTVKTFSQQVLDKIGGEKIDYLLLNAAISEGAEKPGPGGWRWCQSLVVNHFSQHYLTHLLKDKLIESKSRIVVVSSGAIRRITDPSILDEMLKGGSGADFMNVYSATKFVQLLGAHWWRRELAGQCDVVACSPGLIPGTGLGRNSGLQLTMDMADAKPVATGAQSILAAFTRSDFPSDPDQIFLTSWGEWWSKETIEPSLNKDLQNKWSWSKEEIEKEAGITA
Tatro_007845	-1.31074	5.06257	16.4439	5.01e-05	CDS	contig_4	3554884	3557462	+		hypothetical protein			IPR023631	ENOG41	NA			2 (o20-39i60-77o)				MRINSLFTPHLGASCPVQHLSRYFWACTDSFTAATAVWARLKRRSSFKMARSKRQYCTSILVIAIVCLLCLGSIAVGKSHEMAMPIQQPPSVLNLGEAVYFVSPSSKHKSTLSNNLSIFGPCTVIRLSSPYVTSEDLVEVRERFSQDDVWTTDFLPTLIFHSQNTHQTVQFSAAAHKTLESWGSQAISIDVSEDPGAPSGPYYCNGVQLHEVYRLYPDTAGAFISATIQSPNDPYLYKSFNVSVFTEEYPSALTIGVPSRLYFTPTKEKPLAGLRIAVKDTQNVRGVKTTGSSRAWARLYGPQEKSATGVQRLLDHGAIVVGKLKSTQFGESEWATRDWVDYHAPWNPRADGYQTPSASSSGSAASVAAYEWLDLSTGTDCSGSVRAPAAIHGLFAIRP…
Tatro_004159	-1.31009	5.88738	24.5956	7.07e-07	CDS	contig_2	4550153	4551702	+		hypothetical protein		PF00775;PF04444	IPR000627;IPR007535;IPR015889	ENOG41	NA	GO:0008199;GO:0003824;GO:0018576;GO:0005506;GO:0016702;GO:0006725;GO:0055114;GO:0009712						MAPSHSQSGQEAAAVPTPPLLDLTIDNITQNVVRINSQSGDARLNHLMERLVTHLHDFARETRLSTHEWMAAIQFLTQTGQICSDVRQEFILLSDVLGLSMLVDSIDHPKPPNCTEGSVLGPFHTHDAPHLPIGSSMSSDAAGEPMLALCTVRDSSNRPIQGVKVDIWETDSSGHYDVQYSTREAPSERCIMTSDVDGSFWFKAIRPVSYPIPDDGPVGKLLGRLKRHPWRPAHMHFMFEKPGLDHLITTLFIRGDQYETSDVVFGVKTSLVVDLDKVDKETAIKYKVPEGAWLLRHNFVLASTRETEDLRDKNAIEAMERLGLKSKLIDHLHVPDLD
Tatro_000353	-1.30228	5.46356	8.76648	0.00306817	CDS	contig_1	1109846	1110874	-		hypothetical protein		PF00561;PF12146;PF12697	IPR000073;IPR022742;IPR029058	ENOG41	NA							MPFLKLEDRDRQLYYTLTSPTATTSSKITTIVLIHGLGSSSSYYAPVIPKLVDAGYSCLALDSHGSALTKLTGQGGDLETIIQDIGAAVSALKISPSHTIIVGHSMGGIVAPEATLRYQFAGTVLLGPVYPNEGLGKAMEDRIQKVQQNGMDGLADIIPKAATASTATALQRAFIRTLLLAQSPEGYIANCRAIINASVPAYDKIKSPLLLVAGAEDMVCPIELSQKIHDSWGSTDKHLQVLDKTGHWYCIESPNQVGDAIVQFSNGIKSV
Tatro_008482	-1.29537	3.77233	8.465	0.00362045	CDS	contig_5	1100517	1101003	+		hypothetical protein				ENOG41	NA							MPCSLPCHYHYLKANRWIVVIQSQFIRIQITLQPCRPFKMENPGGNSSNNNPEQQTSLMGGHAQYLKGVGEAAVGSISGSKAWADSGVHDKEAGLAAMKKAGEQRDPNQGYGRAEEWAGKLTGCEGMQKEGFESAHQRKD
Tatro_003625	-1.28873	4.17486	10.4552	0.00122307	CDS	contig_2	2855193	2855906	-		hypothetical protein		PF01648	IPR008278		NA	GO:0008897;GO:0000287						MKPLRSFPFPLNIGTDICQISRIYGILKSPRGLRFVNRILSPEEQANKDPRLRCLEDRPIVKPFKADELYPFEKNKGGGGSISEEMARRDPDVWTAAAFVAGRFAAKEAAIKAHSHRRLTFHDVVIERRGRKEERLGSGPPVARIKGEGEADADVSAMISISHDGDYATAVCMAHDPSVGVEEEEDDIVRRWNMGEIC
Tatro_005992	-1.2886	7.26343	13.5541	0.00023178	CDS	contig_3	3620579	3624186	-		hypothetical protein			IPR011009	ENOG41	NA							MESILPMGGFQLPFQRRLSRLYNDTKKSSDFVKEPAQHEDDPEIKALYRKLRIQKDRFVSWGLEWSDPNQSAEIDESLSKAGLSEVVGSIMSTIKDILAEAEPLWLSYKRVVEGVRPSPDRKAPLVQWDKGRFEGLIHDLTASIDTLYDLSRMRSSDTLNSPVTKSTSKASASEGDFRPFESTRMQTPQQIDPKSLTHLQPLQDGLSTVSASRRHVVYMSKTAYSELTTQGATRQPWAPLLLEYAEFDPIYSTTGIMPPMARFEKLSAGLQRDPQRAPGSWTGLPRLLGYFEDLENSRLGLVYLFPPSFNTLASNRVSQNPQYSLPTLSDLLARGDSEPPLEAKFRFAYNLANTVFDMHARGITHGNISDANILFSKSTAPGNSDGTGHVDIRRPVLSS…
Tatro_006181	-1.28839	5.58587	17.2828	3.22e-05	CDS	contig_3	4216118	4220085	-		hypothetical protein				ENOG41	NA							MAKAQGQISQIFPEYILRDKSRACKQRFKECFQIPGLGYDDWLEQRCAEFNWWMSGLNADKRGPESLDAKLKLRPDVMEIISTALDGLEGSLSSYYGIGLAKLSSQLPDGKSTGISEAIGQSMYSADVERSPSPWSDMSDSSHNYTTSATSGYGIYYEPRVYIVTNLEILIRIHTAIKRSSLKFSNQRADEALKQADEFYQRQKAASGEHSALQGQNGEHERFRRYLTKLVLWNGYTQSLIQRMNFRIAKLDKAFKSKDKNCSQILLQEKKLLVIFRAYFQDPARLTTIQRRLINANVIRRNRLIYASSATKHPSQVKEENQKPPKPSDVVHQSVTVNRAKTVLTSSQLQPQLIEPDELTKGSKKTIESLVVQPATATDSRFTVTGALAPPSVNKSAET…
Tatro_004455	-1.28538	2.71924	8.45061	0.00364921	CDS	contig_2	5472343	5474482	+		hypothetical protein		PF00023;PF12796;PF13606;PF13637;PF13857	IPR002110;IPR020683		NA	GO:0005515						MEVDKTKPGLLDMPNEILIQIGTLLVRAGDIAALARACQRLNRLLGDYLYRDNEKNGKGSCLMWAANLDKIETFQRAIRAGVRLQDHGYLVFVVSCSGSSRVAEVVLASPGADVMAEDTDGWTPMTLAASYGHPHIVQQLVEHGADISSLTRGGWSPVNLACCHGRFGVAKLLLDGYGASMECESETGWSALRSAAAYGHTEILNYLLGRGADIKVRNNVGWTCLHSAADEGHTSAVQALLDHGANPEDTAYQGWTALTLAADKGHHDTVELLLERGVDVEQSCTNQWTALCMAADHGDLYIIKLLLDHGANIAVRAAGGLFPLSLAATNGHYPAANLLIHYGADIHMTTNAGWTPLMMASDSGHAEVAKLLIDKGADIEARSETGWTALVCAADGRHL…
Tatro_000299	-1.28195	5.63134	25.4327	4.58e-07	CDS	contig_1	966429	968130	-		hypothetical protein		PF07690	IPR011701;IPR020846	ENOG41	NA	GO:0016021;GO:0055085		12 (i82-106o112-134i146-164o170-193i205-226o232-255i288- 310o322-342i354-373o379-402i414-437o443-462i)				MSTTTTTTAQYEARPAPEAIELRHLGSGSSSGRQIGPETKEAHVEEAGPPHISNGDDGGDPPMNAHTEAERWNRPVKNIGRLAFAFVSFAIAGMNDAAVGALIPYLEEYYNLSYTVISLIFLTPFFGYSVAAFTNARIHVLFGQRGVAIMAPICHLITFAVLASHPPYPALVVCNAISGFGNGLTDACFCAWVGAMDKANTIQGFLHSCYSLGALFSPLIATSMVVKAGLPWYTFYYIMIGMSGLEFVGLVIVFWDKTGAAYQAEHANENAEAGAAGVGTREAMKSKVTWLCALFFFAYMGVEVGLGGWVVTFMLRVRHASAYASGISGSGFWAGMAVGRAALGFVTERFGERLCLAIYLGICLGLQLLFWLVPEFVVSAVAVAFLGFFLGPMFPGAVM…
Tatro_004758	-1.28138	5.26172	20.9987	4.6e-06	CDS	contig_2	6391995	6393768	-		hypothetical protein		PF07690	IPR011701;IPR020846	ENOG41	NA	GO:0016021;GO:0055085		14 (i69-86o106-125i137-154o160-182i194-210o222-247i280- 301o307-329i349-369o389-408i415-435o441-463i475-502o556- 574i)			antiSMASH:Cluster_2.8;SMCOG1005:Drug resistance transporter, EmrB/QacA	MDNLRGDTSRSDTPLLRDCEPLGGYSTIATGQLNGTRTEQHGSESPSQDAQAGVQQVEAIAIVWTRTDLIIAYILIWVVYFVMLMQQNTAAVLSPYITSAFRDHSLTPTVGILSSIIGGVCNLTVAKILDIFGRPQGYGLSLLIVSIGLVMMAMTTSVEMYAAAQVFCTVGSSALLYSVNIFVSDTSSLHNRGLMTALTSSPNIITTWLGGPISQAFLTGPGWRWCFGMFAIMVPTLCSPLLGLLVFNSYKARRLNLVAPQKHVRTLWQSVRHYVHEFDAFGLLLLTSGLAIILLPFNLYALQADGWHSPLIIGLLVFGVALIVSFIMWERFCARVTFIPYSLLLDRNMVGSCILGAVLFISYFCWNSFFSSSLQVVNNLSVTEASYIVQIYGLGSSLF…
Tatro_002152	-1.27427	7.15449	18.2407	1.95e-05	CDS	contig_1	6450458	6451871	+		hypothetical protein				ENOG41	NA			7 (o36-55i75-99o119-141i153-172o197-222i234-256o276-296i)				MSAYFPYTPEFNGLTGQQIQKIADSQSPIKPAGAGIAIQGVVYTTAILCTTVFSLRVWVRFIRREHGRPIGIDDYLAVGGFGPYLPACALAIAGTYYGVGAPDDAVTPFMKIRAKELQLLYELIYFGSSTLTKFSIAFTILKICTQKRYRFALYGAMGTMALTAFGALIFLFSDCRPFATRWNPFLGKCWAPAPSGWFIMSYIGTSIQVATDWVVAITPFFIVRNLQMNRRKKISVCAILGLGVLASFAAIMRIAMYPQTDERYHPKDNLVKEAQLVIWSHLEGSFGIIACNLPPLKQLFKAYYRGSSGRSGNQSAPLSTNGRGTQLGDLDAQGKSHMKAGSRNTWNRISEDDDTSSKHHIIRETEVRVETSSVDPREDRHDQWETDVKAIV
Tatro_006263	-1.27416	4.99076	9.81966	0.00172656	CDS	contig_3	4444227	4444860	-		hypothetical protein				ENOG41	NA							MPVTEFALIKLRGQYDTLEFLETLMECQEIQDNWVRNNQAHNLNPGANVSSMYTDATNQSTLLITAPWDSPEAHGEWIQSAENRMANGSLSEFTAPGADSVLLFHMEPAGKRPQMREAFKHKDSNDTFDVCRITVKSNHREALQLKYQALEDELRKEGQEKSIWAGWRIETFEEEEDLVIFWAGDVLKERLQGLASLALKKDHRRFKHIV
Tatro_002853	-1.27366	4.74355	14.9248	0.000111885	CDS	contig_2	419273	421646	-		hypothetical protein		PF06985	IPR010730	ENOG41	NA							MADPTGRTILHINFGDIIDQPLALTGATKYRFRFLDVAALAHKSTVHVLEFEDLPAEPYAVISYVWRGLPAHPDVKSPLPNIHVEGIEGADPISVDVLRLISLAAESFGCRFVWLDALCILQAHEDDKAWQIQRMYDLYRNCRTCIVAPGGLQRLVAPTEETSWMARAWTLQEAIAPPMVHCIFEWSLGNCIMQSNFPLKIEEIERGVAAVAPLNFTLLTAMKGTGFEMLDWSGKSIQKPSPDFQIRMFGDRSRSHPQMRELVDAIDMKGKTGMHTAIWRCSFMRMAKYPVDTVFSIMGIMGVTLDTTKFGHDDRLEATIALMQAILARGEHAEWLAIATRVVPNPRLSTLPAFPQTDASRKPVLESREGMKDVADVMDTGWRLADTPKGTMSDDGYFR…
Tatro_011001	-1.27285	4.54932	10.3143	0.00132007	CDS	contig_8	547432	548913	+		hypothetical protein		PF04678	IPR006769		NA			2 (i317-337o349-368i)				MFAASARSSLGVLPLISRPRALLRGANCTRPHQWLQPSIQQRFHVPSRAFSTSKAVYEDESKSKSRKLPEKGEEADGKDAKRHGAQKKADDRPWHRLSGSKQYKETSPDPSGGDESKGRVLTTPTRLLKIILPMPFHPQQDTINESEDKDYKNNGKRVEPLALLVHPQQPLSYLERLIQAEIPPLVVRGREKLPDIIFRAEADHKETPGKSSERGKSNVASYSGLGREGPTNDEEANWVRWSGSTEVGDFIRDAARGREFAINIEGFHHELRVAVPSFRDRTYYMRLQLRRMSKDIDQMSKIKSECDLLAHKGAHRLAQGGFAALAAWWGVVYYVTFHTEFGWDLVEPVTYLAGLATIMGGYLWFLFISRDLSYKAAMNITVSRRQHALYQERGFDPQK…
Tatro_005375	-1.26947	5.39647	15.4695	8.38e-05	CDS	contig_3	1772311	1773788	+		hypothetical protein		PF01370;PF07993	IPR002225;IPR016040	ENOG41	NA	GO:0003854;GO:0016616;GO:0006694;GO:0055114	SignalP(1-27)					MGQILIALVGGVICLVLYLLKLNSVLSHTPQEVVDRAGEPLTREHIKDVFERVKKDGLGSEGKLPPRKDRRYIVVGGSGFLGGQIILHLLAMGTPPEAIRILDARRPFTFRKEFSQGAPSKVAYIQTDITNEAATLKSYDAPWPEAVAGLPLTVFHTAAVIRPFDRYKILYERTSRVNITGAVHSLEAAKKAGASVFIYTSSSNAALKQVKWLFAPWGATQQPEGFIQNLSNEDFFEPLRQPHEFPSIYAQSKAEAERLICGANEADVGAGAPALLTGVIRPGNPVYGHKDDNIAGKMLALGGFPSWVPANVQNWINVHNASLAHLQYEHALLGEHGGKVAGRPFIVTDKGKPVRFQDIYTVLDSVSTTGMKVSYPPPVLILMFSYVVEWYALLVNAVP…
Tatro_002916	-1.26323	4.64496	8.39071	0.00377143	CDS	contig_2	613390	615453	+		hypothetical protein		PF03659	IPR005197		NA	GO:0016787	SignalP(1-27)			GH71;CBM24		MLPKLNLVRRLGLGALAAAALSSLSSAAPANVAIRSLEERASSADRLVFCHFMIGIVGDRGSSSDYDDDMQRAKAAGIDAFALNIGVDGYTDQQLGYAYDSANRNGMKVFISFDFNWWSPGNAAGVGQKIAQYASLPAQLYVDNRPFASSFAGDGLDVNALRSAAGSNVYFVPNFHPGQSSTSTIDGALNWMAWDNDGNNKAPKPGQNVTVADGDNAYKNWLGGKPYLAPISPEFFTHFGPEVSFSKNWVFPSGALIYNRWQQILQQGFPMVEIITWNDYGESHYVGPLKSKHYDDGNSKWTNDMPHDGFLDLSKPFIAAYKNKDTDVSKYIQNEELVYWYRRNLKGLNCDATDTTYNRPANNASGNYFEGRPDGWDSMEDAVYVAAFLKSAGTVTVTS…
Tatro_011344	-1.26273	4.45742	9.77802	0.00176611	CDS	contig_8	1550465	1552460	+		hypothetical protein		PF00656	IPR011600;IPR029030	ENOG41	NA	GO:0004197;GO:0006508			C14B			MCTDMPKRYALLIGIDVYLNDGSRDSSTYRKLSLHNLRGCKNDVEAINDFLRDEYKFEKISILSSPVAVIKDEEKGSGSSVEPQNRLPTFANIEAEFDAVYVNAAAGDFFFFHYSGHGALLPRQKDSPKSSRMEEPSLITADFCCGQPAVRGWKLNQWLRKLNKKGIQIVVTLDSCYSGGSWRTTGEYISYRTPNNFSVPSNLPIEDQTTADSHNIMELVLRDAGMESSWSINPNSFTLIAACGIKEKAAEKAINGKLYGAFTWELLQYLRKSNNNGKGCLNVTYRMISDQLNMRLEGQTPAVYGRDRLLFFGSYEPFSVTPLVMQLQDNKVVIPAGRAHGINVGSEFRVLPEIYGVALSVNKVEEFQCNAIVSDEFSLKLKEGRPVVISSRWSLGEEG…
Tatro_000079	-1.26067	4.38392	16.9386	3.86e-05	CDS	contig_1	251902	252619	+		hypothetical protein		PF08510	IPR013717		NA			2 (i89-108o128-151i)				MSGSDVDGSDGEYMSDNQSSGSDDQDSPPPPLSQNYFAPPFYGRPPTPLPPSPSLTSLLRPSRPTTPDASDDDIAPVPRTAPKVPTYEYYGFVLYLFSSLIFLMYLLWSYLPSPFLHALGIYYYPDRWWALAVPAFLVMTVVYIYVALAAYNLEILTVPMTSVETIVDGAGALAMIDSKGRLKGSGKREKKCESNGKLRWREVWNEGTDAVLDVPLAGVCEVLYGEGRDVSDGEEEML
Tatro_001245	-1.25803	3.92453	13.1136	0.00029316	CDS	contig_1	3793163	3794376	+		hypothetical protein				ENOG41	NA							MSDTAMAQASHPTLANLPPPDPNPETPSEIPGTPTSTTTSLSAISTTAIKDGHRGHFHADLYFRGHQNNPSATTLEAERADRISRLAGLERVSTLRAAPQTPTSTGGRASSLSPQTTPTSTAGFPLNYPATQHLTPAYFDSNGQPVAVTKMSTVGTASATESHLADSEGRRTVGDRDEDILSTDTNYREGESVTSTSVDQDAMDEDLEGMGAHSMGGFEDRMSDDGSASLVGFGEGAGSTVSGPIYHRRPAPGAAYQWGLERTNSGMSDARRERDSYMSGGGDAPMSATAAQERQYARMMDGVATDGPPTNPISPDQDVFVDTTFRGPVPVGRQQQQPAREAAGRIVQRLDSGESRAGPSGMGSPGRGDKLGRFYFESDKRDD
Tatro_006044	-1.25752	6.42003	28.4722	9.51e-08	CDS	contig_3	3807450	3809082	+		hypothetical protein				ENOG41	NA							MSLPTSGPGAQSEFHSHSHSQPQPDSQPGSQPGSQPGAHPQSQRQSQPQPHAQPQPQAQQPAPSALLRPSEHRDRGNPLPLFSFQQPNPSPTSLVPSTAEGKPIPVDDSTVEYRTSALRELNHNFPSHRYAKSTGAQSSTYSEPVIVRSYYPPLPSSRPSSSSRGPAIHGGPISGSGIGAGSQVGRFAEAVAGGLPLPSRLVSGEHGMLSTMVLSFGKKPVNGRVEDETRLPPMDAFSFKSFMDNIEAQGGGLAGDINADLDRIAEICARSRYSLSNQYEVHYTPHGSGASFLNPSAQSNDSQGPTLQAVSAEDEHSVGASSTRRKRRMARRTSRAVGTLETIISSSRSSDEEQASRKKSAAEIAEQVRGRSAQKSSAHSSASSSSSGTLDDERRDSHL…
Tatro_006745	-1.25696	5.40623	16.1478	5.86e-05	CDS	contig_4	239908	240664	-		hypothetical protein		PF01088	IPR001578		NA	GO:0005622;GO:0004843;GO:0006511			C12			MPTEGVYIRPNGQKTFIPLENNPEVFTSLVHDLGVSPDLGFYDVYSLDDADLLSLVPRPVLALIFIAPEPVYYALRNQDGTTVSPPQLTYDKSGDEEPIIWWQQTIGHSCGLMALLHSVANGEARKFVLKDSFLDGLLNQATPLKPVERAAALYNNEELEKKHMKAARTGNSQPPGANEENFNHFISFVKGKDGHLWELEGATDGPLDRGLMREGDDVLSEGALDLAVRKFLKVSNGNPNFSIVALARKPE
Tatro_006638	-1.25629	5.51043	8.75233	0.00309208	CDS	contig_3	5535802	5536506	-		hypothetical protein		PF00881	IPR000415;IPR029479		NA	GO:0016491						MSSTVSADQFLAAAKYRRTVYGLKGTSAVSDKRVEQIVGEVLSFSPSSYNTQPVRVTIVTGEKHKQLWDTIIKTAEPILKGAGEAVWTAMSGIFESHKASYGSVVFWESGDSIKAAGETHKSGAHMFGQFAEHSTGMAQLLVWTALELEGLGANLQHLQAIPPVEAEIKKFLQVPADYSLKAHLNYGDEPGPHSTTVPEKLPLSETLKIVN
Tatro_003336	-1.25622	4.40283	14.1922	0.000165054	CDS	contig_2	1958959	1959766	+		hypothetical protein		PF06320	IPR009395		NA	GO:0031083						MSTSSIDALRRLAARSNSNNNNNNASSSSNNNKKSNGNMPPAVAASSSSSAQPRWFAQAASPPSISSTTAAAAASPALQPTLPSAETQRHVAEARAAVVASMGNMLDSELQSRAGILHENAAALEKQERDVLRATEGLRRETVKLKAEADKAARKVKELGNVQNWAEVLERGFLVLEETVRLANEGEDEDGSEGSCSCSECGRGGSGEGSDGEGDEGDGRDGRDGVDGIGERMDVDTMSDASRSLMELASSTGTGRAKGSETASISTG
Tatro_002700	-1.25507	4.35694	9.63627	0.00190773	CDS	contig_10	1399889	1401113	-		hypothetical protein		PF01048	IPR000845	ENOG41	NA	GO:0003824;GO:0009116						MASKETFTVGWICAIQPVYEAACAMLDEDLAGPELAEHNDSNTYFFGRIGKHCIVIGCLPSGHRGTTPATRLAKDMMRSFPQLRFLLMVGTAGGVPTTTRDIRLGDVVVSQPNKVSGGVFQHDLGHQYNSFWHTGHLNAPPPVLLNALPEVKRRHNNPAKYGGIDQHLQLLSEDARFQRPENDYLFKKDVDHNIFGYKDCSKCDMNGLVTRQLRNLKRAANVFYGTVASGSTIMKEAKERDCINDDEENRGVLCYEMESAGLMNDFPCIAIRGISNYADSHKNDEWDYYASATAAAYAKELLLVVKPMKAKPLLTDTTIAEIAASIRHRIDSGIIIDEAALVELLQQPRANEMLCHESNSQGSETVMDSINSFDSTPTVILVKQLK
Tatro_005407	-1.23742	6.13866	21.3814	3.76e-06	CDS	contig_3	1880503	1881196	+		hypothetical protein		PF07081	IPR009784;IPR013320		NA		SignalP(1-18)					MLLTTTIASCLLAASASATTLQWHWLNNPGVQPVSPLGRSITIQVPPDTDVWRPATRKNNFTAPYLYTTVAAARFSSVQVTVTAPWKTLYDQGGLVLAFPNRHSPNATRFIKAGIEFNDGAPALGVVATDILSDWSLSPITEKQTTANAEATILVERQDTDAWVYVLENGGQTRRALRQVTWAFNEDDAQGLAREVEVGIYGAKPTEESGAGHARDTIAVTFSEFALNLV
Tatro_006557	-1.23742	5.90554	17.3672	3.08e-05	CDS	contig_3	5320719	5321926	-		hypothetical protein		PF00170	IPR004827		NA	GO:0043565;GO:0003700;GO:0006355						MCDSPLFGEFGLGIHNNLPGPIFPYSFDLYRDDPIDNLVDPGLTATPYTSSPNSSFPSPEQLSGSSPLSCHEYFVDPRDSIGSLDAATIAPRETVAHNNTAVAKNSSHGPSSHNISNARSNNGKPSKAIPSSALASASSSSSTTTTPAAAPQPPANTSPMVTRTRKASSQNPDASGSAAQPRAKKQKTTITVKLEPQEPQQQRPRQQRQRQPSPPKRKPARRGSTAKKEDVAQRTKNLERNRIAASKCRQKKKEWVVDLEVKKDSMQLRHAELRAEYSSLVEEVTAIKNELMAHAKCQDPNINFWIEKEALKYVERCMGPPPERRPSMLGNAASGSSTLPSPAESHRSHQEPPLPRPEGDINLDYMPDELLTGDFV
Tatro_002416	-1.2288	5.04829	8.22438	0.00413314	CDS	contig_10	575836	578192	+		hypothetical protein		PF00023;PF12796;PF13606;PF13637;PF13857	IPR002110;IPR020683;IPR027417	ENOG41	NA	GO:0005515						MAAAAYGKDLLGQIAPSRVEGERKISEAVFGLYNVAEEHCNIAKEQLQIHKDLAAKSLSDEERKCHQAFRLTSNSKDATYEWYKDRVEDRAKNTCLWFLKHDNFQKWMNQESGPLLVTADPGCGKSVLAKYLIDHELPQPATICYFFFKDQDQNTSRQALCALLHQLFAQKPALIKHAMPQFNKDGQALSKSTASLWEILRDATKDPEAGPVIIVLDALDECAESEFENLIRNVKGQLRHGHIGSKLKYLLTCRPYEQITLQFHSLLHSFPDIRIPGEEESEAISQEINHVITYRINQLSVQQKLTPEITSNLNTKLRSIPHRTYLWVYLIFKHLEEGIYKKTKKGIESTIDTLPGSISEAYERILNKSKERQAVEKALSIVLAAHRPLTVAEMNVATS…
Tatro_006336	-1.22858	3.98912	10.0084	0.00155828	CDS	contig_3	4667060	4668187	+		hypothetical protein				ENOG41	NA							MPSAQGPMETQVWYLKDDPKWDKEKPYYSNIPFEHPDAKQTNLETEPSNVTAVDIRGREGEFDLEQHGFCVVRTDLDDIDNIYPNFADPYWVQDSYYARLEKWMRAAIGDDKIRRIYIYDHTVRRRDPGLAVESRGTEGALQPVLAAHTDHSHGSGPTRIQAHLSEEEAKSLMQTRFQIINVWQPLFGPLEDWPLGICDPKSVHQEDLVHTDLIYPHYFGEIYSLRLNASHSWFYLSHQMPNELLLFKNYDSKLDSPTRFTPHCGIRNPMTSETARPRESIEFRVMVFYNDE
Tatro_001089	-1.22779	10.3107	11.1485	0.000840983	CDS	contig_1	3323466	3324243	+		hypothetical protein				ENOG41	NA							MLLTRFTRSSRIASDPATIMSEPLTKVDSAVQGLSSSPPKEKGHRRTSSSAAGVMTINEINESHAPLKLAVETQQTAWKINQRPKDLDNDQLLMIPLTAPPIKSITLKFPHGKEVVARNMKGLTIGDALSAIHKANKNRADDELDNPYLKGFAWDQGENYFEVHLQSQPATGMSSGGGGGKKKKKNKDADE
Tatro_006182	-1.227	4.51335	11.9822	0.00053711	CDS	contig_3	4221762	4224388	+		hypothetical protein		PF00082	IPR000209;IPR015500	ENOG41	NA	GO:0004252;GO:0006508			S08A			MDKSCTMIRSGIIQKLQKFSARRLKNEIAEVAQTCNTQTARGPPHVTQELDDDIQLLYSTLQQYQSCNTGGSERDIMINIRLNGYRALGKNSDPASFIVDNASAEFGVLFLDHPHVGNGYWQETCVQICHTRPPELPRVKFTDLGPNPAATQAQYEPIACESFCQQISCRNQDLIYLSTRDGGLVYHKRSDVNRDWLASCEAVSLANAFTKPELKLNDKSKAILGMLLAKTTWEFYDSAVIGQGLTSDNIHFICEQRANIAGAFVNEPVLLTRFSQSNGQMSDTGIQIGGNVSSATMNLIHDMPKILALGIILLEIETGKIMRRHRENPRVCPPGLFNINTDYKIACNLVATGPNAHTESIIPDLNKLSPLRTILPLCIKPGELRTKLQQTLSAQKKNI…
Tatro_005777	-1.21797	5.38655	8.91942	0.00282155	CDS	contig_3	2997160	2998227	-		hypothetical protein			IPR021858	ENOG41	NA							MSSFNATPPAPKPATYEFVVGQRPDQLNAGSNKKLRSHLSKRGWEAYLEQKKLSSPVSVRVDEAAQRTDDGARRKKRRRHRQAITWDVVEPDDPRFPGPGNVREAMLALIKTGRHTPLEKTLSIDYRLGGGRVDPFKSYPTPFRSYIPHLVDHYIIHMAVDIPELDQPGNAGLLRSRWFRMATSEMSTFQVVLLLAAGNFVSVKGAVPAEQGFDIHQLKGDAIQSLKYAMNDEAKATSDSIIGAVAKLASFESMHGSEADFRLHMEHTIRLVNMRGGLNNLGLGGLLRRMLIWIDVNGNFLYKRPRYWPGENFDGSKDSISEPNPERFIAI
Tatro_001586	-1.21372	6.75384	16.6182	4.57e-05	CDS	contig_1	4818600	4822546	-		hypothetical protein		PF12796	IPR002110;IPR020683;IPR027417	ENOG41	NA	GO:0005515		1 (i168-187o)				MASDERGRKRDWLLKPLTMMNRSRSSSSAARKGLSTTLQANNTLRLKVPLRHTSHRRSKSQSSSPYIDSQFSSHPTITRPESQTVPDAPKSPPSQLSDLWGQAFRNANDTTQKWLKEQGLDFQSSDGTQIKTQIKEVISLMKSKEVSENVSEPLAITIANRKIIVREYLADAVAFITMVGDAAIVFAPPQASVPWTVAKAVMKIPVNSIEQKAALVGTIEWFLRITRRGQIYESLYTTETTDEGALSNLHNALVELYTAAIELLAKFDTMAKGGAFKELLTAVLSPKYATDLVANLNKKEEILDREAQSCEASRSAKSSEDMKVQTEAFQKQLAQLTLPLPRIDVAVSSLLEKVKDKELEELMDYISSEMFGKGHATVTNARVEKTGDWLLSNDYFRAW…
Tatro_011866	-1.21363	6.46822	28.5347	9.2e-08	CDS	contig_9	1211028	1213893	-		hypothetical protein		PF00933;PF01915;PF14310	IPR001764;IPR002772;IPR017853;IPR019800;IPR026891		NA	GO:0004553;GO:0005975		1 (i77-100o)		GH3		MAANRDPAKEGLLREHQLAQHRSSVDSRDEDLDLDELNPALKNGDFTHDPSRLGARQRSVPGRLSWMLPRRLRKSRCCIALLSVVGLIILLLAAGGVFGIKKLRITPLDGKSPPWYPTPRGGTVRQWADSYEKAAEMVSKMTLPEKVNITTGTGWSMGLAVGNTAPAVHVGFPALALQDGPLGIRFADNATAFPAGITVGATWNRELMYERGKAHALEARGKGINVLLGPAIGPLGRMPAGGRNWEGFGADPYLQGIAGSQTIKGIQDQGVMATIKHFIANEQEHFRQAWEWVLPNALSSNIDDRTLHEVYAWPFGDAVKAGVASVMCSYNMVNNSYACGNSKLLNGILKDELGFQGFVMSDWLAQRSGVGSALAGLDMSMPGDGLRWQDGNSLWGPNL…
Tatro_003847	-1.21119	6.67601	25.029	5.65e-07	CDS	contig_2	3576288	3577705	+		hypothetical protein		PF00583	IPR016181	ENOG41	NA			2 (i148-165o177-195i)				MEEAHRFVGGVRELDLANYGSVPVVDRVNIVQGLRTSAAFFTFLRANLALSASAPSSPISSHAPTPHLEPYSHHQFPFPPSPSPLSSSTSFSDFHSASDADAAYYNDPLADVPPLSLEPLLTYDDKVAGLNLIADSIAQMKQRAARSLVLHPLCLTLLFATWAGVSRWAYVPSSGDPSLALLLSCGIAMIYLTAIRYSTEGYAKLAEDMRWSWLEGPESIEGDLVIGARYGGALIGALILRLEPRFSPVSSIGGRRRIRSRSVSFRGGKGVIRAWTTRLRYRGKGIGRDLLDGAIRIVKDRCGKDAEVGFAQEHANSTMLLPAFFNGAFRRDEVRAAKALEKALEEWESSKKKKR
Tatro_004372	-1.20749	5.48449	17.921	2.3e-05	CDS	contig_2	5231515	5233382	-		hypothetical protein				ENOG41	NA			1 (o461-486i)				MHMQSLIAFDCLIDRPEHLQGIVAQLVHSRHTPRTYPRLDSACQRLPLGNCIIFKLFNTIFSPSLNTLFFILFSITQIPGIERTHRPSLTGAMPAPNAKPLADRAAAKRQAVTTVSAIALVFILWPERFIIWRNLCFVPVAAWLTALVFDLKHGALDAWDDRVPAWMKRFIGADDSSSSYNNSRSSGAGAGARYGSSRAKSTTMPEYVLMHLGDTVSLVKKEAARIWETVSPILTEWFRQVIHFLTPQTSANRMPSPTSSPRKPSPEFTQYYGILVKLPRGPNVTAPFAPPFRMREASDRIIPRESKDASAVPSVLSSWDVDSRISFLLVEKTTWDDRDLTLRSKLAAGTYWNMSAQGRGNLRREMDRTEVAQISGIEVIGLGDGEYDALKKCRQCFRV…
Tatro_009762	-1.20608	5.14783	10.8114	0.00100879	CDS	contig_6	1838203	1839793	-		hypothetical protein		PF00067	IPR001128;IPR002401	ENOG41	NA	GO:0016705;GO:0020037;GO:0005506;GO:0055114		1 (i12-33o)				MAALIPQSPLQWCLFVIALSSTYIVSFLFYNLFLHPLRRFPGPKFSRASVLPKLYFLSRGKLIYHIEDLHKHYGPVVRIAPNELSFTDPQAWEDIFIRQPPGITKTSHSHALAPDMAFYNPFGDLPPSVISSDDEAHHHLRKKLVPGFSDRAMKEQEPLIGNYVDLLIRRLRENSTDATGRPQSVNMRDWIAYTTFDIIGNLTFGEDFGCLEGSGYHPWIALVLGSFKSRVKIQIFKALGILAPASWLMRSLGVGIKARRMHFELVLSKTKKRIAMGTDRTDFMDTLIKDGMSIDGLKRNATLLVNAGSETTATLLTGAVFLLVTHENVLKKLVAEVRGRFQRQEDMTLSSVASLTYMLAVLDEALRVYPPDAVSSPRLVPAGGHEIAGSFVPGGTRVG…
Tatro_000872	-1.20409	7.80586	11.9153	0.000556755	CDS	contig_1	2620004	2621378	+		hypothetical protein			IPR011042	ENOG41	NA		SignalP(1-21)					MAARASITAVLLAVLLGYVYNSYVQRALVVMGAFRQPGSTELAPGEFVVIDGTTHCEDLHHHESTGLIFTACEGFQGARLKWFPPIDHFFEPSHPELVKGNLQVIDPKTLKAQVLELEGFSGPFVTHGIDVIDDPKKPKGEAVYIFAVNHRPNPKHYGENGDANAPQCYSVIELFHHVVGSGKARHVRTIWHPLITTPNDIFAMSPTSFLVTNDHYFRTGLPRMMEDVLSLIARTNTVHVQLQDLEPVKSDDAGVHASVALDKLHNLNGLGHGRTEDEVFVTGCSDGVIHVGKISEGKDAEKIISVSKTIEFSSPVDNPTYFKDPYANKTFDASGVVGSGPTRAIDWFSNKGLEDVLDPSMVWMASPRSKGEGAAKGEEDWDLKLIFQDDGQRVRTSSA…
Tatro_007933	-1.20122	6.11164	9.44155	0.00212124	CDS	contig_4	3781829	3783103	-		hypothetical protein		PF01266	IPR006076;IPR006181;IPR023209		NA	GO:0003884;GO:0071949;GO:0016491;GO:0046416;GO:0055114	SignalP(1-22)					MANVIVVAGAGVSGLTSALLLSRNKANKITVVAKHMPGDYDIEYASPWAGANVLPMADEENSRWERRTWPELKRLTEEVPEAGIHFQKARVYRRVKDEEANYSDTLFHSNPWYKSVLPDYRELSQEEVIPGHDSGCEFTSVCINTVIYLPWLLSQCVKNGVVFKRAVLSNIQDAKLLSHTGQPADIIINATALGSLKLGGVKDMAMIPARGQVVVVRNECSPMVATSGTDDGETEMAYIMQRALGGGTILGGTYDMGNWESVPDPNIAVRIMQRAVRVAPELAGGKGIEGLSVIRHGVGLRPNRKGGVRIEDEVLEDGTSVVHNYGHAGWGYQGSYGCAERVVELVDEIQRRN
Tatro_003293	-1.20032	6.33443	19.9466	7.96e-06	CDS	contig_2	1828972	1829812	+		hypothetical protein				ENOG41	NA			1 (i251-269o)				MKLSPSLSDDLARWAELQPVFFTGSAATHGRRVNVSPKGQDAHFSVLGPNQCAYIDRTGSGCETISHAYENGRLCLMFMSFGPSPRILRLFCRVTVVEWDQPAFAALIRKIAKGKREIFDGARAVILCDIWQTQTSCGFGVPRVKKGLYSPDGDVEDGTGLARGVDEILREGVQDGEKLDELSVFEQRPTLDTWATKKTQGNQMLDYQVTNNTRSLDGLPGLKAARREAGQVLWVGDLKARLRRIASEGEAVAVGFLLAVLLYFVFSGLDLRGIYIAVL
Tatro_009763	-1.19919	4.47202	8.72201	0.00314392	CDS	contig_6	1840511	1842156	-		hypothetical protein		PF13419	IPR006439;IPR008930;IPR023214	ENOG41	NA	GO:0016787;GO:0008152						MPHSTLTRPKSFHAIVLDLNGVLLSYGGSFPSSVLKPSQIKNVLDSPTWYDYECGKISSRQECYQRVSSEFEMDVDVFSDTLEQLTKTVKPHSEFIAAIKNIKAAFPEIKVYGMSNISQPDYEFLKPMISSWGILDGFQASGQAGVRKPDNASYITFLQKFELDSARCVFIDDSVENTVAASALGFKGVKYSNPIEVERTLWNLLGSPVDRGMEYMERNAKKMMLELSTGGEQPDNFSQFIILELTQDERLIKLERKRGPTWNYFHHSNTFNGTTYSDDCDTTSYAMCTLDDIPAHEKEAAMDIILNNLSPDNLPLCWFNKNRPRLCHGIIANAFRFFALSGQGHKLAHTYLFLCRLLRTKAYELGSRYYENIDYMPYILSNLCSRRPTDPSLAEMREL…
Tatro_008183	-1.19631	4.21565	9.29556	0.0022971	CDS	contig_5	258745	259384	+		hypothetical protein				ENOG41	NA							MPAPQVNGDVASHVQSAFLQHLLSFPLVSDGVHTVAANEYAQRSFKLGDSAYQTFAAPIIPYFARPYGIVSPYVQKADSFGDKTLDRIEERFPIIKKPTNDLYNDTRGLILLPYQKGLEGKDHVFQVYASELKKLEQQGVVAQGKAAVSTAFVVSNETLAWLSSFVAVKKGEAADSTKEKINQ
Tatro_006957	-1.19617	7.52184	18.2299	1.96e-05	CDS	contig_4	948677	950255	-		hypothetical protein				ENOG41	NA							MGQVLSCCVRLRSEKPPSKPPQQPPESTLNWHQSSAGISSRPVDTLENFFIILTDSGAPVNREHWTASAALKINFKPSLTDPVPYLRRAWLLTGRLHPTFTASVVKQSNDGSTGQESLPAKPLLTIQPFDADAWVSKTFLIASEASASAVFGGMLSNGIPTCHWLPASQEILIRSAHWRIDGMGLLMFVHSFLSSLASVLRHGLDCDLDSYDGLVGSGLLTRSLDDVADAYLDEDSTPENVKAAADGLVGEFVQGVPSIGLPTLPDSETAPPGDTAREALRIDAPTTAAIVAACRARKISVNSAVHAAVIRATATYPQHPLAKHFAAFFPVDMRRHLPKPYDGPDYAVGAFSSGLPICIHDVRGGNDTRGSGPKSFEEIVQQLAMVYATDLSRFTTDDE…
Tatro_001354	-1.19352	5.30605	13.5811	0.000228479	CDS	contig_1	4124088	4126471	-		hypothetical protein		PF07690	IPR005829;IPR011701;IPR020846	ENOG41	NA	GO:0016021;GO:0005215;GO:0055085		12 (i106-131o143-162i174-191o203-221i233-254o266-291i340- 364o376-396i426-445o451-475i482-504o516-536i)				MTELDVDTASTLGSNMADREKAYEAPTPEGDDDAGLDLQNTRSNRESMKDVGRTVSQNGYGVSHEQNHDEKALEAGRPEKDPYEVGWDGGDADPWHPRSFNKARKWLIVFIVAAGSLTVTCASSIYTSTYVQMEAEFHNSREVSVLGLSSFILGIALGPMFLGPLSEFFGRRPIYLVSWTLYVIWLIPQTVAKNVATMIVTRFFDGLAGSAFLTVSGGTVGDMFAKDELQLPMAAFTIAPFIGPSVGPIVGGFINQFTTWRWTYYVLIIWAGVMWVAIVLLVPETFHTILLRNKARKMRKETGDNRWLAPTEKVQKSVFKAVLVSLQRPFQLLMFEPMCLFLDIFCAILLGILYVFFGAFGIVFGTHHGFQPYQVGLTFLGLGLGMIIGMLTDPVWHRI…
Tatro_000147	-1.18918	6.70527	18.2478	1.94e-05	CDS	contig_1	457291	460188	-		hypothetical protein		PF02225;PF04253;PF04389	IPR003137;IPR007365;IPR007484		NA			1 (i40-64o)	M28B			MGKVSSTKPETMANESTPLIQTVRVGPPRRRYPHNTVRRFCTIACASVLLCGFATFLLNAVYIWPSWRDHRHPHPPHHGHHGHPPHKGKRLSHEELQKILLDTPSSEKAEEWSRYYTAGAHLAGKNYSQAEWTKERWEEWGIKSSIVAYDVYINYPSDHSVSLLEKSSDTKTWDVAFKASLTEDVLEEDPTTSAEDKIPTFHGYSASGNVTGSFVYVNYGTYQDYADLVAAGIDFKGKIAIARYGGIFRGLKVKRAQELGAVGVLIYSDPGDDGEITEENGYAAYPEGPARNPSSVQRGSVQFLSSRPGDPTTPGYPSKPGVPRAPADETTPSIPSIPISYADALPLLKALNGHGPQASDLNKYWTKNLGLGYKGVKYNIGPSPDDVVINLFNEQEYVT…
Tatro_006587	-1.18869	5.45984	10.8878	0.000968021	CDS	contig_3	5395720	5398350	+		hypothetical protein		PF00023;PF12796;PF13606;PF13637;PF13857	IPR002110;IPR020683;IPR027417	ENOG41	NA	GO:0005515						MVKFSSEDSEYEKVLGRLQSLVREAGKVQEAREALGAQKRVLQEALIQQTLKSLAFDGMTSRSLEIDSAVSGTCEWLLQHDTFRKWTELNQELLWIKGKPGSGKSTLLNFAFTNQKHFLSARYSDLVISFFFHGRGGDLQRTPLGFFRSLLHQILKQIPYCLSDLVITFEKRCKEIGECVEKWQWHPKELWFSLKSSLLRILETRSVWIFVDALDECGEGSAKDLVHKFELLFKQSVALSACSNQLRICFSCRHYPILSSPGLAEICLEKENRADIHTYVHSESSSSREPISDTVLDSIIERASGVFLWAQLVVKRIQNLTINGAGPNQIIAAVDSIPEDLESLYNQLIRGMGPASVKLIQWIYFARRPLSVKELRWAMAIDVGYSSLQACQSAVDYVP…
Tatro_008330	-1.18528	3.74951	8.71485	0.00315628	CDS	contig_5	661512	662436	-		hypothetical protein		PF13398		ENOG41	NA			7 (o37-56i68-87o107-128i135-154o160-179i184-201o233-254i)				MAPWQPLESAIHLFTPNDVQYQPIIPRNLQHPTHTQAVTLGVIGGYVVAIAILWNVPYLRMILWPFKMLVIAFHEFGHAFSAILTGGRVKSISLDPHEGGVTHLSGGISAITLPAGYLGSSLIGALLTMCGFDIVASKVASIVLGVCFLLTLWWGKRDWLTILTVLLAVGLLVGCWFIVHAEALRFVVLFIGVMSSLYSVWDICDDLILRKVNESDASVFAKRYGGSSQCWGVIWSVISVLVMAVGIIIGLAAFSQSFAQQEEDSKHFIPT
Tatro_003693	-1.18479	3.80212	10.0311	0.00153918	CDS	contig_2	3087709	3089198	-		hypothetical protein		PF03663	IPR005198;IPR008928;IPR012341;IPR014480		NA	GO:0003824;GO:0008496;GO:0016052	SignalP(1-18)	1 (n6-13c18/19o460-477i)		GH76		MRFMRSVNAAAAASSAMTAPRSLDVKNSASVRNVAATLAFDAMSYYKGNLSAADSVNMGDLQDPYYWWTAGALWGSMLDYYHFTNDSTYNDVVIQALLAPTNLGAQHAYMPSEHAFEEGNDDLFFWGSAAIAAAERNFPQPNSTLPSWLDLGANVFNQLASRWSNQHCGGGLLWQIYASNPNGLTYKNSVSNGGFFQIAARMARATGNNTYLDWAEKVWDWSMDIGFIDHESFHVYDGAGIDTNCTKTNVASFTYTSGIYLYGAAIMANYTKKPEWTLRTQQLLDGAGWFFTPPNATAKNVMYEGACETVGRCDADMTTFKAYLARFMWQTTQMVPSLRSKVESLLIPSAQAAAATCTGGSTGRACGQKWYTGEYDDIPGLGQEMNALETIQGLLIDGA…
Tatro_004759	-1.18041	7.31889	22.615	1.98e-06	CDS	contig_2	6394343	6399409	+		putative NRPS-like protein biosynthetic cluster		PF00501;PF00550;PF02458;PF05141	IPR000873;IPR003480;IPR007817;IPR009081;IPR020845;IPR023213	ENOG41	NA	GO:0003824;GO:0016747;GO:0008152					antiSMASH:Cluster_2.8;SMCOG1002:AMP-dependent synthetase and ligase	MKTNCSASPAPTVSSTDPLATGQMAADAQSQSQSQTQTSRLILDIIFDYALNKFDDSRQRLEGGSNRFLAVIASFVAAGTRVEACLPAFPFKSANRVYKVLGTLPDKAEELALQRLDAMCRRIQEVYPPGARVTIISDGITYNDLLSISDRDTWAYGRALRELAAKRKFDNVGFSRIKDLLDLPLPETLTEIMYIANCTSFRRELLNKYGKDDLDIDAEIANNPDTKLTYLGYKRFLESDLKYIFPQGPERGANEYKRDCKYIAKQMLIRGYAFARAIKHSYPNHLRLSIHESVAGLKLSICLLNTKTGFTTPWHCSVAQLTDGEWVSAPMGEFTKDERMEVVVEDGRPMYFRQKPSSPDEHATVNYLQEAKQINMSDYLSSASTSRTVSPVVPSPKNF…
Tatro_005418	-1.17789	4.4986	8.79232	0.00302502	CDS	contig_3	1919845	1921256	+		hypothetical protein				ENOG41	NA			1 (o270-294i)				MASPVSRGAATSIPPPNDGPNAASPTNSLSGGSLNGHGDGGAEKDSSSSMDILPHDTPTSSFDVLPSPSATPTPAPSNPGILPPASTATAVSFNNTAAFGQNLTNRVFYSESRARTFSWTYDSSLTNLVNISWYGTNITGKPFNVSQATVIASAEFDGSASPEFMKLSDSNAVLNLTAPKVIPWYEKEMVVKISWTGQDEEQGFSQSGVFTVARQDDRSFSADDFTRNVTKAEQDRQGFESITSPGSQSTPGSSGSSSKSSGGGGLSTGAIVGIAVACSVVGIALLAGLVWFLLRRRRRRSVGEGYKATRQTTNSFTAKEARPSVAESPIIVSPFSDDGEARGFSNSNIAIALPQRGSTPRAVPAINDEGSGRADRPDSAASGNRSRGGIAHLVEEGMT…
Tatro_004981	-1.17788	5.45734	12.4259	0.000423416	CDS	contig_3	578545	579335	+		hypothetical protein				ENOG41	NA			4 (i5-25o84-105i117-142o157-183i)				MTRVYVYTAGLVAFVAATAMIVASITEPHWVSYSVTTTAGETLEKHIGLHKSCSSLDDPHCRDFPSKELCQYGERYFCSMWRTVGFMASFTIILCLASLIAFALVMGGGKYRRETGWPFVSALLTLVSVVEFIIISIVAYLYDHDDQFTVPGWNLDVSWYLGTVSAGISLVIAAGLAASAYLLPPEEGYEFLDDPLNA
Tatro_011872	-1.17673	6.2485	8.22609	0.00412923	CDS	contig_9	1225338	1226385	+		hypothetical protein		PF07335	IPR009939	ENOG41	NA		SignalP(1-19)			GH75		MRSFDTLLFTALAASPALARQVPANVQSLYNSIRAQGSCKNILKGGFYSQEGDSKNFSYCGDHLNDYGIMYLQGTNGNLVNMDIDCDGALGTGDGSCDSSQDTQGETSFKDTITSYKAGIKDLNAYIHSFVVLGNEGSKSGYVTFEPESVGVDPLSLVAVVCGNKMFYGVWGDTNGDDGPPLVGEVSDALGRACYGSAVNGNAAHDANDVLYIAFTGAGAVPGAKGANWSASSFTDFESSLGALGDSLVARIGSSGSPPPPASSTKPSGSQPTCSWSGHCAGAKCSSDDDCSDDLVCKSGKCATDS
Tatro_002777	-1.17566	8.52582	12.299	0.000453197	CDS	contig_2	198873	199671	+		hypothetical protein		PF03959	IPR005645;IPR029058	ENOG41	NA							MSGEDLSLPRILCLHGASVNAQVFRIQCRAIIASLKDTFRFVFADAPAEAPADEAVVAVFGEFAPFYRWLRWKPEHQEMDAAAASAAIVKQLKKAMDEDRGTGEWVGLLAFSQGGIIAANLLWSQEHLDEAQRPLPGIHFRFAVLIATPGPVVFLDESGKLPKPRHMPYANERMDLFPDWPEEGADGEHLIKAPILHVHGLQDGNLVNHRRLFKLYSKKGTAKLIEWDGGHRLPIKTNDVERMVSGIRAVAESVGIEAYDDDVWC
Tatro_000300	-1.17395	6.9165	12.7058	0.000364532	CDS	contig_1	970501	971939	-		hypothetical protein				ENOG41	NA			7 (o12-38i58-77o115-137i149-171o200-222i234-257o269-290i)				MMPSPPPDPAAQAAAAAAFHQFTVEAWTLLGVGIAVTVLRTVSRIRYAGCRGLGGDDYLAWLAVVFYIAETSLAYSVGHVANGLANNGMTDAQRAALSPDDPEFRLRILGSKIQLAGWSTYSTLLWTLKASLLVFYTRLTEGLATHYRIRIYIGFAFLVSSYLVVALNLYLSCRPFQRFWQIFPDPGNICQPAISNQIIWVYWAFNVTTDLYIISVPLPMLWGSSLKPLKKVGFLVVFSGGILVVVCATLRCVLIVLDTENGAQLAGSWAVRETFIAVVTTNLPMTLPLLKEIFVPLFGSILGSMRSTQNSGEVTPKGFITFGGSSKSWRGRGPPTANPITDFTINESEERIVESIRMQDLKAWSDSQDQDQGHQSGPDEESRDIRKHVEVDIVHELRP…
Tatro_011875	-1.17219	3.79742	8.21116	0.00416335	CDS	contig_9	1238445	1241386	+		hypothetical protein				ENOG41	NA							MNNKWDYESRLETTTRADSGSYDQVVALSQGLINENLQKLYDAYPDLLSNLDYHGALGKFKGKILAPVILIPGADQHGANLNEVIMKLSFTSGSLKGTDDESLIDDLNGWTFAVRTMVVPDKLPDPSTIKDEKTRKRVEEKRKQIAKRFDHPGDYGIDRLYMKLTTARWDNLDNDLSFAGFDEKGKPLPYIEWAADEDNVRTKNLLEFWLKEWSYDNEKNSLNSLGLTFTPPDTPQVEATYAPKDVLHQVHQYKSEPNGYKDGQTGIGGAGDCNCLLFLEMVDGGGSKPQDPRLIWSGNFATLQRYGHPAIQGTFLLNSDIFMKKFLLPNFTLFNRLTEIYHKPATFSEKGDLVFLHLETGGDPDYPDPNHPVYQFEPVLENYNQRLVRGYRWMKTSKT…
Tatro_003895	-1.16973	6.53684	15.6354	7.68e-05	CDS	contig_2	3723029	3723973	+		hypothetical protein		PF13508;PF13673	IPR000182;IPR016181	ENOG41	NA	GO:0008080						MAHVISKTAVDTITTTASTAIATAIVDRRRSLVPQSWEKSVRKIGLTECEQAGVSLAHAFAADALSMYLLDGDETDRYSDETKWKLHVHIMTYLVSAHCYSGLVTTIGPDYDCVALWMPPGMHMDGWWTIFRSGMWRLYYQLGSEGRKRYYEDVLPLLHETMDEVMGDREYYYLAYIGTKPSARGKGYAKKLIMDMAAKADAENRAMYLESSSSDNISYYERFGFKYRKEISFKRGPVPVPLFIMVREPVAVAAKAVEEAVPTLDQIETVKV
Tatro_006510	-1.16516	5.3619	15.8409	6.89e-05	CDS	contig_3	5200254	5201307	+		hypothetical protein		PF00478;PF03060	IPR004136;IPR013785		NA	GO:0003824;GO:0018580;GO:0055114						MAPTGPITTPITTLLGIQHPVILAGMARTSGGRLAAAVSNAGGLGVIGGFQYTPDQLREIVAELKANLKSPDLPFGVDLALPQVGGNARKTNHDYTHGKLDELIDITIDSGAKLFVCAVGVPPKHVLEKLHKNGILVMNMVGHPKHAVKALDLGVDIVCAQGGEGGGHTGDVANSVLIPAVVDVAKRYKPPMLQGSPALVVAAGGICNGRGLASSLMQGAVAVWVGTRFLASDEAGCSEEAKKAVVTCGFEGTERTLVMTGRPLRMRTNGYIQSWHDRPEEIKKLVGKGVIPMEHDLDEGRDIDIPHLMGQVAGAIDKIQPAGEIVAEMVQEAVDMLKLGGTYLAAKSRL
Tatro_002046	-1.16485	4.58546	12.6489	0.000375778	CDS	contig_1	6129578	6131498	+		hypothetical protein		PF07690	IPR011701;IPR020846	ENOG41	NA	GO:0016021;GO:0055085		14 (i54-78o90-109i121-139o145-167i179-202o208-231i243- 262o274-294i315-334o346-370i377-395o407-427i439-460o480- 498i)				MAIDEETKVDTSRPLEQLTPNSDGSTTTIDAEPTVPTEAEGGLSKEQQGIRKHLIALSIVLCQLIVALPFGSGLLISYTIPQKLGSDPSLGIWIAASYPLTEATFVLMGGRVGAVHGHKKVLIIGGTIYVLFNLISGFMRTVSTIIVMRALSGVGAGIIVPNAIALLTTSFPPGIGRLIWVGLFGAMAPVGAGGGSIFPGFFGQLLPWWWLFFFFAIAGTVVFTAAAILVPSEEVTMDPNGKVDYIGSYFGVGGLILFNCAWTEAAIKEWKVDYVYIIFILSVLHMALFLLWEARFAKEPILPLSVWSAPSFKPMLLSAFFTFMSTGILFYYITRWHVDIRHYSNLLNAASFATFTVMATLACGISAICVRYMPAQLVMAIGTVSALVAGILLATMPVH…
Tatro_011926	-1.16315	5.43422	17.3635	3.09e-05	CDS	contig_9	1397526	1398570	-		hypothetical protein				ENOG41	NA							MSVNIPGVVWSAMRALGLNATTAEDDDEPMQHHAERRYEPSPIDIAVVRAMLCRSKKLPPDLIDAIFDFGEYWAHSTTQLHESIHIMGGNPDREDRFLLRSYPLGLVDAGARQNANDQPYTTALPTPRPLGESLDASFFAKAAKYPVPRITHPARKVVFSFRSQDQGWVTSSDDAQDPYSKSWTWFDAGLEKFDASGAEDGSLPSVNSLRPLYPELQQTSSDPVGYNYAHKLLHSPEWEIQRNKTALGKWQDNSITWSYLDDTAPDSEGGQALVAKGRGRETGDGKFVRELQVGDVVTVWGRARFGGWANKIESVRIDVYWAV
Tatro_003916	-1.16265	4.10688	11.3536	0.000753006	CDS	contig_2	3779812	3781330	-		hypothetical protein				ENOG41	NA							MDPMQEQPPQSQEQGVEILREYHPYPSRPLSPIIEESSAELPHGRKRVREGEATLDETVEDDREWKRQQMLDSHDTVETAATEANTETVSGEETNQVDGSNEEAAPLEAVHEEAGYEGADDEATDILEASVEEAATQIASPLWNFYAVFDSDDEDVEDEDILNSGSANQSTSASPSPPSEFDRAPSMTPAPEADTSFFVLPKDRWPAEPKSAQYRDALWSIVYNKNKTFMWEFHEGLAQGSLDLCKELLGRAQLPPRVSLFDDDVIHEMSVRCQRRNETRIFRDITPLIAPSAELVALRGDGELGILCESANEIWTYSQQLLQYQPQPSYSVGFRALAFTELQFTKVTEFFEDRCTSETSPIMGTSHMFFPCFSCEIGGFEITRRQNTHNMTIGMRAVV…
Tatro_010883	-1.16002	3.94536	8.57789	0.00340269	CDS	contig_8	147869	150169	-		hypothetical protein		PF00083;PF07690	IPR003663;IPR005828;IPR005829;IPR020846		NA	GO:0016021;GO:0016020;GO:0022857;GO:0022891;GO:0005215;GO:0055085		12 (i7-26o162-187i238-256o268-285i297-316o336-357i418- 439o459-476i483-503o509-537i549-571o583-600i)				MGFRRKLFHPSGVIAVYLSWPVSFLYQGPATERYLPHVCTIGWPWISDGNIDTSTTLASGDVTFSISTRIIPRLEKLWPRKPVTWSRSTQPSRGWSSGHVFTVLYGVDSKMEKHEEATGVGQEVGRDEKGEVVQIDVTRDITRAEHELGFRQALRQYPTATFWAMFFSIAVIMSGYDGQIIFSFYALPAFQKRYGIPIGDGYEIPAPWQTALGMGNPIGQVLGALASGYPMERFGRKWTLAVCCVWSVGFVFVQFFATSLPMLCAGEILGGLAYGFYVVIAPTYASEICPLALRGLLTAFINLAFVIGQFIAQGVAAGLEGREDKWAYKAPFALQWLWPVVILIGLPFAPESPYWLVRRGRKEDARKALEALSSSKNAPDIDQVLLGVEQTDLLEQEFE…
Tatro_000278	-1.15851	6.95637	12.1994	0.000478041	CDS	contig_1	900918	902879	-		hypothetical protein		PF00067	IPR001128;IPR002403;IPR017972	ENOG41	NA	GO:0016705;GO:0020037;GO:0005506;GO:0004497;GO:0055114		3 (i12-32o38-57i69-91o)				MEALELCRAHREALLVAVGVLSGIIIHVTIFIKSEWHLQAPHIFLQFCALYIAFPILANNLQDSLAGEIFHGLATWAYGYLAGLVASILVYRTILHPLTRAGYPGPWYAKVTKIWHVWAARNSKNHLVLDELHKKYGAFVRTGPAEITVFHPEVFMAVDGPRSECAKAEWYDIIHPSMSLVTTRYKPLHAARRREWNSGFTTKALLEHEAKILKYVDKLDQCIEADAKSGKITDMRNLLLWFGFDIMGEFVFSKSFGMLETQKWHHIIVRLQRALSLLGPMTPLPWLVHIAFDLAPRVSVLKDWFDIIAWCQSQMRDRLTNGSSNQSQDLAYYLMEKDAEDRDAFESDKFLWAAGDSLLAIVAGSEPTAVALIAVLCELGKHPEHTDQIYEELKDVDAL…
Tatro_008502	-1.15254	7.12765	12.5678	0.000392459	CDS	contig_5	1151382	1152293	+		hypothetical protein					NA							MSTRKRTRDEEDEEELVSLPEEDDGEEEEEYISTGDEEEGDDDDADEEEEGVDEEEEEEEGDGEAGEQEAPVNGAQPPHKKRKTAEEEDVDNGEAADEEDAQEVEEEKAAEDDAEEAEEDEAEEDATEDAADAAAKDVKVPEVPAATDTPEPKAVTAGGDE
Tatro_001946	-1.14728	8.36387	12.4374	0.000420825	CDS	contig_1	5853274	5854006	-		hypothetical protein				ENOG41	NA							MSRVTAPAVKLTRALSSTTAARAAKPLLDASAYNAGAVLMPKYAELLRGRRTPIEMSESSRSLTTTHRPIPQPSIANRSKPLMQTFSSVASSSTPAAHLDATVLPAFSSFNPTSSFADALPRMPLLPDNYGAAHPAPEADLPVSIPSSSIVAVNPDNVVPATPLSSLSGVLDTVELKFVHEAPASPAASEESQGMIRDLWKGMVEDVFGSNQAIPKSH
Tatro_010497	-1.14431	4.09201	10.7311	0.00105349	CDS	contig_7	1058117	1059317	+		hypothetical protein		PF00175	IPR001433;IPR017927;IPR017938	ENOG41	NA	GO:0016491;GO:0055114						MLYRILPNRSFTRLAVPLLHPGSSLCGRSFNSLGAATMGKQREGHLERTAAEPRDADFHEVRLGRVEQVNERVRLFRLDLVSGPIKFLPGQWLDTYIPDVPKAGGFTITSAPSAALTGPSPYLELAVQESPENEPAAWLWRPVGEILGARLRVRVGGRFVFPPQSGGEGVAASVLKRVVFVAGGVGVNPLVSMLSYIAEGHERDAAALDVSFMYASKMPTSGNLSDIVFLDRITRDFGEGKVKGKVKLFITAARDVATSQQQQETRYINGAPVEMQPRRLTIADIGEAIGGEDHEGTVVYVCGPPPMTDELVEKLAAVMDSRRVLTERWW
Tatro_011231	-1.14409	2.92449	8.61837	0.0033279	CDS	contig_8	1218230	1221619	-		hypothetical protein				ENOG41	NA							MDSFGASFFPDSAPAGPLGTNIRAIALHCRALLRECSKLPSLKEDEWAENRLAEFNLWAANSGVFGGDRASLDARLALQPEVIGVFISLLTVLNERLTQCQYFGNGDFPAVNDERKPQDSSEEEDEADKQDAELEVGESGDKPESPEHGRLASPEDIPRAFSPWSDDSDSSTDSDQDSRDACSPVITSSSLDGPKVDVAQVIDHLARLTLAIRKAGSSSRTHKADRRFNADHQPAFRRHLNVVVLARGMEAGRSDHAINPNNLTATQDRLIIANLRRRNRFLYAQRHARKLAAEAEPQNAPQEYQLQDDVPIMMEDHGEPEPEEDIIAELEEQASDPVETPAQVVVETGLEPVVETQPPILSATSASGMTQAIDPGLVHNVTPSQVAKTEITTTSAKIA…
Tatro_004443	-1.13967	7.572	15.2774	9.28e-05	CDS	contig_2	5418449	5420432	+		hypothetical protein		PF00646;PF12937	IPR001680;IPR001810;IPR015943;IPR017986	ENOG41	NA	GO:0005515					antiSMASH:Cluster_2.4	MSSHNMKRKASHSDPGNADPLPHPGRGDASSKRQRLAKPACDVTRGVSDELLLRIFSYADEQTLLHLAAVSRQFYRVSSDPQLWRQHYYRRFILPRANRIPGLKVANRSYARVPSIREAPGQGQGQKQQESRGLVSASASVGAESGPGSSSSSIANRSSLGVSSSLAEAEAAEFEIDSIKPPFSPVDPSGKAREASDVDWKQQYRLRHNWARGLCEVRHVQVSPVNFALTPIEERRTLVKVVDGLAVTVDMQAGLRAWDLRTQESIAQTTTETDDGICLVPTALALDGGRLSADVLDIMLGFNDGTFGIWRLIVSEGRLSVLYRQDKSYVGRLVSVAYSYPYALTAAELGFISLYSFERPRAEPETELASAAADAGASSVSVEEAAKHHGGNEDGDAAE…
Tatro_007083	-1.13648	4.73971	9.72102	0.00182172	CDS	contig_4	1316169	1321105	-		hypothetical protein		PF00400;PF01048;PF05729;PF13191	IPR000845;IPR001680;IPR007111;IPR015943;IPR017986;IPR019775;IPR020472;IPR027417	ENOG41	NA	GO:0005515;GO:0003824;GO:0009116		2 (o608-627i685-706o)				MPDPQTYTVGWICAIITELVAAQSFLDEEHDDIQPSVTNDNNTYVRGKIGNHNVVIAILPHGEYGTASAAIVARDMLRSFPNVRIGLMVGIGGGAPSPKHDIRLGDVVVSSRSGDKGGVFQYDFGKTIQSQAFQETGFLNQSPTVLRTAVGVLEARYEMNGHTLDESIESALKKIKKRKKYSRPPPATDRLYQSDVEHLSSVDNCSEGCGDDATRLVTRDERDEEDDYPVIHYGLIASANQVMKDAITRDKLAAEKGVLCFEMEAAGLMNHFPCVVIRGICDYSDSHKNKEWQGFAAMAAAAYAKDLLLRVAADKVEEMQRAIDKLNLVHEDTQIIRNVVASIDTTTSLNQLPIAEGASFDSRAEEGNETCLPNTRVELLEKLSVWIAEPSSKPIFWLN…
Tatro_011236	-1.13204	4.51999	10.8796	0.000972297	CDS	contig_8	1236978	1238849	-		hypothetical protein			IPR000909;IPR017946	ENOG41	NA	GO:0008081;GO:0006629	SignalP(1-22)					MRFKTLLAAASWGWIFATRSAAISACNPQNLTYSNEVPPNGTYMPWNLMESIISVPGSRQYITIVNLTPHRFVLQNTHSYQMTTFDWGDVPQGHSRQNIVVYTNKAGASAVDDNGEAYYAIDGTDKTFFIRATTHIPDTYPARTVIDLTGMGQGQREYLDPAEQSPVTLVITGSDSYGFITSIKYGPGNWMKNMYDVIQDRQLQHIVMPGTHDAGMSTISNQIIGGGISENTQTQGINIYDQLYAGSRYFDLRVGSVHSVTNTSNYSFWTMHVNDETAEIALGNTGESLDSIVSEINQFTAESPGEVIIFHVRYLIGIREVPSLGPIYWTNSIVNDFFSKLRGVNNRCGNLDTSSTFNQKPASYFMDQNGGNGCVLFLLAGDLQSGVPQDSVSDGIYQA…
Tatro_002796	-1.13148	6.36129	24.2574	8.43e-07	CDS	contig_2	264977	267117	-		hypothetical protein		PF00646	IPR001810	ENOG41	NA	GO:0005515						MYPNPHIKIVKRSVNLVPADDSIPSPPRSPSPPPQPPPLASDLAQRMRQSQMLSQMPSDRPKRRDLGPRRRRESLDALLDSLSAWDLLHIRSRFLDGSVRLDGFAGLSELPPEVFAYIIPHLGLRDVLSCYRVSRAWREAWMQGAVASALCSRFFPGLLELYHNDVPDRNQLFRATAQQYMRKLYVKRSFVAWDVGWSSDIFTNAEDPPVSRQLGNLREVNFGFGPLTVHYSSGKLAWQPDNCHVIVDDLHTRERSRFSFGMDFISGRPLQLQAVTDSLVVLATSLPQHQSRHQTTTDNGQTITVFHLQFRQSRNVVLPGKFAHCYAQGDTVAFVTRQGQVVVWGWSDSAYELDIDHEQYFFEREGWESDLGGIPGIMFHPTDTDVIYAAWLHSALQPD…
Tatro_006407	-1.13088	5.08265	10.3158	0.00131895	CDS	contig_3	4872371	4875296	+		hypothetical protein		PF00400;PF12894	IPR001680;IPR015943;IPR017986;IPR019775;IPR020472		NA	GO:0005515					antiSMASH:Cluster_3.4;SMCOG1173:WD-40 repeat-containing protein	MDKTISQASADCLQSFTDCLAVESLGKDEWAENRLADFNLWVSGTGASAQKRASLDSRLALEPQAREVILTLLNHLAEAVNRCKALALSEIINQDVGHTDEQPVAGAQTGRSSPVWSDESTDEELEVELRLLASRSPLGKQMKAVELMLDQLARIALAVRRSGRRSRLQKADQRFKPEDHSDLQTHLVTILLAHPESSGGPFHLFDLNNPSILKEQTDPARLSEIQQRLVRCNLKRRNRFLYAQRHAEKLGSGILQNQSHIQPIEATESPPNASKEPVKVAVTSVPLPIQEKQPDRGENAPVNPTVRTGTSASAVSNVLALQQMHKSAPAASTVMSTTVRLLKYPHPPKVGEDVLIFKCPCCCQALPRVFLEGQKWKKHLAHDLSPYTCILPDCIKPET…
Tatro_000099	-1.1296	6.11178	10.9957	0.000913244	CDS	contig_1	306301	310320	-		hypothetical protein		PF00023;PF00069;PF07714;PF12796	IPR000719;IPR002110;IPR002290;IPR011009;IPR020683;IPR027417	ENOG41	NA	GO:0005515;GO:0005524;GO:0004672;GO:0006468	SignalP(1-20)					MGGPPGVSASVVAVLQLATAATQYLKDVRGGTAERTRLRDELRSTVCLLEMLQDRLEDSERGVDDSSTLRPQAVDSLSGSDGPLQVFRQVLDEVIAELAPQDKLRQRAQPFTWPFDKKKVAELLACLERLKSHFNLALQNDIAQLARSANLKLDRLADNVESSEARSRDADAQKIINWLSPLSFRARHVSVLESVQPGTGAWLLKHEVFRSWVNGNTGTLWCPGIPGAGKTRLSSLVINHLEQEPPHARSFCSYIYCDYRQRGSQSSAALLSSILQQVLQSSAEVLPSEVATLYSQHQKYNTRPTLTQITDILGKIVSTFESFHVVIDALDECAESNEEALRFVTAVSSLSSSVKIMCTSRSSSRFDAYFSEAMKIKISAHHDDISTFLDACIQEQHIL…
Tatro_010415	-1.12436	7.64856	15.2869	9.24e-05	CDS	contig_7	750447	751492	+		hypothetical protein		PF00043;PF02798;PF13409;PF13410;PF13417;PF14497	IPR004045;IPR004046;IPR010987;IPR012336		NA	GO:0005515						MGIPTDITLYTAGTPNGIKVSILLEELGLEYKVHPIKMSTNEQKEPWFLAINPNGRIPAITDKWTDGSDIRVFESGAILQYLVERYDKEHKVSYPREAKETWEVNSWLHWQMGGLGPMQGQANHFNRYAPEKIQYGINRYVNETRRLYGVMEAQLAKSSSGFLVGDRLTVADVAAWGWVASHAYAGVSLDEFPHVDKWLHTLLQRPGFEKGRNVPDKHTAFETAKLTSEEMDKMAEASRAWIQKGMQEDAKK
Tatro_004208	-1.12315	7.4413	15.3746	8.82e-05	CDS	contig_2	4709516	4711900	-		hypothetical protein		PF00326	IPR001375;IPR015943;IPR029058	ENOG41	NA	GO:0005515;GO:0008236;GO:0006508			S09C			MVRVQKLTAEALLSDPRRSPAVPSRDGTHALYTVSTHILGDKTTQELRVVNLQTGNSKQISNDSGVHDAMWIPTTELHVIYLRSVEQGRTQVMVAYAGDVSVEHYRAAEIDAPVSNLKLKELSSGSIAFVVTGLVGDAGLYNQEVAQKGSSARLPNRCSLWYNELVLHDGCWALQGQLYNLIDDVDLEAPSRMYTDNPCNEFDICGDGIVFSSRNLRERGPGGNPATSIYFARLDSFSLPAEAMPRQIFIPTSFEPASITNVRFSPDESAVGFLYTAYEDHYNTRLYLGSVESLDAFDVFNLVTCVDDDDPNPPNAFEFVGGSDSVILRSHHLGHQALSHLMLEDGAEPKVFFASSSCTAFYPLKNGDWDNLLVTSSSFIDSSLWQIVRVSDASIVRTV…
Tatro_011455	-1.12241	5.77587	9.11688	0.00253262	CDS	contig_8	1917897	1919376	+		hypothetical protein		PF13472	IPR013830	ENOG41	NA		SignalP(1-27)					MRWHPDLAIWLLLLLAPLHSFCLVVHGDRWQPYQQQPENGNGQLPLGRHPLAPSTTSDLQAPYAPPFPRRPGKHPAGFIALGDSYSAGIGTGLFNGTEDDCRHGYNAYPMLVQGDLNRNHGGHGPTFQFLSCTGSTVDDMLAGAEHSQIDEFNTTATADFALLSIGGNDLGFFDIMNSCIFRFYSFYSGTCESSLQRASEQMAGTQFENRLRLVIMEILDRVRWEKRPWFTITVTGYARFFNADTDECDDYSLGMWWRGPKLKRELRQRMNAMVLAVNAKIRKSVDAINAAFAEPRVLFVDYDDAFEGHRFCEPNVVEPDYARNETWFFLVGGLDNAPPQMGEPGPGPKDALLPADSPLVDAQNCIGPAQESGDWGEMALCMMAMAADRDPMLRMADGE…
Tatro_004548	-1.1201	4.43979	9.80078	0.00174438	CDS	contig_2	5808826	5812513	+		hypothetical protein		PF00176;PF00271;PF04851	IPR000330;IPR001650;IPR014001;IPR027417	ENOG41	NA	GO:0005524		1 (o920-942i)				MDHVHDHHNAKRRRLDERIQPGVRQRVEHSCMTISSLIDQGIHHHGAVQSLEHSTSYSLAFQTHQQTRNSTTSTSSAPFKLLEQSSNQAAQPFEARFAAPARRLRPWEISDPCNPSPVQDSATSFALWNSHNAPTLPFQTQDVSPDSAPYSYMTTPSPHPNIADDHSENEAQDPNTFIASQANTEQSVMVCFGMISGISGRCERPNSSEKLSPFSVTLNSSENFSAVGDPRLKGRIFSEHGQMVQGLLDESTLTLHVSCIPNDDISKKKSGQISALFPCDLEVTVYGDSDLFEQIGVWLQAYGVYLQDPRACHQDVKYCNPHRLSSDDFESCPLLSQAISHALKVSSFQGITEGPDLLDILSSNVELEETPQPASIQTVLQSHQKKALTFLLRRENGWA…
Tatro_004493	-1.11744	6.39548	12.1726	0.000484977	CDS	contig_2	5627436	5628262	+		hypothetical protein				ENOG41	NA		SignalP(1-19)					MRLSLLLALALTALVEAHSVLVYPGTRGNNLITNDTFPYGMQWMYPCGGLGTSRNRTYWPTTGGAVSFQPGWFRGHLQAQLQINLGYGTDGPDGGPPNMSNIMLKPFMLLGPSNNPYPGTVCLPQVPLPAGAIVKAGDMATIQVVELAQHGAALYSCVDIVFAEPGDPRIPIVNETNCFNSTQFGFAQIYTVTTTNPVLDVVASTTSSAISLLRNGWAGWLPLAIGAIGLAIW
Tatro_010590	-1.11595	4.38592	9.30495	0.00228536	CDS	contig_7	1311699	1313001	-		hypothetical protein		PF00070;PF07992;PF13738	IPR023753	ENOG41	NA	GO:0016491;GO:0055114						MYMYIYTPCPPSSFEPPTFTHLDSPSLTINLVRKEEAAECCKKTFLQKMKNIVVLGVGVAAAPLIRQTMRNVVLKDKDYKMIVVAPNTHFHWPIAMPRVIVPGQLADDKAMIDLRPFFNEYPEAQFEFVLGTASAMDPASNTVTIAPSEGGSRTVNYHTLVVATGSSSPDMPWKVMGSTEQTKQRLHELQQQIEAAKTIVVVGAGATGTETAGELGFEYAKAGKKDVYLVYNDKLPLTPPTMDSVRKAAKNELEKLKVKLVPNTTVSAVEQSGNDTILTLTSADGTTKTLTAQAYIPSTGLVPNTSFVPANLLDNRGYIKQTKALLAEGHDNIFVLGDVGNLEASKAGTASAQTIHLVKALPIYFKGGAMPAYSPNTTEISAVTLGRSRATGQMGSFKL…
Tatro_010889	-1.11154	6.16647	10.5441	0.0011656	CDS	contig_8	169672	171020	+		hypothetical protein		PF00150	IPR001547;IPR013781;IPR017853		NA	GO:0004553;GO:0005975	SignalP(1-17)			GH5_15;GH5_9;GH5;GH5_50;GH5_49;GH5_14		MRYSFVAPALLAGTAYAWLPQERDLAAFNQTARFEQLGKRFEPTLASGVTKIRGVNFGGWLICEPWMMPTEWNSVMGCNNAASEFDCMLNNYMGNNRAAGNAKFKTHWSSWITPATVQSVHDVGLNTIRIPIGYWSYTAIVDTASEPFADGDAMLPYLDAVVQKAADLGIYVIIDLHGAPGGQQQDAFTGQNPNPAGFFNSYDFGRAEKWLTWMTNRIHTNPAYSTVGMIEVLNEPVSNHDANGRYPAPGENPGLTQTYYPAALKAVRDAESALNVASNKKLHVQFMSSKWGSGDPRSNSAVANDAMTGFDDHNYIGFAVSNNGDQYSLMHSACTDTRVVNGQNFEITGEWSMTSGVDWHDQAFFTKFWTAQQQLYESPGMDGWIYWTWKTELNDPRWT…
Tatro_004611	-1.11148	3.53679	8.59053	0.00337916	CDS	contig_2	5994139	5994703	+		hypothetical protein		PF00069	IPR000719;IPR002290;IPR011009		NA	GO:0005524;GO:0004672;GO:0006468					antiSMASH:Cluster_2.5;SMCOG1030:serine/threonine protein kinase	MYLERLPHSLARGIDSPFSLSDASKIFKDVSSALKYLANKGIAHNDIKPSNIAYSATRGAVLLDFGIASSSNELSGGGTPWYLPPEFITSSGRCPAGDIWAFGVVMLYILRKIQLPESKESWNINDVRNNSSAAKNEMKKWLAMIIKTRNGLDKTSPIEYATYLMLDENPATRMTARGIQNTIEYLK
Tatro_010640	-1.10815	4.29049	10.4426	0.00123143	CDS	contig_7	1480520	1481995	+		hypothetical protein		PF07690	IPR011701;IPR020846	ENOG41	NA	GO:0016021;GO:0055085		12 (i68-86o98-115i127-146o152-172i184-204o216-236i257- 280o295-317i324-344o350-375i387-408o420-440i)				MTLRDDEKDAAIQETGVLGVTTPNSNNSSPPSILNTAQDVELGGEEKDYGPPPDGGLEAWLQVLATHLINAMTWGYAAAFGVYQLYYVETLGLPASQVSWIGSVQIFFTYAICAVSGRLADAGYTRITVAVGTFMAVFGTFMTSLAKTYWQIFLAQAVCIGIGLGVTFMPAISILSSYFEKNRAFALAVSAVGTSVGSVSFPAMIQHLTARIGFPWAVRCAGFLALAMAVVANVLLKPRLPPRKSGPLLELSAFSELPYLLFSMAAFVYFYALYFVFFYINSYARNVIGFSNSDSINLLIITNAMGIPMRPIAGYIADRWTGPINLFIAALAAVFAILYSWTAVTTRTGMYVFSVVYGLSIGANQGLFVASLTSLTKDPQKMGVRFGMVETLSALATVA…
Tatro_000392	-1.10686	5.15945	10.8432	0.000991573	CDS	contig_1	1212094	1213301	+		hypothetical protein		PF01408;PF03447	IPR000683;IPR016040	ENOG41	NA	GO:0016491	SignalP(1-22)					MAPIRTAIIGLSGSATTSWASSAHLPYLLSARGREKYQIVALCNSSVEAAKRAIEAFKLPPDTKAYGDPQAVANDKDIDLVVVSTRVDVHHSSALPSVKAGKDVYVEWPLAHNASHAKELAEAAKASGSRTLVGNQGRGAPPIVKLRELLQQGKVGKVLSSEIRANGGSVDREALLPGIKYFTDLAIGGNIVTIGVGHLFDQVQHVLGDLQDLQSRLQLQRPNVLLRNPSTKEVVETVKSNVPDLVIIDGALAASQIATEGASVLFRFRRGQPFLGEPPLSWTINGEKGEIRLQAFGGSSLHANSYDAPVTIEVHDFATNEVQKIEWSWQSWQEELPVVARSVGLLYEKFADGVAEGQPTFETALARHEQLAKVLAGWEGK
Tatro_009566	-1.10113	5.57726	8.2524	0.00406981	CDS	contig_6	1264763	1265886	-		hypothetical protein		PF01738	IPR002925;IPR029058	ENOG41	NA	GO:0016787						MTELDLATKAPESDAQEDSSVDSPTQSSPIMGDHEHCVTDRPAPAGQGPTGEIIKLNDIDVYISKPADYPHAPTRLLLFLTGGTGIKSVNNQIQADKYAAEGFLVLMPDMFGGETAPGGKEAYVADNSVSLLEQVKLKAVEIAKSFLIDMWLARVTEAKIMPILHKVIEAAHEEYSDAIKHGEGIYAVGYCVGGRYVLLLAKGTQEGGNDEESGMMKAGPFIKAGALAHAASVTPDDFKNLQAPLSLVCVENDALFTDEVRKVGEDLMTQDNVEHEVQVYPGVPHGFAVAGQYQESNIMDAQVTAYEQMLRWLKDH
Tatro_009595	-1.09569	8.31477	21.281	3.97e-06	CDS	contig_6	1356259	1357942	+		hypothetical protein		PF00171	IPR012394;IPR015590;IPR016161;IPR016162;IPR016163		NA	GO:0016491;GO:0016620;GO:0004030;GO:0055114;GO:0008152;GO:0006081						MALKIGAIPELQPTALDEITARYNTLRATFKSGRTKDVEYRKQQLRRLYWSFVDNTELIELCLSQDMRKSKFESHISEIDWCKQECLDAVQHLDKWVRDETIDNMPLQFWPMKPRIRNEPLGTILNIGAYNFPFQTNVTALVGAIAAGNTFVLKPSELSPASCMVLQKIFDDALDPESYVCVQGGLEQTKHVLEHKFDKIAFTGGRRTGTIIAKKAAETLTPVLLELGGQNPAFVTRNADLKLAARRLLWQKVLNAGQVCLSHNYVLIERCVQNKFIDELNKQYKEFMPEGAKASPDYSRVVNKTHYERLKKMVDNSKGKIVMGGSMDESDFFIEPTVVLVDDVNDSMVVEESFGPVWSILPYDTLDEAINMANEIDPTPLALFTFGSDKENEKVLKNV…
Tatro_004571	-1.09506	5.11396	15.3927	8.73e-05	CDS	contig_2	5868913	5869969	+		hypothetical protein		PF00107;PF08240	IPR011032;IPR013149;IPR013154;IPR016040;IPR020843	ENOG41	NA	GO:0016491;GO:0055114						MAPTHAAAIIPQRGGAFIVAERTTPEPGPNELLIEVKAVALNPVDYHQRDTGFPPIPSYPTVIGSDVAGIVAKVGPGVSTGLVPGARVIAFASNFYHDGLPDYGAFQKLVLAQAEGVVALPDNLSFEQGAVFPLAVMTALTAWTTVGISLDTRYTPQDKQAVLIWGGASSVGTFAVQSAKLLGFTVYVTASSHNHEYMKKLGAHAVFDYKDGDVVSKIVRQAQKDGVRLNTAHCVVKDSLQPTLDVLMETKGDAPARVAHSPTLPQDHPTLDNTTILFNFPPVLSFGGGDTSVRDKHMYQCFNVWLAEGLKSNTVVPSPRIQVEAGGLEGLNAALDKLKAGVSNTKIVVPI
Tatro_008999	-1.09276	4.73477	12.0199	0.000526351	CDS	contig_5	2669091	2670145	-		hypothetical protein		PF00795	IPR003010	ENOG41	NA	GO:0016810;GO:0006807						MASNIKIALIQLYSKPLDIAGNFARAESYIRKAAAQGANLAVLPEYHLSSWKPDSDVLLAEAKKQTPYLKRYQALAKELGISIVPGTILEPLPAAEGGEASTEGVANAAYFIGPDGAVLGRYQKKNLWHPERPHLTADALTPHTAFDTPFGRVGLIICWDLAFPEACRALAADGAKFVICPTFWLNSDGGDIGAEVNPDCERLFLENVAVARAFENTCAFVFNNTGSPLGSAATGKDDEGTEFIGLSQVAMPLQGALGKLGVEEGMSLVDVEGRVLEIAEEVYKVRADIALEEWHYAHTLKNLAK
Tatro_003759	-1.0908	5.46635	11.235	0.000802681	CDS	contig_2	3292336	3294032	-		hypothetical protein				ENOG41	NA							MASDTANRTSSSWHNLPVAARRAILNALLQTDGGLAAYAAVSREWQAIIEPHNFSHLQLTMPRIEQLDLMTFRTQRHVRYIWLCLELEEYGLQESRVQGMSIADSHAIGRALHEVVDTLSSWSNRSSLVLDISVHSPSDSAYWFKYLTFEPDHPFNQRERDYSELLELSMPATADDDSDYSDDSDYSDDSDYISDDSDDSDYSQRQGSDNEIFITDRAVGKVFDPIQVKGPFDTIKEENEWWLGMPLAPAVTAVLLRQQTRRRWSPRTLLLLLSRFPRLREIHYEPWREWRDDAQKTTDGNYKTFFQLVAPSRLRKLVIFENFHQRCLKLEQISASFIIDAKHFFEARGRGSEWASLKTLVLTSQLLEPLGAQPKITTMLVRAARAALSMPKLELMEIW…
Tatro_008298	-1.08638	5.89841	11.1706	0.000831024	CDS	contig_5	560805	561629	-		hypothetical protein				ENOG41	NA							MPFIQKRLGGVLHLSFKRGFHIDTRVPQRKQLASHSNTSAQQQHAQVAPRISIPSTQRRGLSNTQQQQRNMASDEDYMAFLNKANQDAEEGQAAAASSAQSAGQQRTFKTQDEGSALPQSIADVLKDAFYVSEADEPFKGVSLKWKGEGGLPDEVEFAKLIQHWDAENAQVDIMDPVDWDSDGQYANIIDAVSEATRGNDVRVYRVARDLTRAEYWVISRDDKEDRIVGVKALGVES
Tatro_011533	-1.08546	5.61321	18.8114	1.44e-05	CDS	contig_9	212774	213770	-		hypothetical protein		PF01648	IPR008278		NA	GO:0008897;GO:0000287						MAQPAVFLWALDTRNLWPEAKETKQLPGVAQRALALLSDSEQAAVLKYYFVKDAKLSLASSLLKRLAISRFCRVPWASATAVRDARTKPVFITPAGDEPLLFNVTHQAGVVVLFGAYRPPAGVAIGTDIVCAGERRERDLKHLETQGWPSYISLHSDVLSPVEVQRLRGLRIADRQKLLDYFYALWCLREAYVKMTGEALLAPWLADLEMRYYAPPGEIPPEGAERQLEVWFKGGKVTDVDVKLDRAIGDEYMISTVVRRGEGGRGLDVPPPESLDLEETLTAAEGLLQELGQ
Tatro_010767	-1.08349	3.98668	9.00916	0.00268629	CDS	contig_7	1884899	1886940	+		hypothetical protein		PF00083;PF07690	IPR003663;IPR005828;IPR020846	ENOG41	NA	GO:0016020;GO:0016021;GO:0022891;GO:0022857;GO:0055085		12 (i59-83o103-124i131-149o161-179i191-213o219-242i314- 333o349-367i379-396o416-439i451-472o478-498i)				MGEKDESRPEAVVDHGSLNGDAFDKSAIGNITEVQGNAHFHETVTAAPMDPWSRTSIKLYLILLVAGLNATASGFDGSIFSSINAMTQYQDYFHHTELGSSTGIIFMIYTIGNMIGSLFTGPICDRFGRRAGMMAGAVFIMVGAIVQTAAKSDAYLLGGRFVLGFGVSIGTSSAPTYALELAPPQWRARVVGYYNTFFYTGSILATGVAYASAKHNSTLAFRLPMALQIAPPLVIFFGALFIPESPRWLTMWGKQEKAAEILAKYHGGGDLNHPLVQLELREFESSIELQKSSSVFNYWLLVKDRNSRWRFTQMAFMSFFAQLSGNSVLTYYLPSMYKLLGIISVDRRLLLTFANSIVSCTGAVAGSATNDKVGRRTKLWIGSIVLAGLFAAVTGFSSK…
Tatro_001156	-1.08202	6.20886	10.058	0.00151691	CDS	contig_1	3521471	3523254	-		hypothetical protein		PF00144;PF11954	IPR001466;IPR012338;IPR021860	ENOG41	NA		SignalP(1-22)		S12			MGRPWRIIPTLCLAASVVSVRGQGNAANAQNEQKPIASQEHAASGNPLTSEFAEFVLERLDEWKVPGVAVAVIDGDEVYAEGYGYATLPDVPATPETLWYGASTTKAQVAAVLSALIHSGNYSALSQGWETPISSIIRDDFVLQDEWATNHITLNDAVSHRTGMARHDRSWHWAVDGRMQTPRDIVRNMRNLPLTYEPRVKPLYCNTMYVVLSHVIETITGKWLGNVLKEKLWGPLGMNSTKFDLQDARDGPEHLASGYYWDLDKEEYTEVPHMPVMEVSGAGAVLSSALDYAKWVKSLLHQSGPLSEDVHKDIRSPRTLWDANLAPGYDLMLYGLGWMRTLHKGHVVYTHSGGMHAFASEVYWFPEAMYGVVVFGNTAISQPLEETVAWKLIDDKLGI…
Tatro_004573	-1.0771	7.05388	12.2617	0.000462339	CDS	contig_2	5871465	5872737	+		hypothetical protein					NA							MMNQTPPEHGLPATPDATGGDSPAKRRRLNPGPSSPTREARVVLNDDPAREDQRLLANAQLQALDVDAEVDGDNHPEIDLGLWYKLACRPYLLNFASKVPSYEVKRITQDAEAHQNWIKDDLLRTGRALLTLEFDARRLVQEQEQWRMAKGGLRNKLRNIFSKKSARQHDAPRGQQSRDDTGSVLSDGSGGSWGTANSKSSQTSESAMNDVEQSYTLLLRVIGQVCEKLAPSSILFGVVNLETKDLETAVRRLEDSLRSHQDNVRDIGFSDVGLALTKCHPRFEEGVLRKLEENKLRYRRNRYNKRVKIGDERVRRIEEHTAMLKIVADIGRQIDEIMAQGKAVFDEFCDKSLLFMDDIVHSAAQATSCRVDDVLYNDVLVRRRFPME
Tatro_006573	-1.07672	5.96895	15.8261	6.94e-05	CDS	contig_3	5356781	5358794	+		hypothetical protein		PF00501;PF13193	IPR000873;IPR020845;IPR025110		NA	GO:0003824;GO:0008152						MAVGSARDKFPNDLLLVQFLRSVKRCAGQGPYIYDHFGFEKTLEELMADILRMRDLMRQQLPASEFSERGVFKEKRPYVAVLTRSGYEFIVAFFATRVLGGAAMPFGSGILPEEARYFVDSAESLCILAGKDCYEKAERIAAMSGASTDLKPVAIPISCNAAPVGTIDITIDETLNMAPDGPGLVIFTSGTTGPPKGAVLPRICMVFQPDAPPNCQTVCFRPPHWLGGAISLVEPMLTGKKLHILKERAGVGRLWEVLRSHHITGTGFTPGILREMKEWLEAQSEDEQEEYIKAFRNIGIIYCAGAMVSPSVLKFWKNRTGLTFKNVYGSTEVGGLATWKDLDGTERSDAIGAAIPGIEVKLTDGNHGEICVRSPFMLRKYIGDKEKTKAAFDADGYFK…
Tatro_008064	-1.07555	4.71123	9.61825	0.00192653	CDS	contig_4	4137832	4140089	+		hypothetical protein		PF06985	IPR010730	ENOG41	NA							MQEPGRLCEKCQSFGLSPTAFRSSPYEERRMHQLGRFVEVKARTDCALCRFLTEAFVDGPGTDRISQDEALVQGTWSSISDDLPNACLLFWLVANNYVDKIEFSIRHIRDDEGPMLGDARVINDAFVNVNLVKKWVNICEKEHDCKDVPIEATRASRLPDGFMVIDVVDNCLIGKTYPCRYLALSYVWGNSIAFMTTSQNVDMLRAKDSIGHIWNQLSPTIQDAILFTRQLGERYIWIDSLCILQDNAQNAAANIEAMDSIYRYAMVGLLVAEDNAASRGLPGVSNPRQVHQFRSELLPGLRVLGRFNHSAYLDQAKYRSRGWTYQEEQLSTRALIFANHQLSFVCPSHVYGEDVHEGNQLGPDTVLKTPDITSRYIREGQPQSVMYFRAVQAYTLRTL…
Tatro_002810	-1.07351	5.44689	16.2731	5.48e-05	CDS	contig_2	299783	301417	-		hypothetical protein		PF07690	IPR011701;IPR020846		NA	GO:0016021;GO:0055085		10 (i21-39o95-114i157-176o188-211i258-284o304-322i329- 350o362-382i394-416o428-448i)				MVSQRIRDYLHTDYQPGERTLLRKIDFFILTFCCLSYFINYLDRSNLSNAYVSGMKEDLGFVGNQLNEINTCFTVGYVLGQIPSNLSLYYVKPRIWFPSMMLLWGGLTMVTASVHNPQSIMAIRFFQGICEASTFVGTHYILGAWYTERELGKRSGIFTSSGLAGTMIGGFIQTGIHQSLNGRGGLAGWRWLFIIDGLLTIPVALYGLIFFPDTPRNTTAFYLSDDEKRLAVARVPVIEESSPITLRFLKKVLTSWQFWGFVMLWVIAGETESFSSNSLLALFLKSSPTHKYSVSQLNNYPTGVPAVGIVSTLFWATLTDFLNGKRYLVGYWIGLVGIATSIMILVASHHPTSSGSTPVVMAAYYIAGSVYACQATFFAWCNDSMRYEEHIFRAIVLAA…
Tatro_010271	-1.07343	4.48609	8.95981	0.00275984	CDS	contig_7	346917	348354	+		hypothetical protein		PF02668	IPR003819	ENOG41	NA	GO:0016491;GO:0055114						MSKAVFSVSMPGAMDVIGSKQAMPELTDVINGPLAWSGNDFKSEEAYTLQLHKEELQEVDAALQSFKSLCLDGDEVRQYNFPLPKLASQLAQCAKAIHEGRGFVVLKGLDGLNYPVEDSTIIYLGIASYIADKRGLQDKKGTVLTHVTNSKLWTVPVEKRHGIHSSQALPYHNDMGCDILALQVRCGAEKGGCTYLSSATTAFNELLSEAPSAALTLLTPEWPVQISGREPNYYLAPALTIHDGKLMASMDPNRFGPHPSYGSSNVPSLTASQLLALEKISNAAYRTELRLDLKTGDILFFNNWALLHRRDAYTDSDETSRHMVRLWLRNSELGWSVPDSLLQPWNAAYGENGVRDRLYPLVPTAEYKLPKYSAGSAAFVIED
Tatro_010054	-1.06748	6.5907	17.5168	2.85e-05	CDS	contig_6	2723142	2724519	+		hypothetical protein		PF00108;PF02803	IPR016039;IPR020615;IPR020616;IPR020617		NA	GO:0003824;GO:0016747;GO:0008152						MAPKQKAPVYILGVGMTKFIKPRGKVDYTELGFEAGVKALLDAQINYDDVEQGIACYCYGDSTAGQRVFYQFGLTKIPVYNVNNNCSTGSTGMAMGRQFIASGMNDCVMVVGFEKMNPGSLQSFWKDRESPTGTFVKQMAETRGITNAPGTAQLFGNGGREYMEKYGARAEDFAEIARVNHAHSPNNPYSQFQQVYTLDEILQSPTIYEPLTKLQCCPTSDGGAAAILVSQAFLDQQPHLKSQAVLIAGQSLATDGPSLFSRSDINLLGYEMIQHAVKEATAEAGITPRDVQVVELHDCFSTNELIVIDALGLSDKGKAHELVRNGDITYGGKYVINPSGGLTSKGHPLGATGIAQCAELVWHLRGWANNRAVPNTRFAMAHNLGLGGAVVVTILRRAD…
Tatro_004105	-1.06713	4.95247	10.0026	0.00156322	CDS	contig_2	4383188	4385019	+		hypothetical protein				ENOG41	NA							MAQTLKGKRPRADEFLPDHISNRSKSSGSARRPSNFPPEFYDGLSKIWLTPRALRELDRRNENLPLSNSKPAAEFVKPRGAKLAALAKLGVSKRAQFAASGGPDLSDLKGYPEPTNVTHSMASPMLPLNRDTASLVSSSTRQTRRTGKRSATSNKSKRTSAYDDNLEQHCLKYCIYFPRHRFSNGRRPPKPNNLKEIRKALEQPGRSLSSSTALETAHDDFLDKLPGATEDDLVRKLIPLLVGDVDISNSGNCFFTNLRSRTGYTTTTPRPDYFEGALLEDVDMTVRDDLKNQIIPTKNAATPIVPNFFMEFKNNAGKMKVAERQTTMNGVHGAYIMHALKNYRLDEEIEYDGNAYAFTATLVDTYLRLYAHHLAAPSQPGDRPGCYATLLKAYALDDE…
Tatro_003731	-1.05735	5.08168	15.3532	8.92e-05	CDS	contig_2	3204723	3206413	-		hypothetical protein				ENOG41	NA							MDEGRGTSNNFQFISITNLAEAKDRDKRRQARSHAARQGRQRSQHVSPRDEAGASGQSLIPWSIFAPVSAYGPFETLIGDSPKLRALLSHDAARQAAEPIFSVADPVVFQDFASVFRTDLDDPALLNAVKLTFAFAVTGGNIDQECLDFQNQAMSTIRERMDSLESALTLPTLGAILLLAGVEARLGMRWQVQLHMGAIQQLLELGQTKTIYLTDGIKRAIFWQDLNSSVMTGSDRIVDHTTFAELQWKRDPFASAYFALAPGFQRKSHLFDENFLEVLKDIHALQCVQDLPRYSCQNPVEMLRVDNQQASIGSRLVDLPKLSTTMEACYLAAYLSACMLCCKVWRHSVMPSHISQRLLKTLQESNEDPFWDENLDLFIWMLYMGGCFSPRGAIHSEYK…
Tatro_006833	-1.05717	8.05313	9.54141	0.00200887	CDS	contig_4	492147	495231	-	ATG1	Serine/threonine-protein kinase		PF00069;PF07714;PF12063	IPR000719;IPR002290;IPR008271;IPR011009;IPR017441;IPR022708		NA	GO:0005524;GO:0004672;GO:0004674;GO:0006468						MASRQEGSSRRSGGRNVGQFTIDKEIGKGSFAQVYMGWHKETRAAVAIKSVELDRLNKKLKENLYGEIQILKTLRHPHIVALHDCLESATHINLVMEYCELGDLSLFIKKRDKLITHPATHDMARKYPSAPDSGLHEVVIRHFLKQLASALEFLRSKNYVHRDVKPQNLLLLPSQAFREKRNLPIMEASQDSLIPMSGIASLPMLKLADFGFARVLPSTSLADTLCGSPLYMAPEILRYERYDAKADLWSVGTVLYEMISGKPPFRARNHVELLRKIEAAEDVIKFPKEVTITSEMKSLVRGLLKRSPVERMSFENFFAHPVVVNEIPGLVEDDIPKSARRELRTVSHGQATTSSPRVGSLRNGAIEAGSARSSREQLPRSSPIMENTSEGRDRPQSGE…
Tatro_004461	-1.05515	6.87442	9.99458	0.00157002	CDS	contig_2	5494549	5496577	+		hypothetical protein		PF01179;PF02727	IPR000269;IPR015798;IPR015800;IPR016182		NA	GO:0048038;GO:0005507;GO:0008131;GO:0009308;GO:0055114						MGENIPREYPATVPHHHPFDPIRPDEISLATTILKASFPGVNLRFKVIDVKEPIKKDVIPYIEAERTGQPLSPPPPRLLFSYLHRLDTHAFLKAVINVDTKAVISLKELPSHIQGPVDVDEMIGLETVCLQHPRVIEEIAKLQLPEGVTVCTDPWIYGTDDENEHRRLVQFYMFIVPVDHPQSNHYSLPCTFSPVLDANTGELVRIDYLPTGGDHSTTETQPWKPVKAVEYAHDLIETPLRQDLKPLIVQQPEGPSFSLDGQLVQWQKWRFRVGFNYREGLVLYNLTFDGRNVFYRLSLSEMTVPYGDPRRPFHRKQAFDVGDVGLGITCNQLSLGCDCLGHIKYFDGFRIDSQGRPVHLRNVICLHEQDAGILHKHTNYRNGQATVVRNRQLVVQMIC…
Tatro_006766	-1.05461	4.69557	11.4621	0.000710283	CDS	contig_4	299846	301170	+		hypothetical protein		PF11735	IPR021047;IPR029044		NA		SignalP(1-21)			GT69		MRRRLSALAVPLIVGFIVATALFMSRDRLVRPLFRHAAGDGRPPKPVADGAILPAANITQYLDAILTSQPSTLPTLKCPALNSTARYTRLKSKDSSDPAIQYFFALNLRQNLPLLPRLIGSIVEAIRFLGPAQCALSIVEGNSPDGTADVLAALQPALENMRVAYYFESSTIDPSKDDRVGRLAQLRNMALAPLSNLKGKVTDKTTVIFLNDVSACSEDILELVHQKRALDADMTCAMDWTYAGEHPTFYDVWIGRTINGDSFFEIPPDGNWDSAWNLFWNADETRDRFSRQRPFQVFSCWNGATAFTAQPILERTVQFRAANESAGECRQGEPQLFCKDLWFKGYRKIAVVPSVNLEYSVEKGERIKASKGYTTDLVSKQDAADDQIDWRLDPPDMVR…
Tatro_004651	-1.05216	4.58047	10.2362	0.00137707	CDS	contig_2	6107515	6110101	+		hypothetical protein		PF05729;PF12796	IPR002110;IPR020683;IPR027417		NA	GO:0005515						MKNVNGDNNAQHNAPGGTGHQYTGQGQHIYSGPDMTINNNAATYTLDSDKSREEIMQALYTSPYRQRKDRNPDRVTGTCEWFLNHIDYHNWRDSTSSSMLWVSANPGCGKSVLAKCLVDELKATKERTICYFFFKDDFEDQRSAKSAISCILHQLFIQRENLLSAEIIKRFKSYKAPLANSYYDLWELWDILIMASQERNAGEIICILDAFDECENQDRQGLARIVREFYIQNGTIKQNVNLKFLITSRPYDEIRRDLVPFNLEDVPVIHLKGDGDVETEKISGEISLFIRDRVSRVRKNLDLTEKEEALLLQGLEAIPNQTYLWVYLTLDWIETEIHNNISETKIRDAISTLPRTVDEVYDKILAKSTDVAETKKLLHIVVAAERPLTLEEMDLALAV…
Tatro_010199	-1.04065	6.96399	11.3665	0.000747818	CDS	contig_7	154025	155334	+		hypothetical protein				ENOG41	NA			6 (o15-37i49-74o98-119i131-150o170-194i206-227o)				MAGPLPNPNDNDSRLVYIPSIIFLVISPIVVALRIWARLRQGGNMGPDDWTAIVALIFALLTSSFLMTCCHYGMGRHFMYIEHENQIETLKFLYMSQITYKAAINLTKCSILLLYLRLFEIVRWMRWTCRGLLACVIIYCISSMTATIFQCNPVARAFDKARTGTCINLATFWFANAGFSIATDVIILLLPMPLVYGLEVPRAQKLALMAVFAIGVFVVITSCLRVTTLDVFATSTDNTYDIANVMWTIIEPNVAIVCACLPTLRQLVVKLFPALGSKNSANRYGTPGYDSNGYGSKSRGSRGTGRRSQAPLTDEWVEPGAKSNGIHMATIRRNNSNAGSEDSILAGGQNNANNGIKRTVEYSIQYSEKK
Tatro_011719	-1.03892	6.04148	18.4153	1.78e-05	CDS	contig_9	750519	753022	+		hypothetical protein		PF00172;PF04082	IPR001138;IPR007219	ENOG41	NA	GO:0005634;GO:0000981;GO:0008270;GO:0003677;GO:0006355;GO:0006351						MMASGHGVQQPPAGTLSPPDSSSSASQSPISPTHGVRMAQAVADVPDTGLASKPEDPAKASEIKEDGDGPSRESAVSAACLACRSKHLKCDGQSPCSRCVGSNFECIYVASRRGYKGPRRGTAQNPNKRHATSPPDTDSISIAPSECPMLLGAGVSSAMSVPVPSNPMSIHGFSPSLMPEASPAASYQDTPGVSQAQLYRSYCSINGIEPNGLVTGTHLPFPAHFPMQTLQERCIDSFYRYFHGSHPFVLPREHLLPLANGTTLDPLMAVIRWVGSLFIDVGKSRPSLYDDAMRLLDDLSFPQDGFKVQAMMLSIVALDGCCENTKAAELLGRTETLALQIGLNKGHFASLNGRGNPVLEESWRRTWWDLFIIDGMIAGVHRMTNFLLYDVPTDVNLPC…
Tatro_002851	-1.03287	7.79625	10.6612	0.00109408	CDS	contig_2	414382	415755	+		hypothetical protein		PF00795	IPR003010		NA	GO:0016810;GO:0006807						MTIRVGTASPHTQATTKLTLAHLEGIARRAADRGVDILLLPEAFIGGYPRNATFGAVVGSRSAEGRESFAQYFEKAVDLGDTVGEGSAGAGLRWVRRQLPGYEEGGRGRGDGTREELERIARETGVFIVVGCIEKAGGSLWCSVPYICPREGIIGKRRKVKPTGTERIMWAEGHPSTLRAVSTVIRGQRVNLAAAICWENYMPLLRQSLYNQNINLYLAPTADGREGWLSAMRTIGIEGRCFVVSSNMCVPTEANANMSLPSDAGLAAMAALGDRDVVPNDGGSRRGFGTAAGAEGVRDASPPSPSRARHGRRKSVFDEDGNEIVLSCPAENGDTTQEQQQQHLPRVQEQETPEQTPQKKSASYLSRGGSAVISPFGDIVAGPQWEDSDNLLYADIDLR…
Tatro_009248	-1.01531	7.06017	8.34509	0.00386732	CDS	contig_6	366974	367999	-		hypothetical protein		PF05368;PF13460	IPR008030;IPR016040	ENOG41	NA		SignalP(1-15)				antiSMASH:Cluster_6.3	MAPSVLVIGAGGAFGRPLMEEFIKQKASFSRIAILSDPAKVSKFSDFAARGIEVISGSYLDPKSYEGFEVVVSVVGNSIMRLQPAMIEAAIAGGVRHFYPSEFGSDVAQEQLRTFRYLRDKRVTRDHLAAKAKEHPDFYYTLMLTGVFTEWTADPFYNIDVVAHTANPYGYPDKPLHVTSIPDIAKYTVESILLPVTPGVQKREIRVVGEKTTFQKFVDDLGEVQGVKYKVTYLDPAEAAKNEREAWARGDEANELMWSVKPMAAGGIALVPGELDNDKFSFRPESVKETMQRIYGK
Tatro_008163	-1.01096	4.44954	9.38284	0.00219026	CDS	contig_5	200747	202751	-		hypothetical protein		PF11274	IPR023393	ENOG41	NA							MVAHHEPLRAMGPIEWDDVPVGNLKPFMDEVFIDAQTVAESVPSPTTATAIGAAATATGAVFEQAEKAYSQREAGSSLAMAQKLRKEWKEIKMTQNNPLNISVYKLGAKDGRGAWFARRSVHHGLTFEEWKKGMEMEFPETLKVQGSPGSGNIRGVGADRQVESQEVENSGHMSVFQLSAQFPGPTAPRDFITLLLTTDFEYKPADQEKPLRQHVIVSKPCNHAECPPRTGIIRGSYESVEIVREVLVENGLASKISLLSSDPGSEEVRSSSSDSREHQSVAIEWLMVTRSDPGGSVPRFMVEKGTPPGIVGDAGKFVKWITAISLLSSKSGESLPEAVSPTKRGEEDATLLENGSPQLPPRHKPKPSVDSKKREEIEAARRESVQSIPSSNGIYGIIS…
Tatro_001274	-1.0082	5.33948	13.5647	0.000230485	CDS	contig_1	3882699	3883951	+		hypothetical protein		PF01494;PF07992;PF13450	IPR002938;IPR023753		NA	GO:0016491;GO:0071949;GO:0055114						MHATKNQAPSYNIAVIGSGLGGLSAAIALRRTGHKVTIYERYDFSGEVGASLSLASNGSRFLQEWQVDISSAKPVVLQKLIRHEWSSGNVTAEYPPIDLHGHLKNVAIAETGGGSPVQLRVCHQAIKLDPAQGKITFDNGKEAVHDVVVCADGIRSQMREQLGIVPDVAPSTSCCYRCIISAEKLRELGLGEFAENSAIEFWGGNGIDKVVMSPCSNHQVVSCYCFYPAEKNNLKEDGWNISSTGENLAATFSDLDGRLLTLFRNAEDVKMWRLYNHEPYPYWVSGRCCLLGDAAHPMMPDQSQGACMALEDAGALGILFSTKYAHLSIPEKLQLYELERKPRATRVQESSRRARTDITERIGWSSANDRPGKLTIEEVCGYDMHSHVAELVTSLSQAP…
Tatro_000223	-1.00765	5.51923	11.1886	0.000823034	CDS	contig_1	698626	699535	+		hypothetical protein		PF00378;PF16113	IPR001753;IPR029045	ENOG41	NA	GO:0003824;GO:0008152						MAPDLPSSYNTFTLPTLLFSHHPASSSAVTPVIIIKLHRPAAHNGFTQEMARSLISAFSLVSSDPRVRAIVLTSSDPKNKLFCAGMDFNAGGEQSANADVHRDEGGQVSLAMYNCTKPVVVALNGSAVGVGITMTLAANIRVASSAAKIGFVFGRRGFCFEACSSFFLPRLIGTSKALHLATTGGVYPAGHKLLDGLFSEIVDAAEVLPTALRIADEVAANVSLVSAAVMKNQVYRAPATPEEAHLVESKLFYSLVRSDDAKEGIQSFLQKRQPEFKDTIDENAPPGYPWWAPVDVRSRSKL
Tatro_010198	-1.00602	8.39428	15.0204	0.000106354	CDS	contig_7	150402	151948	-		hypothetical protein		PF07690	IPR011701;IPR020846	ENOG41	NA	GO:0016021;GO:0055085		12 (i45-62o82-102i114-135o141-163i175-196o208-231i279- 299o319-336i343-360o372-393i405-427o439-459i)				MATVDEKMPVETGEQVVPQTPQKSSEYSSDASIDPKAESRLVRKLDFIIFPTFFVIYMMSFLDRINISNARIQGMVAELDLVGNRFNVALFIYYISYILLEVPSNMLIKRFRPSLYLSSLMFCWGIINMCMGFVHSYGALLGLRFLLGIFEAGLLPGIIYVTSQYYKRHEYQKRMSFFFCSTVVAGAFGGLLAYAIAHLGGKHGFAAWRWIFIIEGAITSTIAIIAAFLIIDWPEQTRYLNAEEKELLRRRLAADVDESCRMDVLNKASLKLILKDYKIWLGAFVYLGVGVPGLSGTFFLPTILLEFNWTAEEAQVRTIPVYVFAAGMMIIGAWASDRLKHRYGFFVFGTAMVTIGYGMLLGQVGKSRDYKFGAVFLVFGGAYMVTPMALAWLQNNLSG…
Tatro_000276	-1.00105	8.36684	9.89719	0.00165532	CDS	contig_1	899446	900735	+		hypothetical protein		PF00106;PF08659;PF13561	IPR002198;IPR002347;IPR016040	ENOG41	NA	GO:0016491;GO:0008152						MQPPLPSATPTWRNDTYAAISPSKPELSASGKTVVITGAGTGIGRETAVAFAAAGAAHVALLGRNSDSLKQTASALPSSVTTSSHVVDVTQEDALAQVAKAIGKWDVLVLGAGYVSSPSTIAASDFKEFWQSFETNTKGTYASLHAFLPTANAAHASVVALTTGTTALPASMVPGLSAYMSSKLAQTKLIEFLALEHPNLFAATLHPGMVETGIFTKSGASADSLPMDKVQLPAHFTVWLTSPEASFLNGRSVWANWDVDELKAKKDAIQQSQLFTAGINGWPFAP
Tatro_010097	-1.00098	4.59668	8.40951	0.00373263	CDS	contig_6	2832543	2836615	-		hypothetical protein		PF00400;PF05729	IPR001680;IPR007111;IPR015943;IPR017986;IPR019775;IPR020472;IPR027417	ENOG41	NA	GO:0005515						MEQQQRRQISDSHFGDYNTILQGDVHNHWPKDQEGEKAQCLSDLRITDPRHDKLRIESTKGGLLEDSYGWIFEHGDFQQWHDNKDRPLLWIKGDPGKGKTMLLCGIINKLRNQRSPKTLITYFFCQAGDSRINSATAVLRGLIYLAIDEQPQLISHIQSKYKHGKKTMFEDINAWTVLSEILSDILNDTSLEQSFVIIDALDECATDLRNLLDFINTKSTLFPQVKWVVSSRNWPEIEESLNSSASQQTRLCLELNDKSITMAVDIYIKHQVERLKFRRKFSEEIQRTLLHELSTKSNNTFLWVSLVCQNLEKTTSLDILEKLDEFPSGLNSVYRRMIKQINDIDGIDAKHCFQTLGIILLVYRPITLVELGCLFKRNDGNPATAEFISNTIALCGSFL…
Tatro_000001	-0.99543	5.32376	10.489	0.00120087	CDS	contig_1	6762	8560	-		hypothetical protein				ENOG41	NA			8 (o43-62i74-92o104-121i128-145o165-182i194-212o224-246i267- 286o)				MATEPCDDPDCPRCHPATSIPNHLPLGAVLLGLTFLPSLDSPYSFPAIFVAAVLFVLKDYSLFRQELVCEGKHYWAIIIAAVPLLFEPTLTTNLLPAKFIDGEQNWTLIAFLFLLFFQSTAKHGALAAAYSSSSGFVFLLLGFFLLRGNSILPLEQGQSILPFKISNPAHVQSLLLALGTYYGSPTLSSSYRPGIVECIIIPAAWLVASSFRVTEAFSSPYLQWIFLGILALIGTICATTNIAGPLRYGYRNYIILYVNLRQRIPSWSHFPLLWLAFHPWTGWWLLGSSLCVTWQYVREHHREVAAEITDNAEKAKIRASSLLTWARDEAAAAERCELQVHHLATKMMRDALSSHYVGLAGFYHEEAARQSPEGKIRYDETAELTSDFAIRVTEDAQKA…
Tatro_010454	-0.980027	5.40945	12.4024	0.00042878	CDS	contig_7	910466	911406	-		hypothetical protein		PF00106;PF08659;PF13561	IPR002198;IPR002347;IPR016040;IPR020904	ENOG41	NA	GO:0016491;GO:0008152						MSAAVEADLKDFSSLFSLKGKVAVVTGGSRGLGLHAASAFIQAGCSKVFISSRKAAACEEACKVLNALPGRSPGAEAISVPADSSTMDGVNALLAAVSKHTDRVDILFANAGATWGEAFDTHPDQAFAKVMDLNVRGVFNTVRVFTPLLQKHASLDDPSRVLITASVAGLGVGTLGKQGTYGYSASKAAVLHLGRNLALELGPRGITVNSICPGFFPSKMANGLLAMSGGADKIAQANPMRRLGRPEDIAGIVVYLTSRAGSHVNGEAIAIDGGALWSRGEMLVEEQAKL
Tatro_006915	-0.979833	6.49072	9.21828	0.00239611	CDS	contig_4	768775	770115	-		hypothetical protein		PF02469	IPR000782	ENOG41	NA		SignalP(1-19)					MLSKRLAVVATLLASVSSAKVASKDMEQDLGTVLANNKDLSTYYELIQKYPDILLQLPNYAGVTIIAPSNDAFKNIPYTALNGVWNATDKDTTVPLLQYHILQGTVATNALLTGPTYVRSTLLTSTRYTNVTSGQNVLIAKQPGDDVVFTTSMGTRCTLTEGDIAFQGGLIQVVDNLLVPPARLQNTSEAFSVPNFLGALYAGKLMPKVSYEENITVFAPVDSAFATIGGSLKHMDAKSIARIMGYHIIPNQVLVSSALTNGTRLQTLANNAAGNAPESVVVRQAGNNKFVNSAQIVQPDILLANGIMHLISGVLNPDADAAVPNPTALSQAPVFPVSSARNPFTSALPCTVSCPVTTTSASSTADLTTTSTSIFTTKSKGAARALATADIHAAGVALG…
Tatro_011381	-0.972831	12.1059	9.97396	0.00158769	CDS	contig_8	1700258	1707660	+		Type I Iterative PKS		PF00106;PF00107;PF00109;PF00698;PF01209;PF02801;PF08242;PF08659;PF13602;PF14765;PF16073;PF16197	IPR001227;IPR009081;IPR011032;IPR013149;IPR013154;IPR013217;IPR013968;IPR014030;IPR014031;IPR014043;IPR016035;IPR016036;IPR016039;IPR016040;IPR018201;IPR020801;IPR020806;IPR020807;IPR020841;IPR020843;IPR029063	ENOG41	NA	GO:0031177;GO:0016491;GO:0003824;GO:0016740;GO:0008152;GO:0055114		2 (o1748-1767i1779-1799o)			antiSMASH:Cluster_8.5;SMCOG1022:Beta-ketoacyl synthase	MSSTPKTQPIAIIGMACRFPGDASTPERLWELCAEAQNTWSKVPPTRYNGDAFHHPRPENLGTIHSHGGHFLNEDVSLFDTSFFSLTADIARAMDPQIRMLYETTFEAFESAGLTLEQVAGSLTSCFAGAMFHDYNDLQVQDIDNLPRYFLTGNSGSLVANRLSHFFDLQGPSVAVDTACSTAMIALHLACQSIRTGDATMSIVGGTNLILFPSSGLGLSNLGLTGPSGKSFGFDNRAEGYGRGEGVSTIVLKSLDAAIRDGDPIRAVIRETGSNQDGKTPTITSPSQEAQEALIKATYARAGLNPIDTGYVESHGTGTIAGDTTETKALGNTIGKGRKPDEPLYIGSVKANVGHTESTSGLAAIIKVVEMLERETIPPHALYENPNAKIPFKELNLKV…
Tatro_001933	-0.968916	5.02243	10.098	0.00148431	CDS	contig_1	5824609	5825982	+		hypothetical protein		PF08241;PF13489;PF13649	IPR029063	ENOG41	NA							MEKPADTRDTADTTAAAAVAKHSKDEASPSPTSTPAKKPRIGSSPRAGSSPAEVAASPGSAPFIADLNPDATIEADDAASDAGYESDSASRASTSICSTVRDYEFENNRRYHRFQEGRYQFPNDEPEQEREDMKHAMIVHLCQGKLHYAPLDHPQKILDVGTGTGIWAIDMGDEYPEADIQGIDLSPIQPQWVPPNVSFMVDDAEAEWLIPPQSLDYIHIRHMTSSIRDWPTLLSRAYRALKPGGWIELQELKFQVKCDDGTLREGNMIQNFYETMESALVHFNVDLLAMRHNKKNVTEAGFIDVTEIPFKIPIGTWPKDPRLKMVGLYNRSMIHDALYGVAARPFTRGLKWTLDELEVYLVDVRKELTDGSQHGYMPFNIVIGQKPS
Tatro_001137	-0.968137	5.26183	10.7119	0.00106447	CDS	contig_1	3457183	3459109	-		hypothetical protein		PF07690	IPR011701;IPR020846	ENOG41	NA	GO:0016021;GO:0055085		12 (i62-84o104-124i131-150o156-178i190-211o223-245i293- 316o328-350i357-377o383-406i418-435o455-474i)				MSSHNDSEKGADIDVRGNTPSHSDVDVPEAGIDDAWKFLNEHRDADGVAAINMDSLRRKIDFHIVPLMFLCYTMQFLDKVILNYAAVMGLNTDLGLKGNDFSNVATFCFVGLLCFEIPNIYFLQTVPAAKWLGLNVTLWGIATACGAAAHNYQTLLVSRVFLGIFEATIGPSLMLISSQWYTKSEQAPRFSFWYLGLGLGQILGGAISYGFQNVSIGASLAGWRIMFVVLGCVTVVIGLSTFFFLPDTPMKASWLSSNEKVALLKHVSVNQTGIQSRKFRPKEIVEALLDPQIYLLLLSVVLLSVSSGVVTTYSATLIRNLGYTPKKAALMNMPSGVVSIFFTLLVGFGVRKQSHRWAWIIACIIPAIIGGALMSFLDTKTHHAGVLAGIYLVNAVVAP…
Tatro_009292	-0.967705	6.37851	18.0476	2.15e-05	CDS	contig_6	509352	509892	-		hypothetical protein		PF01476	IPR018392	ENOG41	NA			1 (i91-109o)				MSRFSRYDTDEERLPEGMTRVGYDADTQVYTFQDADGSYWESAPGSQYGRLTRVGSGPADHGDDDSDSDPFLAGQAAAQPKVSWRHDMMPLLNFGVLVGLSLLVLFWFIGRKPAEEKLEVVTCEHSVTIQENDNCWDIAQAAGMSVDEILGMNTGLDCGKLVIGHTICLKRGDVKEAVE
Tatro_001565	-0.964651	5.10565	10.7822	0.00102481	CDS	contig_1	4762103	4763891	-		hypothetical protein		PF14441	IPR027796	ENOG41	NA							MPPAAENGTSRGKKPIPLRSKFSRRFYEPILLEAALKETRPPVFSATQHEPNTMNDNADSAEQSFKCFVNRLAQVCDNIRGGNGATITSIAVLEEPEGIHYIVGANNRKLTELKNVEDYVKQLLKIFSKPIEQPTNTTLPVGREALWHILRFNKQRINYYLTGAVNHLEECIEDYDRRHVEIPLASDALRFRRQLSELKELLAFEKNGELNELHELQFFASCERVFLFIDDNQRLKLGDSISEQAREGKMDSSKPWLELRHFLGRLHSYHIAVKTMLRARRFWDRLWDDIKVTVIPSATAIPHPLNKKRPNASEIIGRMTSAEELLETYRSRAARLQELHLDEKILAECNSSSHTHTVHAEILVLDYVLRYLRDTEDAHFYSSWQYIGTCKPVCRLCNY…
Tatro_004279	-0.963964	3.84195	8.77932	0.00304665	CDS	contig_2	4956201	4958141	+		hypothetical protein		PF00703;PF02837			NA		SignalP(1-20)			GH2		MILSPAGLVALASCLSTAVAQGSQPVPYKVQTPPLDTEWTYKVGTDPWPEYPRPQLQRDSWQSLNGIWTFQPASPGADAGSPPQGKLQREVLVPSCVESALSGLQTLNVTDMWFATSFKTPKGWNGQNVILNFEAVDYQATVFVNGVKAGNNTGGYFRFGLDITKLLKDGDNSLTVFVHDPTDLDVIPIGKQTRNPSHIFYRSCSGIWQSVWLESVPANHITALDVAAGMDGTVTVTVHSSGKQGVSAKVSVIGQNGRAVASQSGPSDKEFTFKVKQPKLWSPSSPTLYNLTVTLGDDEVSSYTGFRSITSGKVKGVQRPLLNGQFTFIFGTLDQGFWPDGLYAPPNREAMVYDLKMLKSLGFNAVRKHIKVEPDLFYRACDELGLMVIQDMPSLVADG…
Tatro_000522	-0.963042	4.64042	8.40554	0.0037408	CDS	contig_1	1563110	1563617	-		hypothetical protein				ENOG41	NA			1 (i43-63o)				MVFFFFVCGQHTFRSEVKGYEGVICQCHNCGNMSARVIKSRPFFTFCFVPIIPFTISGFVEVVCSICNFHQPLKNRPDVVSMAEGGNAGPGPFPPPANPGWGQQQPQGQRPARYG
Tatro_002852	-0.960532	5.53953	9.20593	0.00241233	CDS	contig_2	416101	417373	-		hypothetical protein		PF08325	IPR013536;IPR029071	ENOG41	NA				M80			MTDVATRPNPPLRNDEDAINDAVTRQQQPLPSSASTANIDSSSAIHHEAIEIDAAALSTASAGESDLDDDDNVADPVDTVSITISHRGQKLPFELDADNTVMDLFCEIEAVLEIPIQNIKVMVPKGPFIKYPFKDPEYSVKNLAGKTISVMGSTATDVQAVQTMCHKLHKIKAAREAQRSKAKSKTTRRRTAASPEDLKYTFMQVRPLGGLPNPERSLKLLMRLKEDPGIKAAMKKHKFTVALLTEMEPLAHTESTHEGTTRILGLNRNQGEVIELRLRTDAHDGYRDYKTIRKTLCHELTHNVHGPHDRQFWDLCHQIEREVDAADWKTGGQTIGESSRYHISGQDEEEDVHEDDGGWTGGEFVLGGSKMSSAGLSRREILAQAALERQRKEAEEEAT…
Tatro_005502	-0.960164	8.12588	11.8743	0.000569137	CDS	contig_3	2118965	2120439	+		hypothetical protein		PF00232	IPR001360;IPR013781;IPR017853;IPR018120		NA	GO:0004553;GO:0005975				GH1;GH5_19		MLPKDFQWGFATAAYQIEGAIDKDGRAPSIWDTFCAIPGKIADGTSGVTACDSYNRTAEDIALLKSLGAKSYRFSISWSRIVPKGGRNDLVNKAGINHYAQFVDDLLEAGITPFITLFHWDLPEELHQRYGGLLNRDEFPLDFENYARIMFQSLPKVKNWITFNEPLCSAIPGYGSGTFAPGRQSTSEPWTVGHNILVAHGRAVKAYREEFKTTDDSQIGIVLNGDFTYPWDSSDPADREAAERRLEFFTAWFADPIYLGEYPASMRRQLGDRLPTFTAEEKAFVLGSNDFYGMNHYTSNYIRHRTSPATADDTVGNVDCLFYNKQGQCIGPETQSPWLRPCPTGFRDFLVWISKRYNYPRIYVTENGTSIKGENDLPKEKILEDEFRVKYYNDYIRAM…
Tatro_001578	-0.957379	7.54153	15.0801	0.000103046	CDS	contig_1	4801458	4802675	+		hypothetical protein		PF00561	IPR000073;IPR008220;IPR029058		NA	GO:0005737;GO:0004414;GO:0009086						MGSELDYKTFPLGDFKLVSGETIPNAFIAYKTFGHSSSPAIIYPSWFSGLISDNEWLIGEDKALDPRRYFIIIPAVFGNGQSSSPSNIPRESPLKPFPNITVKDNVTAQYRLVTEGLGIKHARMVLGWSLGAGQTYQWLTQYPDFMDLGVPFCGSARTSLHNQVFLEGVKSALLAAKGTSSAGSAAGELAKTYRVWTEEEKVSGLKAFGRVYAGWGFSQAFYRSAVYETELGYKNLEDFMVNFWESWALSKDPENLLTMLHTWQAADCSDQEPYNKDFELAMKSIKAKTLVLPGKTDLYFPPEDSEYEVQNMTKGIGACIPFPSIWGHWAGGPGVSKQDLKWLDGRLKAFLEDEKWQLDASNLS
Tatro_009866	-0.948727	7.30655	18.808	1.45e-05	CDS	contig_6	2154072	2154930	+		hypothetical protein		PF04116	IPR006694	ENOG41	NA	GO:0016491;GO:0005506;GO:0006633;GO:0055114	SignalP(1-17)					MLFSLFSRLPLSVKVWAIQQIAFHVIGLGFEWLDNANALRKVRARETDTKPYKRLLPKVLLNQCLVLLPCMVFCEATGLCFTHKGYISTGRALLSLPVLAIGHDVVQYLTHRYLLHQPNLKLMRMLRHSVHHSTTAAKGISACYMSAPDFFLEIVLPYLVPLALVGGGGADLRFHSLVVASGAFGGIYEHSGYDLALAFQAVPQEKGDAWYWKLLASLVADIVSTRAHHEHHSRGQVSFSDGFGSPGLCDTIFGTRWDMVPKHREDVEREWRSQSEQQTANLKYM
Tatro_004282	-0.9443	6.7731	11.5584	0.000674423	CDS	contig_2	4964213	4965669	-		hypothetical protein				ENOG41	NA							MSIFSRLKKSRQQAKEHNAKLAQQEKEEETKTPYRHVPKHAAADAIASAPPSWREDDRQKIQEQNRRRSAMAASSSHSMNMNMPGMPRVGSGLSHVSYPTNNAATPMVRLPRAYSYTGVSPYTSTHSRTTASSMPDVGSQFAAYAASTKGKEAVRGSGYNTSRTSPTSSQEESESSSGSTSSQDDLEMRLNRPPVVQPPTGAEMAPRRPRVGSRRTSDSAIGRIAMANSTKAAARDSRPPPSMRNFGSIAPIVHSPAPVLRITSHPQGDFLNPQHRQRSETSFPGSLNTSLNTSAATLISTSVLPSIDGSPSPEQQELKELKVHVVNSGKLSKEQKTVKVVQVTGGGRIQSGPKKLVTEKPAEESAEEPAEGPQPQSVFDLASTLSPVSTLAPTSAPVS…
Tatro_002308	-0.943149	7.62714	13.2698	0.000269722	CDS	contig_10	274311	276261	+		hypothetical protein		PF00069;PF07714	IPR000719;IPR002290;IPR008271;IPR011009	ENOG41	NA	GO:0005524;GO:0004672;GO:0006468						MECMRNKFTGGLLLDGGRYQTISPLNHGSFGMVFMAQDLVSNQVVAIKCLTKRSAPCEVNPEFAVDERSEEYALHNGLGSHPNIVNLLDTFETEAHVYLVMEFCGQGDLYEAIRNGHGPLETEHVRQFMLELVDAVAYIHSKGVYHRDIKPENIFLTQDGAMKLGDFGLATTDKWSFETTVGSDRYMAPEQFDSAGAGYSPAEADVWAIGICLLNILFSRNPFTTPTESDPLFLDFSRDKQSLFDVFPSMSQDTYEVIVQCMNLDPRKRSLEGARDALLRAVSFTTEDESLDDFCGAENPTVASAHREPLRTPSIQTPQIDGGAFPWTKALNETPAAHRRQLSIIPDDESYSEDLFSKSGETTDWYSTGVQTPSSSMLDSRIIEARLRAFNISRPPMPK…
Tatro_002942	-0.942858	6.83608	12.187	0.000481225	CDS	contig_2	677029	679639	+	CEL3B	glycoside hydrolase 3		PF00933;PF01915;PF14310	IPR001764;IPR002772;IPR017853;IPR026891		NA	GO:0004553;GO:0005975	SignalP(1-18)			GH3		MRLHTLSSHASLFLAVAALPPNSDPPQISLRTHSNGNGQWAHAYRRAEKLVQQMTLEEKANITRGFQSDNICAGNTGSVPRLGWPGMCVHDAGNGVRATDMVNSYPSGIHVGASWDRSLTYERGFHMGNEFKAKGVNVPLGPNAGPLGRTPLGGRNWEGFSVDPYLSGQLNAETITGMQEAGVIANIKHFIANEQETLRRPYFGIEAVSANIDDKTLHEYYLWPFMDSVHAGVGSVMCSYNRINSTYGCKNDKLMNGILKTELNFKGFVMLDWNAQHDIDSAEAGLDMVMPLAGAWGKNLTDAVANGTVSEARVTDMATRIVAAWYLVGQDGKTFPTPGIGLKQLTQPHEQIDARDPASKPVILEGAIAGHVLVKNLNETLPFKQRLAMISVFGYDATV…
Tatro_011336	-0.941883	5.95198	10.4635	0.00121757	CDS	contig_8	1520542	1527604	-		hypothetical protein		PF06985;PF13181;PF13424	IPR010730;IPR011990;IPR013026;IPR019734	ENOG41	NA	GO:0005515						MPIADEALEITDTLSKLHLHGLPLAKASLITVEEAFAYHKILYDYRANPHDDDDDDDDDENDGEDGGDGESDDEDEEDEDEVSFDEFDSDIDSFEESYDEDDDDDELELDSDEEEEDTEDEDGADGNDEDENAEIGIQLIRVGFDNPLLVSSIDEDQDISFCANSAVHSHLWAADPDLKLKGYDMGFLSQLAHLCIEAKLQSCHHQGCLDKRRDMEVVAPNCNWATFRDWVLTSMSCQASMSAEQKLTQAHTHIARAVAGCCMILKDCSRNRPSKRFRPFLDGHWSDEHRIDLAEVSNLIYWMAKIQSEIGIGPKKFGRWNHRILPAEVTMPSIESAALKVEDMGICKNRLWNLVNVSDRKQSDLPDIIRALEPHQQVLRHKDHDFCTPSKCQWAQMDS…
Tatro_001372	-0.93584	5.65522	12.5497	0.000396273	CDS	contig_1	4182060	4182849	-		putative secondary metabolism biosynthetic enzyme		PF00106;PF08659;PF13561	IPR002198;IPR002347;IPR016040;IPR020904	ENOG41	NA	GO:0016491;GO:0008152					antiSMASH:Cluster_1.2;SMCOG1001:short-chain dehydrogenase/reductase SDR	MAESQAKFAIYPSLVDRTVVITGGAQGIGAQMVELFCLQGSQVIFLDVVDDRAAAVVQRMLELKVKHKPVYHHCDVIKIDEELKPTAAKILAEFPKIDGLVNSAARAMMKPTMDITTQWWDESVAVNLRHQFFLTQALMPGLLLAAGHASIINFGSINWAVPGLGQVPYTTSKAAVVGLTRTLAHEFGPQGIRINSIMPGSIATEREIKEVLTPEYKENLFKSQAIERLIQPVEVARLALWLIADDSAAVVSQSIRIDAGWT
Tatro_005216	-0.934529	5.07596	10.112	0.00147306	CDS	contig_3	1306329	1307199	+		hypothetical protein		PF01470	IPR016125		NA				C15			MGSQVQDEFTVLVTGFQPFRAEYPVNPSWEIAKSLPEYLPARRAKDPSSRYAVNTPPVRILVHPEPIRVSYKTVRELVPSFWEETYAGRKIDLVIHIGMAGPRPMYQIESRGHRTGYKSLDVDGKHLDSLDGERGQDWIWHGLPETLRTDLDMQDIWERWQQHSSIDTDLRISDDAGHYLCDFIYYSSLATCYKQNKPRKVLFFHVPADPTEGMIKQGHELAINLVRAIVESEVAARDQNAV
Tatro_011510	-0.929024	6.13255	12.5915	0.00038751	CDS	contig_9	127420	129143	+		hypothetical protein		PF08241;PF13489;PF13649	IPR029063	ENOG41	NA						antiSMASH:Cluster_9.1	MDRFLKNGFKSSSRRTRSPSPANGATSTASRTDSSAGADHSFTANANGGDYHREPTSQYGAASQPPYAVDYQLPALKISDLLQSPTATPAENGNGNGNVNGNIYGNGYGHEQSDLAIPALALKKDTEKDIVTGPTEPTKGYPETFKPLEHATGPSSIGSPLTHPNGVSIFPDLSAAEQQELSREALDQAEEAIIADDSADSIGSVHGDDIGSDAGSDAGYDSDTASSASTSVMSSVRDYMYENGRRYHRYREGTYNFPNDDVEQEREDMKHAMVKLLCSQKLHFAPIGDNPQEILDIGTGTGIWPIEMGDKYLSAHILGIDLSPIQPDWLPPNVRFMIDDVESPWLHPNSHFDYIHSRHTVMAVRDWMKLFRRAIEHLKIGGWIELQEIHHTPRSALPD…
Tatro_002996	-0.928875	5.85116	14.4503	0.000143907	CDS	contig_2	863992	864948	+		hypothetical protein				ENOG41	NA							MASTLPSGPSGSQRMTRGGRAWSEQEDAFLMQTRENKMPYKQIAHQLKKTELACRLHFHQLVRNSARGRRNRGSVSSMSDLSPEMDAAASASTFRRRRAPHKRTDSDSSMSTTSSREYYLPRITESSGDSARQHIILPRPAAMPDDSAYTGRASWRPRSVAEEFAPLHDQHYQHYHHRTPSLPPQREMMPLPLPSTAADMPAHVDLPRLHAIYDAHRGAFWNHIASEYGYNTPPEMLEDAWRAGVYGGVQQYPCPLFNRPMTPVSSPEAERRHHGVDRTRISSIISGDDDACGDRR
Tatro_005660	-0.926018	6.24801	10.4196	0.00124682	CDS	contig_3	2622907	2623315	+		hypothetical protein		PF00576	IPR014306;IPR023416;IPR023418;IPR023419		NA	GO:0033971;GO:0006144						MADKDRITCHVLDTSVGRPAKGIRVRLEGPGTSSSHGNVLKTFESLTNDDGRITVWLPYSSETASGEVPVYTLEDVLGAIRGPSRWTLRFDTASYFGEDKTFFPEATVVFRVEEGQHYHVPLLLSPYSYTTYRGS
Tatro_002268	-0.923359	9.05085	9.37804	0.002196	CDS	contig_10	152856	154223	+	ARG1	argininosuccinate synthetase	EOG09262A8G	PF00764	IPR001518;IPR014729;IPR018223;IPR023434;IPR024074		NA	GO:0004055;GO:0005524;GO:0006526						MAKQKVCLAYSGGLDTSCILKYLLEEGYEVITFTANIGQEEDFDAVREKALKIGASKVYIEDLRREFIEEQCFPAIQCNAIYENVYLLGTSLARPVTARAQIAIAQKEGCFAVSHGCTGKGNDQIRFELAFYALQPSITVIAPWRDPVFYDKFKGRNDLLDYAKAMDIPVRSTKSKPWSMDENLAHYSYEAGILEDPNTSPPDNMWQLTVDPREAPDQPEDFTVTFEKGLPVKLEYEGGKVATDSVDLFLTANTIARRNGVGRLDIVENRFIGLKSRGCYETPGLTMLRAAHVDLEGLVLDREVRALRDQFVTFNYAKLLYNGLYFSPERAFLSKSIIASQEDVNGSVRCRAYKGSFSVLGRWSDTAKLYDASESSMDEIGDFSPKDTTGFVSVNAIRL…
Tatro_005758	-0.923149	8.97205	10.0584	0.00151655	CDS	contig_3	2927395	2928366	-		hypothetical protein		PF04479	IPR007568	ENOG41	NA	GO:0016021;GO:0006950		7 (o37-57i64-85o97-117i137-158o178-197i209-232o252-276i)				MPSQPLPDPIITFGSDVTCNLDNCPVEWSILSYQPSLAANVVFAALFGAIGLVHFYLGFRWKAFGFMVPILIGCITEIIGYIGRILLHNNPFSYPGFLIQIICLTIAPVFYTASIYVTLSQSITYLAPELSRFKPQLFYYIFIPFDIVCLVLQAAGGAMSANTTGSNKAGVDISQAGLSLQVIVLVLFIITFSDYMFRYLRSGRGSGFGWRLTAFFTGLTSATLLILARCAYRVAELQDGYNGKLIKEETPFIVLEGVFVFLAASMLCFGHPGLGLKRDGRGGVKMETDSETVVMDTIERRK
Tatro_002788	-0.922746	5.57925	14.7952	0.000119842	CDS	contig_2	233361	235129	-		hypothetical protein		PF00067	IPR001128;IPR002401;IPR017972	ENOG41	NA	GO:0016705;GO:0020037;GO:0005506;GO:0055114		1 (o20-44i)				MGILINHGGSSAVSLSQMAWVLPLAALVLGLGYTAWHCIYNLYFHPLRRFPGPKFAAMSFIPYSLILTGGEGHHKILALHLRYGPIVRVAPNFLSFNHPDALNDMRGHRKAGQPEHGKDPIRRVPNVHNIIGANREDHSRFRRSLAHGFSHQAMLDQEPIIGGYIDQLMDRLKRDCGNGTQQIDMVRWFNFTTFDIIGDLSFGEPFDCLQNSDYHPWVSLIFQSVKNLVFMAAIRYFQIFPKFFQRFAIPKDIAGRFAENMQLSGMKVQKRLDSGSDRPDFITSMTAKRNGSSLSFQELASNAVILIIAGSETTATALSAAAYYLGLHPEIQAKLAHEVRSSFKSAEDVNITSVQHLSYMLAVLDESMRVYPPVPGGLPRYTGKGGGIIAGEFIPESAH…
Tatro_006405	-0.922746	5.4249	12.6838	0.000368837	CDS	contig_3	4868185	4871012	+		hypothetical protein		PF00082	IPR000209;IPR015500	ENOG41	NA	GO:0004252;GO:0006508			S08A		antiSMASH:Cluster_3.4;SMCOG1075:alkaline serine protease, subtilase family	MANKDLLDFAQTAISQVAKIAINLGISLVNPTCASLGTELWLVVDHLGSIDPNDYDELKLHIFKLVKHVERICSWPKRLSTDPAYGYPMLEAVAEKQEGSREYTTVKRKIEQAIGNLVSNDRNGTESICRLRRIVLRANEMGREVDEEVLTKPRKDRPVDPHPREIHAKAFHVLRSHMCCTCDGSTQGGFSHLARLMLQPVLQNTNDYGQVQFDMLFSRSTKWGEQFNRWQDVELLVSQPPKRQKSSSRPAKSTRFSKSDEDPRRLPRAEDAIEVVGQGDFCSLIKSDTSSRVRLAVQDEKLQRYRPSLLKQMVQHLPGISLANILENYHLSAKMKTALAYILAHSVWQYYDTDWMTTTWTSETIQFIWESKDSFSGHQGLLFPSKPYLCVQFDNEDSS…
Tatro_001436	-0.922587	5.59189	11.5739	0.000668857	CDS	contig_1	4392235	4392885	+		hypothetical protein		PF04145	IPR007274	ENOG41	NA	GO:0016021;GO:0005375;GO:0035434		3 (o47-68i144-162o168-188i)				MNDMSGMDDSSSSSNSSSSSMSTGMAMTFQTDIRTALFSTAWTPQNAGTYAGTCIFLIALTVILRLIVAYKTYQERVWADRNAQRRFIVVNGKEPMSERLSRDPDAKQMTMMLSENGVEEKVLVVEKKHHAVSPWRFSVDPPRAALDTVIVGIGYLLMLAVMTFNVGYFMSVLGGTFLGSLLLGRYGGIPGH
Tatro_001302	-0.922168	6.5513	15.294	9.2e-05	CDS	contig_1	3965453	3965978	-		hypothetical protein				ENOG41	NA			1 (o49-73i)				MASQTSAYFPLATDNSWQGQSGSITPQDGTDAGAAGDSSANSITLSTGALVAIIVVVVVVILIGVTTASLFFIAKKREWTIKETIRRSTKKVATALTPRRSEFPRSVKGSTRSNRKGRTKLNDDIPPTPRLRPEDLEKGLARSESKAVGRNSGGK
Tatro_004378	-0.920697	5.5691	9.65915	0.00188411	CDS	contig_2	5247905	5249629	-		hypothetical protein				ENOG41	NA							MGSLDNWSSDEGDGPRDKTPRSHRPSFQTPRRSMNRSKSILSNLSEMSASVAFGAPWYPNDSDRYGHWSSDRRAPRTKTSSRDIDDDWSDEPYDDRDRSEEASGSDNDESKQKVKRRQPTNVDVDTSAGSSSSASTRSRPIAIPRSRQNSVASTVTIPEALSARGERQGGYFPFHEDPKTRVRHTHPFYYEMKNQDIAAPTLEDVDTGADADVDMPKPKSRYELSSSTQDDSYGFLSDDEDSDPFIPASMGKYYPQVYERRQALKKGITLPALPTSSSSKPPGSKSTTSKPHKRRPRPRTPVIVPRPTATTEFIPPFQLESAE
Tatro_007706	-0.918934	5.87921	10.1836	0.00141692	CDS	contig_4	3145208	3146306	-		hypothetical protein		PF12937	IPR001810	ENOG41	NA	GO:0005515						MADKASPIKSLPSELLASILGEFSTKELLPVVTVNRRFCSIATKILHRRLVASPSRSNHGVILECYHPSAKISTPYLRCQYLGNATCDGPSIDERDPSFVGLRRIYSCFRPVVLESNRRRRFRYGWSVETMGGSVQLQIAADDEEVEDTAHQEVYLDEGERFSQLCAVANVVVHGSRPGLFSRHVNFSDGVIRVFREWLASMLPGHSPSHAESGASSSSSAAATEASISAAGLFSSDDSRVLWVDTTKNVGIRFRVTPGPEARGTIWEDEPPMFYNLTYEELVVRTSTLLLAMDEADVQHVAHSGKDVIIAPFTIL
Tatro_006334	-0.907019	5.01499	10.2342	0.00137859	CDS	contig_3	4659737	4662049	-		hypothetical protein		PF07690	IPR011701;IPR020846		NA	GO:0016021;GO:0055085		12 (i104-123o129-150i194-217o237-260i272-291o311-332i337- 356o368-387i394-416o422-445i457-473o536-554i)				MPESTESETLLAPEPSAHLGQNEEPDENIVKTNYATAVVVTGLFLGATLASMDVAYNTATYALIGSDFHNLENASWLILTHELIHSIAQPIYGGLSNTYGRKRLTLLAYLFFLVGSSLSSFASSFAQALLGRVILSTGVSGMTILVTFTLSDMVQLRTFALLQSVHSICETAGLVLGGILGSRLAHSNAAAWRLWYQVNSGIIFVPLLWVVVTMPSLASNRSPASAQSENVWSLRGFLAKFDILGAALLGTSVFSLILALELGGSKLGWGSAALIVTSLTAILSTVAFIYVEINRPGKALIPLNFLSDRTVGFAIGCNSIAMFGYTAVSIVLSPGDFVHLLIVAQSLYQISFFLQAEAYADPNSSNSGLSPLYVGLGLGFLVGGLYVRATGNAMAAVFF…
Tatro_010117	-0.902372	8.60159	10.9506	0.000935722	CDS	contig_6	2917749	2919434	+		hypothetical protein		PF05978;PF07690	IPR011701;IPR020846	ENOG41	NA	GO:0016021;GO:0055085		12 (i54-72o92-109i116-135o141-161i182-202o214-232i269- 286o306-324i336-355o388-407i419-438o450-471i)				MADEEKHAVEATPQVAPVDEYASAQNEFVDRPNGWIYKGYKLFGREVYYASPRVQLLLVALVCFLCPGMYNSLSGLGGGGQVDPKAQDHSSVALYSTFAVVGFFSGTFANRLGLRLTIGIGGLGYCIYSASFLSYNHNKNIGFVIFAGAFLGVCAGLLWTAQGAVMMAYPPENKKGRYISTFWIIFNLGAVIGSLIPLAQNIQNHTGTVSDGTYAAFIVLMFLGLIVAFFLLDADKVIREDGTKVVLMKNPSWQSEFLGLWQTISGSPWVLLLFPMFFASNIFYTYQNNDMNAAAFNIRTRSLNNLLYWLAQIIGAVINGYALDYTGIGRAMRAKLSFAFLFFLTFVIWGGGYAWQKMQPTRDVVSQANYEPNKVDWTDGGHLFIGPMFLYFFYGFYDA…
Tatro_004127	-0.8974	8.88827	17.2385	3.3e-05	CDS	contig_2	4462423	4464286	+		hypothetical protein				ENOG41	NA							MGYGTTPDDVINNDEELIPSPPSSGLFYLNQGVDDDRFSFSSPYYASSSPRTTDPEVSAELDCYDSLETTAIVDVSYRKNRVTWRAANGEARQMFDLSLDLYANTETNTSIFKLYTYIIRKGRKGRSNKQAVYLFIHPENVRFITCEPSRTARRYKSKTNKPQTYYELRFSLTECPNIVVPRDRAFESKDKTRAQLDLFQELSSTNDFVVHLNGAGINASKLDDLRLLGCMFSPTFTEHRPTTDFRRASLATLYAGSGGEIVCMNRGVVQSIEVDPPPYVGPAPDSCMVSSEYLCSDSEDGYDDDDDEESEEDEEEKDKNAFANHVLLLLDNLQTHFNAVERYFDGMERRLHGLENCVQQRRHEITFALAMANRHYNNMNNVNSNSNSSGSHSGNSTAQ…
Tatro_000397	-0.897173	5.40998	10.0564	0.00151822	CDS	contig_1	1221916	1222423	-		hypothetical protein				ENOG41	NA							MSKIRYPEDASSSRSMDTPSETTIHDTWDGRNYSVPWPGGVYRIFEKGTDNVIALKAQSLCLRDVAESHNGYDLWLCVEAYGYFGFFNPKSGTYLGHNGKRDEIYASAVKFKGWECFTPRSHPDGGYQLLTPYYESTLKMVSVADDGRSLVRRPHGTTLWEFEKVTKH
Tatro_000211	-0.888051	8.79133	10.5225	0.00117929	CDS	contig_1	662942	663910	+		hypothetical protein				ENOG41	NA							MDSLINAGKEYLSEQLSGSGSGSHQGQGGRLPPGNNAYGGAYPAGGDFHHEDEELRTAHQQASQYAGSSGNSEIFSNVISSIGQNKSHLANSDIDEQEAIRKHQETYSQDTSDLSSNSLGSAAAMQALKKFTQGETGGNQSQGAFLGLALSEASKLFDAKAANGQVASDASKESVIQQAGEMAMKMYFKSQGGSSSGGGTSQLLSLASKFF
Tatro_008674	-0.88607	6.01951	10.9596	0.000931184	CDS	contig_5	1648125	1649308	-		hypothetical protein			IPR014756		NA							MASTVPYTVTYRRPGTEPPLFLAGTFTTVPWGLQEMSCSRDEGGEYVFESRVFVEPGREYQFKFKAGQDGHWILDEEKNIATDEAGNRNNILKLPKSYISKIKDEGRRTSTPIGQVSSVAAEVADVAAKLDENDSSSPQISGSGGESEIDEDLKTPLFAHECFGAYEFVDDALDHEALDDAKLRRASKPKLDEYAIEDADMNDPTIEQFPCDKSEIFSTLRKIQSSLSEDQVSLDDSQHSPRLDGRRTSVDSDDSLLSAGSLSPVTARKRENRMSTSSGRNRSLVSLGSIAEEPKTPGPTEPSHPLSTAGFSKKDTQLNHVKSPTIEQGEHLMMRRPVH
Tatro_002490	-0.885181	6.04629	9.49116	0.00206465	CDS	contig_10	812499	813798	+		hypothetical protein		PF01048	IPR000845	ENOG41	NA	GO:0003824;GO:0009116						MDYIKPSRREDFEIVIICGLPLEFNAVSLVLDEFWDEDGDHFGRSPGDVNHYITGRIGRYNVVLALLSHMGKVHTASAAASIRSSYGGVRLALLVGICGGAPQAANDEDDEILLGDVVISKTVVQYDFGRLYPDKFVRKNTFEGSLGTPSKDIRNLLITFETDIGLERLQRRTAYFLKQLQANATGRKRHGRYSYPGTAEDKLFQAIYRHKHHVPCTCICRDCNSISDPVCDEALNSSCEELGCDNIYLEPRGQLEARRQLEQDESDKAQEPAVHVGSIASGDVVMKSADERDRIAKKEGVIAFEMEGAGIWEELPCIVVKGVCDYADCHKNKRWQNFAAATAASTLKAILERYIQTDKMLKGSMDPLERELITQGASTYSCEVRGEDVRQGNELQVSS…
Tatro_002109	-0.880563	5.67653	9.29637	0.00229608	CDS	contig_1	6338661	6340760	+		hypothetical protein		PF01019	IPR000101;IPR029055		NA	GO:0003840;GO:0006749			T03			MPLSSSSLFEDPTYDMFKFPSRRSVVHSTEGIVACSQPLAAKCGLEVLRAGGNAADAAVAVAAGLNMTEPCSTGIGGDMFILYWDAAKQQVFSMNGSGRSGANCTLEKIRADLDIDDGDVGKIPMTSVHAVTVPGAAAGWADAVERFGSGRLDLKQILDPAIRLGEKGFPVSEVTGYYWSSAEHLIRDASPNYAEMLKVDPSQADGVRAPRPGEIMKNPTLAQTFRTLAEEGKRGFYTGRIAHELVKVVQDLGGHLTLEDLEHHLELGSEPVEPISLKFRGQGLTKESADEGIELWEHPPNGQGIIALMALGIIQELEKQGEIPTFKPDDFNTTPYLHAIIEALRLSFADGSWYIADPNVTPVPIEGLLSEKYLFQRASLFNPKRALDLVEHGEPNFPS…
Tatro_006954	-0.879056	8.29437	14.1326	0.000170364	CDS	contig_4	938671	939646	-		hypothetical protein		PF00067	IPR001128;IPR002401	ENOG41	NA	GO:0016705;GO:0020037;GO:0005506;GO:0055114		1 (i12-34o)				MQSLFFCNLHKLLFNQLIVGVGNLMSVSRSFALWRLEQTSMPFRDIWAALLASRDPKTGDAFSTEELISEASLFIIGGTDGMITATTSTLFYLTHNPRTLERLTREIREAFPLSPGHIGKKASDVECPIRFASAELQNIRYLPACIDEAMRLSPPVPSILPRVVGPGGMEVDGEYFPAGVNLGVPHYCMHHSEENFAQPLTYAPERWFPEERERGLKDGSVPVSGKESVKMLPAVGLSYGFTPFGAGRSGCIGKHLAYQEMSIVLARLIWLFDIRLDPSSNLGEGVGDAKEGRQCRSEFQLYDRFVSSQNGPMLQFRYREEFVA
Tatro_007971	-0.876899	4.25419	8.3397	0.0038788	CDS	contig_4	3893787	3896776	+		hypothetical protein		PF03835;PF10403;PF10404;PF10405	IPR018325;IPR018326;IPR018327;IPR018328		NA	GO:0003677						MPPYVPRKRLRVSTPENAAIEEKTASGVKSRASSSRRRTLYDDLDSSHTPNGSDSLLHGLGGDDSDSPLSSLSESDFEDVPIAKQLKTKNDGDADEDDEDDDIEFEDVEAPQQPMTDAPVPSGDLELTLIRDTRISLTNPFGDKKGPSKRERKVRNATHCVHVLCLLWHNAVRNSWICDPEVQAIMVSHVPPRLWDEVDRWRRNSGLVESRPTPKPKASAKRRRGTKQESRDWGEAAQRLEEGAIDMSHGDPLFRFMKSLVAWWKQRFRVSAPGLRKWGYMSLERLDRLTKAYVDHEDDYEEFGERLEGIDDFRQCAINCKGSRDVGAQLFTALLRGLGVDARMVASLQPLGFGWNKLEDADAEEDEKQENTPAKSTNKKKLEKKPAAKPTKKKMAEKS…
Tatro_001322	-0.871539	6.14047	9.17695	0.00245083	CDS	contig_1	4032627	4034184	-		hypothetical protein				ENOG41	NA		SignalP(1-27)	1 (n11-22c27/28o67-88i)				MLPGILPSSSSLVAALSSVLLWSVAHSSPTFGSGSSTPFITKRDTVRDGPPLSARVLRDTRILPVQIGGIVAAYGVSLVLVAIILLALSKRRREHLRGSDIPSYVFQPNFPVAEFQQQFEFTNQQAEGHIVPPLVIPKSEYYHSGPYSARVFDHKNGSSSYVIPSPSSSAIPSTLGVSPLVDQSVVAADRAMAQQQLEEMYKFVMEHEEAKQKGIILESPVVAPSPQESTASDKSKGLLSKKSKSKPAGLNLAAAKEEKSQSKTSALFSSLLSPKKKAAKGMNISSPIMTPMSGTFPQHESREMSAIPPRHYAPPPPPPVPTDQVPYGAYRASGAPITPDMSPQSIQTIDERIGASLDRSSRTTLPYTERDPESATSDHSQVPLVGLPSSPKPGSTFPS…
Tatro_011932	-0.866096	7.40738	10.1229	0.00146437	CDS	contig_9	1411157	1412261	-		hypothetical protein		PF03239	IPR004923;IPR020846		NA	GO:0033573;GO:0016020;GO:0005381;GO:0006827		7 (o6-32i53-78o93-112i151-174o180-200i207-227o295-314i)				MAKNVFAVQIFFIVFRECLEAVIIISVLLSFLKQCLGGPGQDQAIYKRLVRQVWLGSAAGIVICLIIGGGFIGAFYGLGKDIWSKSEDLWEGIFYLIAAIIVSIMGLALLRINKMKDKWRVKIAQALAEKSADAEKPRNWLSDWSRRHVMFILPFITTLREGVEAVVFVGGVSLSLPATAFPLPVVCGIIAGLAVGFFIYRGGNLMSIQLFLIASTSVLYLIAAGMFSKAVWSLQYHTFAQRVGSDVAEAGNGPGSYNILETVWHVNCCNPETDNGWDVFNSILGWQNTGTYGSVIAYNIYWLFLILTVTLLMYEEKTGSLPLKNEFLSAASKVPGLRRWVEKKRTKTEVNEFEIFQQVQAAGLLRE
Tatro_007857	-0.864089	5.38819	11.7765	0.000599845	CDS	contig_4	3579123	3580203	-		hypothetical protein		PF00389;PF00670;PF02826;PF03446	IPR006139;IPR006140;IPR016040;IPR029752;IPR029753		NA	GO:0051287;GO:0016616;GO:0008152;GO:0055114						MKLAVFSTKPYDKRYIEAARSAAAAKAKESPASRPASADIEIVYHEFALEEDTVALAKGADAICAFVNDSLSAPVVEALGREGVKAILLRCAGFNHVDLVAAEKAGIMVANVPSYSPEAVAEFAVALIQTLNRNTHRAYNRAREGNFALDGLLGRTLHGKTVGIIGTGKIGIATARIMKGFGCRILAYDPYPSPALEGIGEYRGLEEVLPESDIISLHCPLMDSTRRIIDEDALAKMKPGAMLINTSRGGLVDTRAVIRALKTQHLSGVALDVYEGEGALFYDDHSGEIIHDDVLMRLMTFHNVIVTGHQAFFTQEALGEIAECTLRNIDEFVVTGTCGNSLTKDLKLVRRDSLPVRGV
Tatro_006016	-0.861263	4.43107	8.24581	0.00408462	CDS	contig_3	3710995	3712898	-		hypothetical protein		PF01612	IPR002562;IPR012337	ENOG41	NA	GO:0003676;GO:0008408;GO:0006139						MPVSMYTPAYRVMSFNPPNQLWSSQFGVRFGALASPQDASNTTATATTAATTATTISPHSSFSVQSDESWSQTSVSSTQTGVFSAGAVEDPLPPASYSNDVAAFDAARRPISLPGLNVAADTVNSVATTSSSSTDTNKAVEPPFTPLEFNISREQFLAARAAAPGTPESHWSYAMYHRNGENGAVDNVKVHYCESKATMERVCTEYFLDQDVIGLDLEWMAYARTADGPRRNVSLIQIASPSRIALFHIAVFKYGADLVPPSFRKIMENPKVSKVGVNIGPDCTRLRNHLGVNVQGIFELSHLYRIVKHFPHERRLIHKTLVSLATQVQDQLLLPLYKGEVRTGNWMRRLNPQQIDYAASDAYAGLQLYYVLEEKRKMLVPCPPRPHHAELRLPISLPD…
Tatro_009358	-0.854653	5.88279	10.1882	0.00141341	CDS	contig_6	681795	683397	+		hypothetical protein			IPR000246;IPR029055		NA	GO:0016787			T02			MEYREPLASSDPRTRIQPRLIIHGGAGNIRRENYPSEKYGAYRSALLAIVSNTQQYMNSSSQKTHHQSAYENHPITQEKESPPLHHGPSALEIATHAVAQLEDNPLFNSGHGAVFTRDGINELEASVMVSRGFKKRGVGVMGLRRVRNPILLARKMLEHGEQDLAASSHASSSLLLDVDVPSAQGHTQLHGETAEKLAEQYGLEIVESGYFFTQQRWDEHVRALEREKRGLGLGTWHAEEHLPQGTCGAVALDAEGVICAATSTGGMTNKLTGRIGDTPVVGAGFWAEEWEDESQESSTWEKLTSQVKRAQPGISFAGPLKGLLADCFPTPWMYSPVNLDQETQRLSLTNSTTSTRSIGVSGTGNGDSFLRINAVRTVAAIARYKPLAGNKALSQVVGP…
Tatro_005528	-0.853842	6.37474	14.975	0.000108947	CDS	contig_3	2206057	2208516	+		hypothetical protein			IPR001138	ENOG41	NA	GO:0005634;GO:0000981;GO:0008270;GO:0006355						MEPASKGPKACTTCAKAKARCIPGPDKDSKCERCQRLKRECVSQRPAPPRAKKPPKRSRVAELEKRLDELSSQFVDGAAAAAAINTRSSQQSGDSPSISVSSGNHPSATERPGQHQQQQQQQQQQQQQQRQRQQRRQKNKCDSIVTFEYLFPSPRSESAEVSGWTSEVGSNDCVMAATEIWPTEAEAETLLLQYHASHARLAPFVIVPKHLMAADLRRHRPFLWRVVMMISCFIDGPRQHRMGKEVLAELGRMSVLDSTRNLETLQGLLLTISWLNFCLKSAQLTNLLFLARSMSLSSGGFGISCGAGGNSNKDEVKWGELEHARAYLGTYYLNAIVFNTNKKVDAFMNTSQLDNYCNLLTSPGEYHSDLYLARLVKIQTLSQSISMAMLDQQPMQLPL…
Tatro_009224	-0.848154	5.48769	8.43083	0.00368911	CDS	contig_6	286635	287308	+		hypothetical protein		PF03928	IPR005624	ENOG41	NA							MVQKVWRRNFAAGFGLEKALEAARSSSAPVAIQSPPGGSSPEELQALTDADVGGQGFTLSSFTTSDATELGNLLYARLLPYAKAGRSTLISISNGAGTQTLYQVATGPGVTPDNESWVQRKRTAVLRFGVSSWFLGQKHAGNEAVFAAKFGLGPSEAGQYAIHGGAIPIRVDGVDGVVGVVVVSGLKQHEDHGVIAEVIRENWV
Tatro_004011	-0.845726	7.20805	8.81957	0.00298016	CDS	contig_2	4079484	4081541	-	DDI1	DNA damage-inducible protein 1		PF00240;PF00627;PF08284;PF09668;PF13650;PF13975	IPR000626;IPR001969;IPR001995;IPR009060;IPR015940;IPR019103;IPR021109;IPR029071		NA	GO:0005515;GO:0004190;GO:0006508			A28A			MGRSLPAVNHEILFHTKMRITLNVFNPQGGDQDSLVTLEVFSDMTVSTLRESVQAEAGIPPAAQHIYHNGRLISEDTKTMEQLQIGDGDMLAVHVRDMRGSTGPPEPSGQARTAARQQQSAASAAAGAGNDTEMLRLQILGDPAVRQQLSRQHPELAAAVEDPAQFRRIFLDSQDRERREREMRQREIERLNEDPFNVENQTRIEEMIRQERVMENLQNAMEHNPEVFGRVHLLYANVEVNGHKVKALVDSGAQATIMSPSCAEACGIMRLVDKRFAGVARGVGTATIIGRVHSAQIKIGNLFLPCSFTVMEGKSVELLLGLDMLKRYQAHIDLAKDKLIIQGQEISFLGEAEIPKEEEEAAIQEPTIPGPAGTAIGQRSGAVMPVQDAPSQTSSQPAA…
Tatro_000279	-0.844747	8.39894	9.12382	0.00252303	CDS	contig_1	904657	906510	+		hypothetical protein		PF00732;PF05199;PF13450	IPR000172;IPR007867;IPR012132;IPR023753	ENOG41	NA	GO:0050660;GO:0016614;GO:0016491;GO:0055114				AA3_2;AA3;AA3_3;AA3_1		MSSYDYIIVGGGTAGLVLAARLTEDSSKRVLVLEAGEDLTADARLSVPAMWPTLLNTDADWKFKTVPQAGFNNREIAFPQGRLLGGSSALNGLSFTLSTKANVDAWAKLGNPGWDWASFSKSQAKSYTLTSGPAAGTSGSGPLQLSFPKDTDNQWPKIWQQTIAALGFSKDGNPYTDQVCGPIFVADAIHPATKTRSYAGNAYLEPARDRKNLTIVTKAAVDKIIFTKNGDAVTAEGVKYTKDGADLTATGTEIILTAGTINTPKILELSGVGDARLLTKLGIDVVIDNPNVGENLQNHPLCGLSFQALDSEETMDGLARQDPTALQAAMAAYGQQLGPFARSGTNAAAQLPFPGIQSAKGKAEVEKLIAEYIAPGSRGDTPFAEAQADFVRSVLTSTE…
Tatro_006056	-0.842197	6.21627	9.15129	0.00248543	CDS	contig_3	3845068	3845572	-		hypothetical protein				ENOG41	NA		SignalP(1-19)					MRFATSVATLIASAALSTAASVSFVTLDNTQRTIYFTSNPGSSNIDSVTTAPGKNTTVTFPDTWQGNWYAVKDGASNVPGMLGEVNFGSWKGLTYFDVSAIVDPNDKDNVKQIFPAASHEPMSGCETFPCNDAYYLPDDIQTKATLESDLVCTLGAGSTGYSFTEAQ
Tatro_008374	-0.840912	7.67164	9.23509	0.00237421	CDS	contig_5	784797	785443	+		hypothetical protein				ENOG41	NA						antiSMASH:Cluster_5.1	MSANDYYSSGSGSGSGYPPQQQYGQQQQYGGYNQQQGYPQQQPQYGGQQQQYNQGYPPQQQYGQHQQQYDNRSASPYDQQPQYAQHQQQYGQQQQYGGQPGYDQQQYGGGPPGAEGPDGERGLGATLIGGGAAGFAAHKAGGGKLAAVGAAAVGAIGANLIEHAFKKHKEEKEMQNLAYGGNNDGHHHHHHHQKY
Tatro_005422	-0.838708	6.65789	8.94754	0.00277844	CDS	contig_3	1930762	1931723	+		hypothetical protein		PF00076	IPR000504;IPR012677	ENOG41	NA	GO:0003676;GO:0000166						MSKLFIGGLAWHTEEATLRQKFEEFGAVEEAVVVKDRDTGRSRGFGFVRFVQEADAQAAIDAMNNVEFDGRTIRVDKASDNGPRGGGGFGNRGNGQSYGGRGGYGAPAYGGAPGYGAPNMYQQASYGRGYQQQQPQYGMPPQGYGAPAQYANYQNGPQQPPQPPQQGGGSY
Tatro_002628	-0.838538	4.60921	8.83991	0.00294714	CDS	contig_10	1189854	1192314	-		hypothetical protein				ENOG41	NA							MQVDVLPSYQQATSRGDWLRLAAPYVAFTDYPALCCVNRRFWSVFAPRIWRDPCAASGWLGWRGDSDVISWWIDFIDLKLHKLSAHTRALVRVLDARAAAGDFSLYLGLTEKAVIRALELLPNLQSLLLDNNPNMELRFQRSGAINRQLELSMLSVKNCPNGVPRGLIKNYSLRGLVFLDVSGIASVTPQLLEPVYLPELRILKLCRQGISSTAFAGFSAVLGRRLWSLDLSNNKLTDDAFQHSLNAMFLNKDLRSDARAQTEGTLKKLPVITRGHGQFFMLHETAQSILFVPDERYLADTPPYTTPNAPNNVITRSDGSVPVRSDTADGVLRLLSRHDATDAAHHIQSSGLTHLHLSGNHFSAFAIERMLRESHGQLEHFDCDSMRFFPPSAVRGHLL…
Tatro_003516	-0.835272	5.36933	11.2862	0.00078085	CDS	contig_2	2492752	2495230	+		hypothetical protein		PF00723	IPR008928;IPR011613;IPR012341	ENOG41	NA	GO:0003824				GH15		MATHSGTNRRAQSGGYLPIEDYGIVGNMHTCALAGLDGSIDFMCWPDFDSPSVFCRLLDKNKGGYFGISPPDEFACTTKQQYLPSSCILQTRYIHEDGVVDVVDFFPRPKSAKVMTKGYKQNAYREAINVQEELKKWVVRRVECIRGSLPINVEIFPAFNYGRDSHETTLLQEIHTPEHRESKIGTFHSKDVKLQLDVAVDKGDGHDCGQMTFEKVKKDEMLGEGIVSHFTLRAGQSVSFVLRNDIPNHITEVITDAVVDSQQHDTQMFWYNFISQSKYKGRWREVVSRSLMILKLLTYEPTGAIIAAPTFSLPEDVGGVRNWDYRYSWVRDSSFTIYILLRLGFKAEADAYMDFIMERFTSDRGPDGGLPIMFTIRGGTDIPEMTLDHFEGYRGSAPV…
Tatro_006067	-0.833399	7.94934	10.2854	0.0013409	CDS	contig_3	3877714	3879552	-		hypothetical protein		PF02733;PF02734	IPR004006;IPR004007;IPR012734		NA	GO:0004371;GO:0005524;GO:0006071						MSTKHFVNDPTHLVNTALHSLTLTNPNVALDAENKIIYRRPSNAPQQVSVISGGGSGHEPSFAAMVGPGMLSAAVAGTIFASPSAEQVRTGILSRVDTDKGVLVVVMNYTGDILNFGMAVEKAIAAGQAVEMVVVGDDVGVGRRKTGKVGRRGIAGTVLVLKIAGALAAQGRSLEEVAKVARLTAANIVSVGASLEHVHVPGRVVDTSEGLGPKEVEVGMGIHNEPGSSREEMELPQLVERMLAQLLDQSDKDRAFLNVNSNEVVLLINNLGGVSVLELGGVTTEVAKQLNDKYNIRPVRIISGTFMTSLNGQGFSITLLNVVNTDIGGPSMIELLDAPSEVTGWSAPIQKTTWEEKNTATRTDTAGADRNVQPSGLQMDPKHATSVLTNALERVVAAE…
Tatro_009655	-0.829762	5.8354	9.65409	0.0018893	CDS	contig_6	1532683	1534777	-		hypothetical protein		PF00441;PF02770;PF18158	IPR006091;IPR009075;IPR009100	ENOG41	NA	GO:0016627;GO:0003995;GO:0055114;GO:0008152						MQPSGANKGFFQPPPILPNQFYDDVSFRRCFNLFLPFSVITEVEAEVAALGRDVLSDEVFGWITDAERNKPYIKGSGRDAFGRLQGELVTGEGWRELQKFGLSRGFVATGYDTPYGAFSRPLQYLRLHLWEASSANVTCPSAMQDGAAALLRRHLASRRLSETERIVFDDAYRRLISRDPSVAWTSGQWMTERTGGSDVSQTETIALYQPEDAEGALASKEGKIPLGPWSVHGFKWFSSATDSNMTILLARTSKDSLSTFLAPMRRHDSKAKTMTGHPKSDGTRLNGVWIQRLKNKLGTQSLPTAELVLEDMRGWMIGEEGRGINEISTILTITRIHNAVTACGYVGRGLGIARAYARRREVGAGRGARMKLTESTLHMRTLANLTAEYHGLMLMSNYC…
Tatro_008466	-0.829705	5.88822	8.81196	0.00299262	CDS	contig_5	1057750	1058323	+		hypothetical protein		PF00646;PF12937	IPR001810	ENOG41	NA	GO:0005515						MDSLPLELVSQILTHLPPTDYKSARLTCHAFNDVLAKSTFSVLATFIDPTTAKSTIERIASDLTRRPKAIWSPGCSVPKDLPVAESFLFAMHRALRGTACPSTSPCSSRASSVDGAWSDSEDSEDSDAGPAEEELAAWNFGRTVGMHDLTEEMLRQAMFRWALYLSYVYTGKGEAPQLWVMNSKKWALHQ
Tatro_001727	-0.824137	5.60045	8.90642	0.00284169	CDS	contig_1	5227689	5228897	-		hypothetical protein		PF12697	IPR000073;IPR029058	ENOG41	NA				S33			MLNLLLRRAFTPPSAEETLKHPAYPSTIWALEPHQKGKCEVGKGRPGGPLKIAYEIHGEGPTRVALIMGLAGVKTSWQRQTKYFGHDHGDEYSVLIFDNRGIGDSDKPLSRYTTGAMAVDFIELLDFIGWKEERSVHLVGVSLGGMIAQEVAYTIPGTLRSLSLISTTAQYESGPAKSWTDALWQRLGFVIPKSEEQGLIDTSRQLFSEEWLAAPDDAASLPSPKTTPRCGPAPGSPDGEYRAFDSNFQRFQAQELFKRRQTGWFTRQGFLCQLIAAAGHRKSPGQLKEIAGDVGRERIFIMHGTADKMITVANGEKLIKHMQPGVGMIVDDVGHAAGIDRPDWFNGLLEERFIACNKLMETYTYTT
Tatro_011443	-0.820986	6.89208	9.31362	0.00227457	CDS	contig_8	1879771	1881992	-		hypothetical protein		PF00172	IPR001138;IPR021858	ENOG41	NA	GO:0005634;GO:0000981;GO:0008270;GO:0006355						MVYCGKPSKGCSHCRERKIRCDQKEPGCGQCIKRHIECPGYRNMVDLMFRDESHDVIKKATSAKPRIKKLKHGGRAAPKLATPQIAPPRPPSPSSAALVIRDSPRPPKALGPLMRRSKKSPLLSVLLAGPYARKDGFDEDDWVTHTYPYEYQRIVRRGRSDDDYDYDDDDDFFDLDLDGPAGDALVHIPYAPSISLQERGTAFFFSRYVATDLGCYQNYDFIYDIWKPPTMSRPRRFEIPPQAPPIKRSDALISAGMTAVGLVGLSKITGDRETMLRAQQSYGAALQLANAALRDPKEAVEDSTMLGVLILGTYEFISGRTPQTLHAWQEHINGAATLATLRGQDQFHTKAGVRMFTMLCHSVLISCIQSGLPMPKAIVDLRNELRNVADSKLPAWRVI…
Tatro_002888	-0.820365	5.69436	8.56036	0.00343561	CDS	contig_2	529575	531077	+		hypothetical protein		PF07690	IPR011701;IPR020846	ENOG41	NA	GO:0016021;GO:0055085		12 (i70-88o108-131i138-154o160-181i193-215o227-248i269- 294o306-324i331-352o358-385i397-415o427-448i)			antiSMASH:Cluster_2.2;SMCOG1137:Major facilitator superfamily MFS 1	MTMDSKQHSPDEVDTSSTNATDRDSTALHKGSRPTETEFSGVLRNNGPAVELEKTSQPDQATRPNGGWKAWLQVACGFFLYFNTYGLINTFGIYQNYYTTEFQFDPSRASLIGGIQTFLLFFASGAAGPLYDAGYTRSLVIAGSIFIVLGTMMQSLCTQYWQFILAQSLCIGLGGGLISFLTPTILSTYFTSLYPLTVGIAGSGTGIGGIILPITFRELQPKIGFPWTVRIIGFILLVTLLLPVLFLQPRITPSAGRRRIIDTTAFTDWPLVILLIGNFIYLLGGFTPFFYVQVYAVENNIADANLSFYMIAVMNAVSAIGRILPNFLSPYTGPFNMLIITSVLTFIFAFAFEGAKSLASLIIISMGFGGATGLFFALQPVVVIGLCPNPKLVGTRVGM…
Tatro_000699	-0.820102	7.29514	11.1541	0.000838447	CDS	contig_1	2093658	2096367	-		hypothetical protein		PF00076	IPR000504;IPR012677	ENOG41	NA	GO:0003676;GO:0000166						MSSRLATPPASHLFTPHHYLADSGDNYRPRERSRSPRRRSRSPGRQSRRRSYSPRSRSNSRDDYRRGRDRSPMTGSGQAPAGGNAGNYGGQAPHRSYEDRAAAREQMMSNIRETSQQDRRVYVGNLSYDVKWHHLKDFMRQAGEVLFADVLLLPNGMSKGCGIVEYATREQAQQAVAQLSNQNLMGRLVYVREDREAEPRFIGATGGANRGGFSGGGGGGGGGMPGFSHGYAGGPPGGGGGGGGGGGGGRQIYVANLPYTVGWQDLKDLFRQAARIGGVMRADVHLGADGRPKGSGIVVFENPEDARNAIQQFNGYEWQGRLLEVREDRFAGGGGGMGFGGRGGYGGGMRGGFGGRGGFGFGGGRGGFGFGGRGGFGGGAPGGGPGGGPPGGGPPGGGF…
Tatro_010238	-0.818844	7.64821	10.8878	0.000967987	CDS	contig_7	258648	259041	+		hypothetical protein		PF00085;PF13098	IPR012336;IPR013766		NA	GO:0045454						MSADNIHHVETAEHFDSLLAANTYVAVDFYADWCPPCKAIAPIYKSLADKHSAENTLAFAKVNVDNVQKIAARYGITAMPTFLFFKDGQQVAVNGQAMIQGADPRSLGAAAEKLGGLAQKRLEEAQTATA
Tatro_008853	-0.816908	5.70606	11.9996	0.000532113	CDS	contig_5	2203927	2205445	+		hypothetical protein		PF00150	IPR001547;IPR013781;IPR017853		NA	GO:0004553;GO:0005975		1 (i95-115o)		GH5_24;GH5_51;GH5_11;GH5_1;GH5;GH5_20		MAIGRILASALSGGSRSDSNSGSRAAKSERHVHWSQSVDEYQYPSDAGEHLPLFSELESMGSPDGAGRMWMNKQVTRKSQSRKRWRRSHRLRPRCTMAMLFMLIPIFFYLSILWIKEQDLDAKWRPDRDSLLFGRKPLPAPLERTWISSYKLPLRTQGRNIVDAEGHRFKLSSINWYGASDELFVPGGLDVQHRSAIAETIKKLGFNSVRLPYADELVMKNPIIEPRLVLANPDLEGLHAMDVFEAVTTALTDAGIAVIINNHITRATWCCGADPCDAGWANDHLGSLCRVKQTEEEWIQHWESVMERFVHNPLVIGADLRNEVRGLWGTMPWSKWAAAAEKCGNRLLKMKSDWLIVVEGTESANDVSGARERPVQLDVDNRLVYSAHGYKWSGWGSWD…
Tatro_003997	-0.816195	6.14821	9.49528	0.00206001	CDS	contig_2	4038122	4040344	-		hypothetical protein		PF10313	IPR015943;IPR017986;IPR019417	ENOG41	NA	GO:0005515						MQYDELSADNASMARRDDESFVFSDRLISRIQRTHFRVPVRSQHWQLRSLISAENNYNLFYPGGVGSRQIQRLNTQARSCETIKHLTFAPRCLVGENGWLCCGSETGEFVAIRLDDEDGQASDTSQNATLDSASGAGPSLTGDETITSPEEAALNMLTTAAQQAHKVTAKSMKLAKERVNCITLWFPPPNGQGLPLSRHAYDEPVAVLANNDRTVAIVSLNEFEEHEDIEPLEVVQYPDFVNRAIISPDGRLLIAILDDPYLYIHRRVPVSANPGQWELRRRILLRSQKKDDKTDSRGSFAASFSASGTYLAVGTQHGTISIFNATQLEDETVDPLITTFQSSRPNSGPGAVRDMAFCPGPYDLLAWTEDRGRIGIADVRHNFIVRQIIDLNKEEEYEH…
Tatro_007557	-0.815416	5.45471	9.63206	0.0019121	CDS	contig_4	2652478	2655305	-		hypothetical protein				ENOG41	NA							MWDRARASATAGLDRMHRRHLTGTAGLSSTSTASCNNRPGADKHASVAATPMSWTTISTTTSSSTFYQINADGPANALGIDVANTAAAPQRPQRPQADAPSASVTSALHTGIISTDDLADRAASLSHPGFEPPPRNPRRLLQQYSKDSTWSLAASANPEPQIVTDSESNYTSDGDGYSSSPAPNFQLAAMYSRRRPPALDQISPPSSPEIGAFKYDAPVSPIDDEDTDFRENPFQGNQRQQPFTTPRQMTDRPVQTHQYRAYQPPVEPMPLTFENPRGLADVPAPHAALPRSNKMRLPTVNESSVAQRFKFLTKGASAPTENLSDRPTRGGPGEAPVHIPRRSSKRISRTYNGPRNISAPLPSIQSSSELETPPREQAIADRDLLPSARAQRPENTSMN…
Tatro_000485	-0.812657	5.97238	11.6094	0.000656188	CDS	contig_1	1460493	1461317	-	ALTA7	Minor allergen Alt a 7		PF02525;PF03358	IPR005025;IPR008254;IPR010089;IPR029039		NA	GO:0016491;GO:0010181;GO:0045892				AA6		MAPKIAIVYYSMYGHIRQLAEAEKKGAEAAGAQVDVYQLPETLSQEVLSKMHAPPKPSDIPILEDPKTLTQYDGFLFGIPTRYGNFPAQWKTFWDMTGGIWTSGGYWGKKAGLFITTGTPGGGQESTALSAMSTLAHHGIIYVPLGYAKTFPDVTNLTEVHGGSPWGAGSFAGADGSRQPSELELRIATAQGQAFAETLSS
Tatro_007003	-0.811824	5.60018	11.8586	0.000573943	CDS	contig_4	1098040	1099473	-		hypothetical protein		PF18388		ENOG41	NA							MEEPQYTVFIRVPIPRRGFVDPAPVSWDVAKDEALWKILSGHKEIDWNLVADRFEVPVDFLVQQVAYLNERHQSHFRAQVRKATAAAKGSATQSPIPGSDLAGLGHLRTPSALSIRRDVSALRNESGTFASNAPARPTMSRNTSATTTVMRDGGGASPRTSNKPSLRAAEPAGRKRLSSLPMESPVPRSPRSPRSPEQPAAEIDKANSPGPADNSSSSSSDDDSMPVQSRIIRRPPRFGPQESYPPGYQPDEDDESEPAFQPYSAPLSSPDMSSTLKLQDRNKPRRNQKAVAKSPYHSQTSDSSASSPAMVLRPTKTRDANNATSVSPRQNAEPGSSEETHSISSSFSDLDDASVTRSAMEEAYASMDRGSGSRFSISLPFRNNH
Tatro_010720	-0.804737	7.4954	10.9223	0.000950138	CDS	contig_7	1739971	1741509	-		hypothetical protein				ENOG41	NA		SignalP(1-20)	1 (n4-15c20/21o227-247i)				MLRLLTSFAAVGAVLPAAEAIIVAPNSPCSVNCGNVLDATTPADVVCKTDEYTGGYDNGAGTVFQGCVQCELNSGYATDGNYTDNMAALYNLRYAVSYCVFNEPKHDDYINNPCTTSKACGVFADAIAYHNLSAKYDDFGYCDIWPAGDTVDFNGCIQCLQVNDKYSANFVTALEAGCQQKPAAGDKLGLQGNLFSSNVVNITTPTQTPEVNPAWFDHGPLGLGGKVGIAVGGFILLLILAGAAVICRGRRRRKAFLKKLQVNMPPMASNHGGWPSMPMSHDTGETPVSQRPLRNWDDSPVTMNTEKNFPRYFSPYSSQYTSPVSATDVNHMAWPEPVLGSPRALREIGLALGSAVDVNNTANNGGSERWPLSPEDKGKMKDESYEMQHVDSAGGSGSV…
Tatro_005156	-0.802427	7.39553	10.8967	0.000963356	CDS	contig_3	1090483	1092276	-		hypothetical protein				ENOG41	NA							MAYLHLTQTVADAFNALADEVQILSDRKTILEHKLRFAHEQFQYLADKYAPAAPEIEESIAKLQLPAQTTVDDTLPVPLPKHRTPQSQAQVALIIRDGRRAANKLVASLGEASKTTASSRDTVSQTSHVETSVSTTALEQDFTVEDKKGKLQCPFAKEAAANGNKEPKPESGPDLTPNQSEDPVCVAMCEEETFQQDAVNETQPSKCPIRFLETPQEIAQYVEVHKNEIPRSHEVCVRRYQGNEQQVRKLDAKYGNIVSMIEDLSHLHKPMLPGDEERTRRHSNTSKNSNDRVESWAHAVTVSASTDPEVPAEPPVDIDEGRQSHFDRPLKEVRVGESPSRPWGISVPTYKQPRNEPMSPPPAPVRMPSPVRNTEAPAKPAGKCPFDHTAMKQPAFAGL…
Tatro_004414	-0.782179	5.45619	8.25365	0.00406701	CDS	contig_2	5334117	5335872	+		hypothetical protein		PF00172	IPR001138	ENOG41	NA	GO:0005634;GO:0000981;GO:0008270;GO:0006355		2 (o258-276i318-338o)				MSNRAAQACDGCRVRKVKCNSTQPCSQCSHLGLGCIYSPSTKRKPSVRNRLVTQLRNKSSIAASSHGISIAASPSDYPERPPGPAVTSIAGIVNPDQDGVPSAGIAAIAIAGAGVGAAGGGGYALGTGIGAGVGVGAGAGAGAGIDTPPPPAWDARTFTTGFFIGMLAKYEEQVYPGSPIITSYEVRQSIGSMHVDPDDAAFVYAVGAVTIHLTTPTVQGEAGAKMTELIRQSLSAYRRAQSVVDDVHNARPMDVRTTFRRIMTCVFLAVSVMAFGRLDRCFAMLREAMTMVQMIQVQQCSHSAVPLEPRDVPKFHRIYWHVFILERLLTILAGYPSIMAPLPTGLPARDAAIPAHIDAGFSRLIRLFQLLDGPLLLYWSAQQNPAQPVAGVTLQWIEG…
Tatro_005415	-0.777438	6.25651	9.20482	0.00241378	CDS	contig_3	1909754	1911034	+		hypothetical protein			IPR001932		NA	GO:0003824	SignalP(1-22)					MVGMRTSTSPTLAAFLTSSSRPKQLPAVLWGRGGRCFVSAASQSPSRYAKSPFRFETGIGLFAKRSPRPFPPPFLSPPSVSFSDPLSTHHQSRDRRPHATINGELIRGLTNGDDAVYASDYFICTNDGVGAWAARPRGHAGLWSRLVLHFWAAAIEEESTNSLFQQVAYQPDPVASLQTAYEQTQEATGAHNWQGTTTVCGAQLHYRTAMDAGREVAMPVLYVTNLGDGQVLVLRPRDKEIIYKTTEQWHWFDCPRQLGTNSPDTPKQNAVVDIIDLEEGDVVLAMSDGVIDNLWAHEIAANVFQSIKAWEDGKAADTKGDRTGGRNGGMALAAQNLMAAAKVIALDPYAESPFMEHAIEEGLASVGGKLDDISVVAALCVRDKEQ
Tatro_003113	-0.76567	6.18558	11.2718	0.000786951	CDS	contig_2	1222363	1225357	+		hypothetical protein		PF00082	IPR000209;IPR015500;IPR023828	ENOG41	NA	GO:0004252;GO:0006508						MRLEASPASKSTLQSLHSTAVMFLPWPPFKAPAPVCSIEDIYELLVAVLPTFIALAEINYSLLEAAGNSEALLSFYIGFKAGAFNLHSALHIWGAFETLQRLSADEYEDEIRDELSRVLHELETRFLSWNSKNARVCKRLGLQRKEGETYPKLRALRRILPDDDRLDEESVTALTAIVRIDSSSSSKRNQLLHSLQSASSFLYDLQPSSIEDGSSCTARFTDYPLQHIKGLTKTLFEVLSRNWPWPCQCLGASHLPQCPVASYINRKTRLNLTQHQRFETAPRHGQSLSRTKALFRILFPTDMPSEHWQDTEIVIHSRESVYADSREVTHGVYEIIRDVRTGIRPRMAIFSNKLWQLEADAETNPSCSPRVHGSGFKSLKELLGPSQYKNQSILSDTER…
Tatro_002131	-0.764909	6.0337	10.2417	0.00137303	CDS	contig_1	6389464	6389953	-		hypothetical protein				ENOG41	NA							MDSETCYHNYAYTLQKYLLLQEQHEQLCTSLEQIRPRTASTGTLSTISSPSTSPVRSSIYASAGRRHSRSGQRRSSRAHGRYNGWEDSLDTIVDEDTIFQISAEEQRLFDVNESIKRALTELLNCDAVRSDMTTRMWAQTRLMETEKELRSGRRRRSSPSRD
Tatro_006365	-0.763966	6.86196	13.4765	0.000241575	CDS	contig_3	4752615	4754297	-		hypothetical protein		PF02133	IPR001248;IPR026030	ENOG41	NA	GO:0016021;GO:0016020;GO:0005215;GO:0055085		12 (i79-102o114-136i157-181o187-208i220-237o257-281i293- 318o347-367i388-406o412-433i454-477o497-516i)				MSMEKRDLESGSPTPDNAIQSDVEAGRTILLKADRVHELQARVAVLRYLNGFESWLDRRLGVETQGVDRIPEEEKQPPSVWNIFLMWWSLNIHVGVLPLGLLGPEFGLSLKQSIAASIIGIILGALMTSTTGTLGPKLGMRQIATSRYSFGFWGAKLCSVLNIVVGGGFAVVNYVVVGQILSAVSGYTMSITVGIVIIAVISYVVSIFGFRLIHTFEKYSWIYTFILLCVLIGQAAPHVQTNLPGEDGSSGLVYSGTFLTIVAINFSNASGWCSIAADYYCNFPASTPAWKTFFLTFWGIVIPTTFSVTIGCCLGNAATTAAYPPYADAYTNHGLGGLISEIYHPDAWSKFCLVLLTFSVLGNNIAINYSSGLSMQLMGHYFHAVPRFIWSMAFAIVVA…
Tatro_002365	-0.755947	6.16747	12.0017	0.000531516	CDS	contig_10	442930	443317	-		hypothetical protein	EOG09265I7S	PF09435	IPR018559	ENOG41	NA		SignalP(1-18)					MSYLLYSVCLALFVAATALFFTRSFWLRRLHEIHLPGSDYLYSRLPSSFAGDIEAGLSSSTFDLHGNVEDGDERAGLDEESKVAILKIMKRRRMKFDQARKVYMEERFKANGIGADGRPRDPKFVSFS
Tatro_006129	-0.748406	6.11835	12.1331	0.000495359	CDS	contig_3	4071045	4072564	-		hypothetical protein		PF01266;PF13450	IPR006076;IPR023753	ENOG41	NA	GO:0016491;GO:0055114		1 (i7-24o)				MERKRNIVIVGGGIIGCTTAYYLTRHPSFSPALHTVTLLEAAPAVAAGASGKAGGLLGLWAYPASIVPLSYRLHAELAAEHDGASRWGYRRLKCGSIEAVVTKEKLDGLQNPADENGKAWEKLPKQDEAAKELLQDEELPADLDWIDREVVRGWAEMGSPGATETAQVHPYHFTTSIAELAQKGGVTIKTNAKVTRLITSKAAVEGVEYLDRTTDEVNKITDVTDIVVAAGPWTGRVLPRAKVEGLRAHSVVYDVNVTPYAVFTDIELPADFIPDHRAKMGQKRQHKGRVDPEIYARPFGEAYACGEPDSDVPLPETADQVQFNEAHCDDIISYFATVSPVLAAAPIKAKQACYLPRHIRFGQESGPLIGPTVTPGLWVAAGHTCWGIQNGPATGKLMS…
Tatro_006531	-0.747945	6.22986	11.1755	0.000828852	CDS	contig_3	5261701	5262629	+		hypothetical protein	EOG09261F9G	PF02223	IPR018094;IPR018095;IPR027417		NA	GO:0004798;GO:0005524;GO:0006233	SignalP(1-22)					MSSIHDLAAAAVAGTASSHGQAGEDGSGATKKRGAFIVLEGLDRSGKTTQVKLLEQRFVEEGRPAKVMRFPDRTTAIGQLIDGYLKSHVELDDHAIHLLFSANRWESAAQIRAYLAAGISVVSDRFYHSGIVYSAAKKNPHLPLSWARSPDVGLPRPDVVLFLDLDEETARSRGGWGSEKYEKEEMQRTVRELFWALSMGGKDIKGQDLLQQMGGIEGPSWRQDEEDLVVVDASRPVEDVAEAVWRKVKARVDRVDMGEMGKVVRTAL
Tatro_006058	-0.74631	5.58177	9.05121	0.0026252	CDS	contig_3	3852966	3855209	-		hypothetical protein	EOG092613S3	PF04049;PF13181;PF13414;PF13432	IPR001440;IPR007192;IPR011990;IPR013026;IPR019734		NA	GO:0005680;GO:0005515;GO:0030071						MPLSSHEVAQLRIALQDAVVKCSERCLYQSAKWAAELLNAVPEPADGEEEADDPEPGKHTSPIFAPNQDAGEAALEAKELSRYLLAKSLFDCKEYDRCAAVFLPDSLLSTVLDSRLEKPLATPKGKGKSRATDEPSLSAVPLPKLSQKSLFLALYAKFISGEKRKNEESEMVMGPQDLGTVVNKQLLTVGRFLAAWFEERTTDDDEVVGSQGWLEYLYGMVLAKEKNDEKALEFLIRSVHKYPMNWGCWLEMTSLISRVEDLNRISRHCPQNIVSYMFHLHTSLELYQQSAGLANSLDQLLSIFPTSSFLLTCNALLAYHAKDLMTAEQHFSRLLSLHPHRLDSLDHYSNILYVLNLRPKLAFLAHLCSSVDKFRPESCVVIGNYYSLLSMHEKAVGYF…
Tatro_011730	-0.730293	8.34977	9.15868	0.00247541	CDS	contig_9	795600	797573	+		hypothetical protein		PF00501;PF13193	IPR000873;IPR020845;IPR025110	ENOG41	NA	GO:0003824;GO:0008152		1 (o234-256i)				MPISSLFTPVKVPDADTWTHYVEAPRNYPADKPIFVDCDTGKSYSHSDVKRLALEFGKGLSHVLNWKKGHVMGLFTPNNIDVPVVNFAVHWAGGVASPANPTYTPEELAQQLKDSGAKALITQKPFLDIARKAAALAGLSAERILLLGEGRDETGVHRHWTDITARGAKVQPQKAVIDPKKDLAYLVYSSGTTGLPKGVMLTHYNIVAQAMQMGREEKLLNYDSDSQLGLLPFFHIYGLMVVLGTTMSVGVTCIVLPKFDVEKACRLIQDHRLTFMYVPPPVVLALGKHPVVSKYDLSSMRWINSAAAPLSKELAVAVWDRLKIGVKQGYGLSETSPACMVQLSEEWMKFQGSVGRLFPNMEAKIVDEDGKELGYNEAGELLLKGPNVFPGYWNRPDLH…
Tatro_001747	-0.727405	7.41242	9.16122	0.00247197	CDS	contig_1	5293559	5294210	-		hypothetical protein			IPR012336	ENOG41	NA							MAVPPKFAAHKLEFAPPAASSSSVPHANHTFELYLDYCCPFSAKIFKTLTTQVFPVIRDNSVWANSLAVVFRQQVQPWHPSSTLMHETGLAVLRLAPDKFWAFSTELFAVQTEFYDISVVNETRNQTYRRLAKVAAKVGVSEDEVYKLLAIPEKAGEDGSLNSGNAVTNDLKVVTKMNRLIGVHVTPTVVFDGVVQDTSSGWTLDQWKEFFTKNIG
Tatro_009657	-0.722653	6.96798	8.53573	0.00348242	CDS	contig_6	1538635	1538916	-	TMC1	AN1-type zinc finger protein tmc1		PF01428	IPR000058		NA	GO:0008270						MPAKKLRCNAKDCREAAQRIVGDCTFCNGHFCGKHRLLEDHKCSGLEDCKKQSHARNAAQLEAERTQVIRGV
Tatro_001054	-0.704091	6.34382	9.66282	0.00188034	CDS	contig_1	3186043	3187174	-		hypothetical protein		PF03134	IPR004345		NA			3 (o6-26i38-60o66-87i)				MFDLFAMLLSSIASFLFPIFASYKALKTSDPAQLMPWLMYWVVFSCCLLVESWVYFILAWVPFYGYIRLLFFLYLILPQTQGARVLYETYIHPFLRENESQIDEFIASAHERLKAAGIDYFRKAIDYLRVNVLGLPPSEPEPPAPPAYQSYTQSLLARFNIPAAARPSAPSNVGSDLFGLLAGAVAAATGSGARNEAGAASVVPSHIQDSNERMTFIASQRDRLNVLLTALDREAAQLQRDGQTQSRSRSRHMDSDEDVTQRPPSGLSGWSGLSKSRSETDFEKIDAESGAEDESNLRRRHAAGDDAGGSWMPWGRSGGTSHSSGLDD
Tatro_002546	-0.691137	7.15599	9.1639	0.00246836	CDS	contig_10	978874	980001	-		hypothetical protein		PF14497	IPR004045;IPR004046;IPR010987;IPR012336		NA	GO:0005515						MMLAKNVERCFPSCIASKWMGSVGFRMAKTGRIRVDNSASRSLQHSTRTTFTSFDKDGFLKTSKMGEPEAKRVKTEYELIYWPGIPGRGEVVRLLFEETGTPYIDVAKGKKAVDAVCAYSDLKNVGDDKNPPKFAAPVLKHGELVINQLPNILLYLAPRLGLGPASGDGVYHLNEIALTILDGFLNEVHETHHPVGTAAYYEDQKDEAKTRSKAFREERLPKYMKYVQRVLDGERSGEGGWLYGGELTYVDLVLFQCLDGTKYAFPKTVEKLKEGGKYAGVFKLYDAVKERPNVKAYLESDRRVAYADGIWRHYPELEEDEE
Tatro_005043	-0.685656	7.53204	8.39754	0.00375729	CDS	contig_3	732972	734963	-		hypothetical protein			IPR013126	ENOG41	NA							MDFDKLSITDRKIIVGIDFGTTYSGVAWAETQRPDRRTAITTWPINKTTREGESSDKVPTKLRYAPDGTQWGFSIPITAPQDEVIEWFKLDLDPSLKNIGVAVANDGARGGRDAEKLVADYLNALTEHLLYTLREKLGESVVKNTPLEFVVTVPAIWSDLAKDKTKKACQQAVQNLPLAAGSSKTHIHLVSEPEAAAIYALHGLDPHGLKVGETVVVVDAGGGTVDLISYTITGLRPILQVQEAAPGSGALCGSTFLNMRFAKFLKAKLGKEDGFDDEILAEAMEVFEKKVKRQFTLAAPPDETYTIPVGGLANNRALGINRGRYALKASDLNTIFEPVVLEVIKLVKDQITVSNVPIRAVLLVGGFGASNYLKERLRNAVDKSIQIMQPPNAWQAVVQ…
Tatro_010486	-0.67579	11.1131	8.89592	0.00285808	CDS	contig_7	1031303	1033404	-		hypothetical protein		PF01501	IPR002495;IPR029044		NA	GO:0016757				GT8		MADPSSGEHAYATLLLNDAYLPGALVLAHSLRDAGTTKKLAVLVTLDGVTAEAVVQLKTVYDYVLPVPRIRNDKPANLYLMNRADLHSAFTKINLWKQTQFSRIVYIDADVVAYRAPDELFDLPHAFAASPDIGWPDLFNSGVMALTPNNGDYHAMVAMTERGISFDGADQGLLNIYFKNNFHRLPFTYNVTPSAHYQYLPAYRHFQSSINMVHFIGPDKPWRAGRNASYGSSAYDEMVGRWWAVYDRHYREKEISQLANGSGNYNTAYEAQKSASLADTRNDTPQNWGGQNQAPRQIFPWESKQTKATRSFYGDEPELQPQAATTKPSGARSSVTKSPPKSPVSKTSDKQSEAGTASWTTYSRGNAWDEDPGISKYAEAVEKRHRSSSRGQGGDEDVD…
Tatro_006621	-0.662923	7.28297	8.64156	0.00328581	CDS	contig_3	5492463	5493462	-	CFD1	cytosolic Fe-S cluster assembly factor cfd1		PF01656;PF10609	IPR019591;IPR027417;IPR028600	ENOG41	NA	GO:0051539;GO:0016226						MGLEKVKHVVLVLSGKGGVGKSSVTTQLALSLTLAGHSVGILDVDLTGPSIPRMLSIEASKVTQVPGGWAPVTVHEADPENGLGSLHAMSLGFLLPKRGDAVVWRGPKKTAMVRQFLKDVLWDETDYLLIDTPPGTSDEHISLAESLQKDARPGQVAGAVVVTTPQAVATADVRKELNFCVKTGIRVLGVVENMSGFVCPHCSECTDIFGSGGGRSMAEEFKVPFLGSVPIDTQFITLVEEGKRPFYPVGTVMNGRDISTVPSEQQGRDDGTLVDKYKDCSLFHVFAGITAQVGEKVARIENT
Tatro_005872	-0.641974	6.80648	9.7172	0.00182552	CDS	contig_3	3268154	3269129	-		hypothetical protein				ENOG41	NA							MEAIVDRSAFTSPAVKRHIQSKRGAIRRRGANYFIRSTAKRLAESPNLAYHQLAYPSSYPCLTGAKKACRKDGGPVEGPRPLRSQIENDLRQVVFSHASATRREHRVPRVSPRKEADEGRELARSAVALPSDAHRLVRRPSLEREEAFRVASTAKGKVHTRASPESDDAQVAELYNQGLLYDDEEQRPEQVFNLNSIQHEDPVYTIRPAKRGRRSKKGGKPAALTLSFTDLGDYSAKASTSHLSTADDSTISEAFPPLRVVYEADASNPSFDVETSQPPDLMMDDSLSDYDCFSDGELDDDVPSQTEVLENANNPSAETWIMLG
Tatro_005760	0.63063	7.18701	8.25679	0.00405998	CDS	contig_3	2939347	2942685	+	LOS1	pre-tRNA nuclear export protein	EOG09260B65	PF08389	IPR011989;IPR013598;IPR016024		NA	GO:0005488						MEAQVENAVEILSNPTSDQSVKEQAFEYLNQLRSDPQGWQACTNLFARIPRTSEVVRMVCLEVVNYAVHTQGLDGESLAFLKHTLLQYVRQSYGAGVQQEPDAAHLQNKLTQTLTYLFVFLYRDGWQSFLDDFLELTGLHQNVDNVSGVLFYLRVLSSVHDEIADMLLSRQSGDSKRNTELKDQLRAQDMQKVAESWKQLLSRYSGNDVVVDLVLKVIGKWVSWMDISLVVSQDMLNLLLPVVGRTGSEDKVRDTAIDTLTEICGKKMRSTDKMDMISFLNLQDIVSQLVASPMLNDLKGTPQYDTDLAEAIAKLVNTTVADIIRALDDNQATDDTRTRAKQHLDGFLPLLLRFFSDEYDEVCSTVIPSLTDLLTFLRKLGQLNQDYSNMLAPILNAIV…
Tatro_005480	0.643685	6.24874	8.94438	0.00278324	CDS	contig_3	2056975	2058230	-		hypothetical protein				ENOG41	NA							MSNRSLRTAVRSVGRLNGRTARPSGLAPRQFSTSPAHGVRAVFAETENDEMNKVLNTIQETIILPAYLPEKQRQLVFDPKMKSYLEQNPIIIEVEGLEHKFSTIDRFTGIENSKTILTKALKSMQSQDDWANLGTLLAGYKKAGIRLKANHWGKIVRMAGDSGNIHAVIECAKQSDKTGLMFTNRETVVRVLSYINEKVTSSNWDVTETKQAQTWADQVLDLLQRREHAIEGQPTRERLHFSRVVRGMTLFAKASAAKVKQQAGEPVEQDLVLLKDEVELLSSLWKDSTSANLDEVADFAKLNPTLERNSNPKGVKIPTALNGSAYVKVLAENIKGISLAREVLGEEAQALAPVEVTLADHLRNFVKTSKSSTEGWDQEYSTIVGQAPKW
Tatro_005690	0.655533	7.04837	8.49245	0.00356624	CDS	contig_3	2719560	2720611	+		hypothetical protein	EOG092643JW	PF00312	IPR000589;IPR009068	ENOG41	NA	GO:0005840;GO:0005622;GO:0003735;GO:0006412						MPPRIDLLQRLGTVNLCLRPSTTPATQAFLPIVQKANLSLRERKKKQKQDPYKWAQAQQRKAANLKRQDELLKKRDEEWGDPVRGRLTPFLESLDSAGQNSVTNVPRDASGNALEEPRELPTTPGLRNHFLTDAELEDAVKHAYALTKPMVGVVESQMEPTTEQERKQAHNQKHQKAVEALKRITALSNGSARDRFHANVRRIVDEFGRHNTDNALKPKPLSISPNTTPMPGRAGPDTGSSEVQIAILTAKIRSVSEALAINRGYKDVHNKRNLRLLVHRRQKLLQYMERKERGSERWTNMVEKLGLTPATWKGQIDM
Tatro_003249	0.656641	8.09472	8.21759	0.00414863	CDS	contig_2	1690506	1692755	-		hypothetical protein		PF00370;PF02782	IPR006003;IPR018484;IPR018485	ENOG41	NA	GO:0016773;GO:0005975						MYAYNKPIKAMEPPNVQDHYIGIDVGTGSARACIIDETGDIKALAAENIKLWQPENGYYEQSTTDIWRCICECVRRVVQESLVNPNQIKGIGFDATCSLSVFSNDTDEPIPVTGPDFSNDGNDRNVILWLDHRPVEETEKINATNHKLLKYVGGKMSIEMEIPKVLWLKNNMPPELFARCKFYDLADALTHLATGNETRSFCSTVCKQGFVPVGVDGSVKGWQEDFYHEIGLGDLVKDDFKLMGGVDGVSGKFASAGECVGTLSRLAASQLGLPEGIAVGSGVIDAYAGWIGTVGAKVELTEEELKADVPKNDVSQAFTRLAAVAGTSTCHLAMSRNPVFVPGVWGPYRDVLIPEFWMAEGGQSATGELLRHMLDVHPAYNETMALAKAEDKHIYDFLN…
Tatro_002303	0.658805	7.50445	8.80501	0.00300404	CDS	contig_10	259723	261605	+		hypothetical protein		PF01544	IPR002523		NA	GO:0016020;GO:0046873;GO:0030001;GO:0055085		2 (i548-567o579-600i)				MSEHDETFPDTGYDTPVPELDDHRHRSSAQRVERPRRGTFDSLYGARHLDPEMAVRVRDFEEAILDEDGDNVQPTPRHGRRPTIESSTDGRSISPPNSVKAFAEARRREREMSFSEAKDEGEEPLGRTMSNASHRSRRSYNQEADARSFLTNKTVEEDVCYPLQEKHPKQHSGRIDFEYLEDLIRDQQEEREERAARAELPTESFKDLRRTSTLTKPAQLVTVDGDILEAPSDDSVANEKTSFEGAAPPKAQPVDNTRFSFFSTAWESTIHAPEMGDLVLPGEDLRGLFELPEDEDGGVWWLNVNNPTKAEVYGMGKAFGLHPLTIEDIVTQEAREKIELFPSYYFACFRSFNVVDEPDGKEYEPFNIYVIVFREGTLSFSFTPNSHATDVRKRITSLK…
Tatro_009359	0.662545	6.29413	8.97859	0.00273162	CDS	contig_6	684097	684757	-	TIM17	translocase of the inner membrane	EOG09265E6R	PF02466	IPR003397		NA			2 (i87-106o112-131i)				MDHGRDPCPWVILNDFGGAFAMGAIGGTIWHGIKGFRNSPYGERRIGAITAVKMRAPVLGGNFGVWGGLFSTFDCTVKGIRKKEDPYNAIIAGFFTGGSLAFRGGVKAARNNAIGCAVLLAVIEGVGIAFGKMMAGSTKLEMPQPPPNSEVQAL
Tatro_004152	0.67408	6.77873	8.41968	0.00371181	CDS	contig_2	4527974	4529097	+		hypothetical protein		PF04280	IPR007379		NA							MSRAPSLRPIAAAVLPYGTTKNSLRCVAKPLAAQIFRQYATQPSRSKTMREMDRAARAGSSKMTKEQSISQLQKMANAEYFKDGGGPLFPGTFVSLPLSRLPLNPADFAQYQWNRLRHWTIETVSLLNFKLKSMPNWTTRPQWKARRGKIAPTAKALYQEVLEAFAAGDKATLERICVNDFAKKLMAAIDRRNPRERVHFEVTKYNSSLFYPKRRAHQIHQINVYDKNLMTEQAVVAISSTQQVSRYDASTGETIPGSVRIQDKVEYVVLSRQVSAVTFKPDSWRVWGTTAPTTLEAFLEEKDAIDKEQARRAGWKPASK
Tatro_002806	0.674713	6.17202	8.65678	0.00325846	CDS	contig_2	293172	294003	+		hypothetical protein		PF07973	IPR009000;IPR012947;IPR018163;IPR018164;IPR018165	ENOG41	NA	GO:0016876;GO:0005524;GO:0000166;GO:0004813;GO:0003676;GO:0043039;GO:0006419						MASQQTSGTILSFHHDGKLLNLQTTVVSIRPFSALEEQNRAIFKDGGDDDYVIVTKETIFHPQGGGQPSDEGSITSVASPAVSINIRAARMDVVNDGLVLHLGRFKDSTATTLQPGDIVEQSIDAEKRLLYSRLHTAGHVLGSAVRHLLEKEIEGFDELKASHFPDSAACEFRGLIEGKWKQPIQERVDDYLRRAMPVEIDFWTEDDFKREGLERLIPDRSLLPPGETKFRVVRIVGAEVYPCGGTHVDTTDLCGATTVKKIGRSKGISRVSYTVA
Tatro_003307	0.676519	6.59091	8.32905	0.0039016	CDS	contig_2	1862801	1866551	-		hypothetical protein		PF00023;PF03009;PF12796;PF13606;PF13637;PF13857	IPR002110;IPR004331;IPR017946;IPR020683;IPR030395		NA	GO:0005515;GO:0008081;GO:0006629						MKFGRNLPRNQVPEWAGAYINYKGLKKIVKAAAEKARNGEAVDPAELSFALDRNLEDVDSFYNKKYAEACRRVDLLQNRYGRVPDVVATLDQDEIEEVMGALLELRSQLRNLQWFGEINRKGFVKITKKADKKVPGIASQHQYISTKVDPRPFARDGNVLRRLSEINRWLSVLGDAQKPDDSMSERSTRSFSRSSAKIFLHMPQAQFDALEQAVRNNDVAALQQGLADAHVVVSETSSQPLLLNLLQRSISSRSRACITYLLQNIKDLDEPEDINGRNCIHRLVIHIGRTKSAPTNEDANTFPVPVGTHFNSRHLQPAVSSAVQVKEINKYESALLSKDDEAVQLLEFLFDNMSENQRVALKTPDTLGRLPLHYAAQFGFVVVCQIIMARMQQWNQFDV…
Tatro_005395	0.688613	6.09495	11.0245	0.000899167	CDS	contig_3	1845126	1846539	+		hypothetical protein	EOG09263RW3	PF00763	IPR000672;IPR016040;IPR020630;IPR020631		NA	GO:0004488;GO:0003824;GO:0009396;GO:0055114						MSIPLFRVCHNLGVASRSSRSQLIHRPLHTLLGRTLVGSKVKSHSRCTQSYTTMASEVAPKTCKVITAETIAKKLLLEVKDTLSKVQEAGSSAPTLVAFLANDDPAAVQYAEWSKKTCEENGFNFELRRVDKDVLEEDIMRANEEDAVDGILVYYPIFPKNPSQDKYVQETVDLTKDVEGMRHTYLHNMYHNIRFLDPPENKKKSILPCTPLAVVKILEHLQIYNPILAYGNRLFGKTITVINRSEVNGRPLAALLANDGATVYSVDITGVQLFTRGQGIKKIRHQVEDKEGWGLEQCLPLSDVIIGGVPVESYKIPTELIREGAVCINFSSFKNFDGVAVKEKASIYVPSVGKVTIAILLRNLVRLVANRPPKEDKSTIQARTEAFADEI
Tatro_007519	0.690711	7.31838	8.74598	0.00310285	CDS	contig_4	2556151	2558205	-	ADE17	bifunctional phosphoribosylaminoimidazolecarboxamide formyltransferase/IMP cyclohydrolase		PF01808;PF02142	IPR002695;IPR011607;IPR016193;IPR024050;IPR024051		NA	GO:0004643;GO:0003937;GO:0003824;GO:0006164						MSNQKIAIVSVYDKTGLLDLAKGLAQQNVRILASGGTARMIRESGFPVEDVSAITKAPEMLAGRVKTLHPAVHAGILARNLESDEKDLADQNINKVDYVICNLYPFKDTVAKINVSIPEAVEEIDIGGVTLIRAAAKNHKRVTILSDPTDYAGFLGELEKGEISDASRNRYALKAFEHTADYDTAISDFFRKEYAGSGDQFMALRYGANPHQKPASAFTSNQPLPFKVLCGSPGYINLLDSLNAWPLVKELKEALGKPAAASFKHVSPAGAAIGLPLTDDEKKVYFVNDIEGIDSSPLAQAYARARGADRMSSFGDVIALSDIVDVPTASIISKEVSDGVIAPGYEDAALEILKKKKGGKYLVLQIDPEYTPGPIETRTVYGVTLQQHRNDAEISPKTF…
Tatro_004419	0.691085	7.00548	8.55267	0.00345015	CDS	contig_2	5349566	5350786	-		hypothetical protein		PF12298	IPR021036	ENOG41	NA							MPPRLPAPLTPVVDACVVPSCKSAPFVRSFSSTPCKQKMSRARQQMYQWLKGREGSELAEAKGGPRYLGPLQDQPFPLNPLFRSQPVLDEQTRELIWDKVIMRGEALKAVSAEMGVDVRRVAAVVRLKEVEKQWEREGKKLAIPYAKAVMNMLPKTSYREGEKNLPHEPVNEIHVHKLTMQQLFVPVSESRHFTRQDAAKAFHDTMLSVDARSPQPELIKMEREILQGKTRQDSLAKFKEATQKEEDRVAQRIAREAQREEEATTRVATDRYEFRFKEINADDVGRTGRSRKGTGWRYGAPFDDRKRGLVKIPTSVP
Tatro_002637	0.691602	6.38343	10.6208	0.00111825	CDS	contig_10	1219149	1220660	+	ARG8	acetylornithine aminotransferase	EOG09262OX9	PF00155;PF00202	IPR004636;IPR005814;IPR015421;IPR015422;IPR015424		NA	GO:0030170;GO:0008483;GO:0003824;GO:0006525	SignalP(1-33)					MAFRVLAGRQTAALAASARGSGGRFFSATRAVASLSDSVKQAIKRDAALSNPDPAPDSPSAALVNDYAPYMVATYARPPPVFVQGEGSWLWDIENRKYLDFTAGIAVTGLGHSDPEITDIIAQQAGTLIHASNLYYNPWTGALSKLLVEKTLEAGCMHEAARVFICNSGTEANEAAIKFARKAGKVVDPSGDKVEIVSFKHGFHGRTMGALSATHNPKYQKPFAPMVPGFKEGVYNDVAGINQLVNEKTCGVIVEPIQGEGGIFAGSEEFMVALARRCREVGAVLIYDEIQSGMSRTGKLWAHGHLPKEAHPDILTMAKALGNGFPIGAVLVTEAVSEKIQLGDHGTTFGGNPLACRLAHHVLTKISAPELLEGVQAKSNVFLDRFAKLQAKFPELITE…
Tatro_006387	0.694082	6.61783	9.54108	0.00200924	CDS	contig_3	4814996	4815958	+		hypothetical protein	EOG092643Y5	PF00687	IPR016094;IPR016095;IPR023674;IPR028364		NA	GO:0003723						MAPIDRCLASVAKLALSQPSIRPVVPTIPRFLAPALIQSRQASVIRTKKTTKKKAVPKDFKRHNLEKREFPQHTLCDAMRVLRAIEVGQPPASIKYEIHINLKTARNGPVIKSSIRLPHPVQSDWQIAVICPEGSDIATAATAAGAVAVGEETLFEAIRQEKIDFDRLICHENSEKALNKAGLGRILGPKGLMPSKRMKTIVNDVVKSIRDSAGAADYRERQGVIRMAIGQLGHTPDQLKANIQALLKKVKVECAEISEEVSKEVHEVILSTTNGPALSLNGKLNEAESTLTVEALSSVM
Tatro_009970	0.708174	7.42967	10.0924	0.00148885	CDS	contig_6	2462521	2464122	+	RMT1	type I protein arginine N-methyltransferase Rmt1		PF08241;PF13649	IPR025714;IPR025799;IPR029063		NA	GO:0008168;GO:0006479						MSGDKMEVELAEQKLKTMEHSEQHYFKSYDHHGIHEEMLKDEVRTRSYMNAIVQNKHIFKDKVVLDVGCGTAILSMFAAKAGAKHVIGVDMSTIIFKAREIVKTNGLSDKITLIQGKMEEIELPFPQVDIIISEWMGYFLLYESMLDTVLYARDKYLVKDGLIFPDKATIFFAGIEDGDYKEEKIGFWDNVYGFDYTPLKETALSEPLVDTVDLKAVVTDPVPVLTLDLYTCTTADLAFNTSFTLTAKRDDFVHALVSWFDIDFTACHKPIRFSTGPHTKYTHWKQTVFYIKDVLTTQDGEEIHCKLDVKPNNKNRRDLDIEIEYNFQTSDANRVASGGSEYKMC
Tatro_007791	0.708688	7.61159	11.0953	0.000865465	CDS	contig_4	3396326	3397259	-	PDX1	pyridoxine biosynthesis protein	EOG09263MIB	PF01680	IPR001852;IPR011060;IPR013785		NA	GO:0003824;GO:0042819;GO:0042823;GO:0008152						MTNDASTNGSAAAAAPSSFALKAGLAQMLKGGVIMDVTNAEQARIAEEAGACAVMALERVPADIRKDGGVARMSDPAMIKEIQEAVTIPVMAKARIGHFVECQILESLGVDYIDESEVLTPADDESHVEKSPFSVPFVCGCRNLGEALRRIAEGAAMIRTKGEAGTGDVVEAVRHMKTVNRDIAQAKAALAEGGIVRLRELARKLEVDVELLRQTAELGRLPVVNFAAGGVATPADAALMMQLGCDGVFVGSGIFKSGDPAKRAKAIVRAVTHFRDAKVLAECSSGLGEAMVGINCDSMKPEEKLAGRGW
Tatro_012006	0.711652	6.00888	8.32182	0.00391718	CDS	contig_4	587124	589660	-		hypothetical protein		PF05970;PF13245;PF13401;PF13604			NA							MKASLWSRPARSSPTSQSIRGQLAHAHWTPRNSSLAAADSMFVKANKAFKASDPPGRNALSKQLFPSSSPSASPMTTDIRDQLKKAGTGSALSSASALSARTTPFSKSPEQQQPMASSGGSAAGSLASLYGKSDPFKANPETIDLTGPENNEKTKEHVYFVEDDFSDDDDLDLDFKAPSALPTLPDPKPPIVEEDDFPPQQTQPIDWSSSPKSHYFPSKPLSTVSLKRDSSGESDLTGPPISKKKRVLPASFRSEPELSQDQGPFDVPAYVQPTKPKRIWEASADALNEQKKQLKIQQSARADSQGIDERPPQFGKTHDASNKGEAIHLSKEQERVLDLVVNQGKSVFFTGPAGTGKSVLMRAIITQLRAKHARDRERVAVTASTGLAACNIGGITLHS…
Tatro_003495	0.715719	7.52463	9.75602	0.00178737	CDS	contig_2	2445368	2446551	-		hypothetical protein	EOG09264LC7	PF00237	IPR001063	ENOG41	NA	GO:0005840;GO:0003735;GO:0006412						MSLRLATRRLALPSQSPSASLLTPGKNVSHGSTGVLVQRRNKWSINMFKGWGKSGAKDSGDKGQDPVASELDDPKKRQQFLQRNMRGGVEDNIFQDEIEAAKPASETPAAPASEERTKESLAMVVDPDARSRIRWQRKKVIQLVRRNGELTREERIKMTERELRHKSEFMPTSVKKLVMLARQIAGKPVDEAIQQMQWSKKKFAAEVKYHLEEARDMAVVQRGMGLGKVNGDLLDKPRKVQTKDGKWIEIADPTRLYVAQSWVGRGPWRGKELDYKGRGRMGIIQHPSTSFTVILKEEKTRIREYEEQKAKEAQNGPWVHLPNRKVHGQRPYYSW
Tatro_002970	0.716346	6.60883	9.84555	0.00170243	CDS	contig_2	755550	758343	-		hypothetical protein		PF10395	IPR018843	ENOG41	NA							MASEYRIHKPYILAHLPKPLDHTKGNIVAREVYGQRDGQKKRKRTELVVGVDGETTSIYDVPASRLVTSYPIPPQESFTCPPYSVRVRRNNTTDALRYTFIATADNGAHKITLFKDVAHRDGKTTSNSISQVLQTSAVQYITCSSPSSQSANIGDIIAVCEDGEVVCLSGESLAIQWSSSSKSMLQDSVATAISEFHIEYALSGSTAEFNEGLFKNRPEVFSALPKATDSQVELVVLISKSLSQNVENRHLIVLAAVSGSSASADVQHLVPLDIVPITSIANQDNDESPIYQVDVQSGLLLQLQQGAIGVYDLTGAVPKLKSSIEAENAQTFVRLFKPFILASSLNSIGLYNYQYRSIHSKASLDWSEIPTDGETPRSCQLISYLRSQDTVVALVDNIL…
Tatro_009071	0.719383	8.16405	9.9873	0.00157624	CDS	contig_5	2884759	2889572	+	NTE1	phosphatidylcholine and lysophosphatidylcholine phospholipase	EOG092603EH	PF00027;PF01734	IPR000595;IPR002641;IPR014710;IPR016035;IPR018490		NA	GO:0006629;GO:0008152		2 (o49-69i90-112o)				MASDLSNAARLAGSLSQSVSQAMESPSSSLTMSGATIEAAQPSSGWLGLIGWLLLSMINFTSTVLYLIIRTVTITLPSFLYNLFSTSWTVTMNATTLMLIVVAIVSAGSWVVRYRILNMYSRLPPEPQRKEPEIDLFPDTHEGGIKSGLANYLDEFLSAIKIFGYLERSVFHELTRSMQTRKLIAGETMNLEEEKGFCIVVDGQVEIFVKSGRNPRAPVRSGSTDDLLNSSDDEDILPGQQKYQLLTEVRNGAPMSSLFSIMSLFTEDVRLTTHDEESPLGASGGRHPSRPNPLQESSRQPSHGPTSMPSTPHLDPNVDRPGVRYEDGGLLSGEESASKIPPISLEPPVAFQPSKERPGSLKRLMSSSAHPDIIARATVDTTIAIIPASAFRRLIKIYP…
Tatro_004328	0.730956	5.67441	8.38818	0.00377668	CDS	contig_2	5092159	5094370	+		hypothetical protein				ENOG41	NA							MDPLSVPVSPTAPAPDAPERPNSESVTVIELNDAEYCTRVLELPLGKSEAEADEELLARASAVGITATLPSLASQCPPASSWSDSSFGTPQDRCFSNISNKTNGTGVSTQSSAVFPPSPLFDSEGGERRSSTSSLTFAHYERYISTIDSGSGDDKPAKDPLPIYSFSPRRVFIPSPKSMASASSKKSSFQAIKERLFGRKKKKNKVIQLLPPPEPLPRVEIKIFEEKSSALHKLKCGHIHCVECVKTMIKQAVEDESLMPPSCCSSPLTPSLIRGILNQDDQDTFLLAVVKLNTPADEQLFCPDPDCGHFIPPQDGYDARHPFDLACVKCNGRMCGICKDIGHGLGEHCPLDWELNLLKKKQQQQNDKEIWRRCYECRNLVGASETCQIMTCLCKAQFC…
Tatro_004884	0.733036	7.23552	10.4376	0.00123474	CDS	contig_3	230883	232156	-		hypothetical protein	EOG09262X31	PF00181;PF03947	IPR005880;IPR008991;IPR012340;IPR014722;IPR014726;IPR022666;IPR022669;IPR022671	ENOG41	NA	GO:0005840;GO:0005622;GO:0015934;GO:0003735;GO:0016740;GO:0003723;GO:0006412						MLKPRLSIAPAFGSRQLLSAFTNLSLRGYATKARAGSVAGGRATETPASSERQSSGSVMLRTYKPRTPGVRHLRRPINDHLWKGRPFLPLTIPKKGQGKGGRNVYGRITVRHRGGGAKRRIRTVDFIRWRPGPHLVERIEYDPGRSAHIALVTEQATGRKSYIIAADGLRAGDIVHSYRAGIPQDLLDSMGGVIDPGILAAKTAFRGNCLPMHMIPVGTTVFCVGSAAKRGAVFCRSAGTSATVVNKNEETKDDGTKIMTGKYVEVRLQSGEVRRVSKDACATIGVSSNIHHHYRQLGKAGRSRWLNIRPTVRGVAMNKVDHPHGGGRGKSKGNRHPVTPWGRPTKSGYKTRRTHNVNKWVVTPRPRNHGKRRDKRSSKE
Tatro_007520	0.735218	9.79768	9.40665	0.002162	CDS	contig_4	2559433	2560280	-	RPL35	60S ribosomal protein L35	EOG09265FTY	PF00831	IPR001854		NA	GO:0005622;GO:0005840;GO:0003735;GO:0006412						MSTGKVKASQLWGKNKEELAKQLGELKAELGQLRIQKVASSGSKLNKIHDLRKSIARVLTVTNATQRNQLRLFYKKSKYLPLDLRPKQTRAIRRRLSPEDKARVLEKTKKRNTHFPQRKFAIKA
Tatro_000776	0.735788	6.14432	8.51529	0.00352176	CDS	contig_1	2327192	2329537	-		hypothetical protein		PF00225;PF16796	IPR001752;IPR010994;IPR027417		NA	GO:0003777;GO:0005524;GO:0008017;GO:0007018						MSVRVVARLRPLLSKELDKDIIVRTDSVDPEKPPTVVKIPNPRNESEEFSFTFNGVYDQETSQETLFTSEVAPHLKSLFQGVDVTIFAYGVTGTGKTHTMRGGMKLAERGVIPRLLSGVFRRGKKIMKESEGETVVEVALSYYEIYNDKVYDLLEPPEKRTPTGLPLRAEANGKTVVVGLTERACEDLKDFEKLYIEANNHRVTAATKLNALSSRSHAILRVKLTQTTGNMVRESTASAIDLAGSEDNRRTDNDKERMVESAAINKSLFVLSQCIDAISQGAKRIPYRESKMTRILSLGQNNGITVMILNLSPLRNYHLDTLSSLNVSSRAKRIEVREIENEVVFKQVPRTNSATTNQRQPLKNLANAINTHNVSSGKTADKPAEAAKPVKAFSVYTDK…
Tatro_001881	0.7385	5.43653	10.752	0.00104166	CDS	contig_1	5694687	5697066	+		hypothetical protein				ENOG41	NA		SignalP(1-40)					MFRGIKSIWRTRSQFIGTPGSRPTLALSWRTAASLRPALALDSTSRFTSSATLTNKSAVAEVQDASPVEAETASSASESPTSKATRPNNARNRMFRETFREKSAAQSKDVQRKLASPYVPTARGYPLVHAAEESKVHALQVAKVQVAFDMIWRDFGQEMPDWSETYNLMKRMMTKRSEPLSMAAMRIVLPKSWELELDNKKVEFVDSTTGLLAKLRVSSDHQNPSAIILRGKSSVLASAAEELVAACKDVEVYRLGEVAAFGYEVKRLWPAIEDAADGGTFIPEDKLDNIWVHQEHQTHWIDTPYEQTPKPEQWTIENLESYITTLVCGRLRPHLALRYYVKPEKDGKFVDTDGIRIRMIMDALTDADAKACITPSTLKMAMSFMAHKGGHRADADRLL…
Tatro_004818	0.740913	7.10713	10.7832	0.00102427	CDS	contig_3	42192	43614	+		hypothetical protein		PF00676	IPR001017;IPR029061		NA	GO:0016624;GO:0008152						MSSRVIPRASMRRLAAGTKPCVSVISNSIRSAGSLSQRPNSNFVSFPGALKSSFTSSLKFETPDSYTALQTYRVVDQDGQIVDPSFSPDISDEAVIKLYKDMLFISIMDLIMFDAQRQGRLSFYMVSAGEEAVSVGSSSVLDREDVVFCQYREQGFFKERGFTTEQFMSQLFANKKDSGRGRNMPVHYGSKELNMHTVSSPLATQLPQASGAAYALKLQKLQDPSSKPRVAVVFFGEGAASEGDFHAALNIAATRSCPIVFICRNNGFAISTPTLDQYRGDGIASRGIGYGIDTIRVDGNDIWAVREATKKARAMALEGGGKPVLIEAMTYRVSHHSTSDDSFAYRARVEVEDWKRRDNPLTRLRKWMEAKGCWDETKEKDARTDLRKEILKAFGEAER…
Tatro_000251	0.741243	6.02455	8.83086	0.00296179	CDS	contig_1	808387	809857	+		hypothetical protein		PF00587;PF03129	IPR002314;IPR002320;IPR004154;IPR006195		NA	GO:0005737;GO:0004829;GO:0005524;GO:0000166;GO:0004812;GO:0006435;GO:0006418						MIRSRTSRLAVSALARRQWTCPACLSRRQYSKQSEKREPPDHRKLGNQQELFMTSIYSPGSPIFLPNGARIFNRLVDFLRKQYVRYGFQEVITPTIYKKSLWAKSGHLENYAEDMYSVTGNKRASDAEGCCGTDHAKDALEEEDDYGLKPMNCPGHCLIFASKLHSYRDLPVRYADFSPLHRNEISGALSGLTRVRRFHQDDGHIFCRPSQVEGEIKKTLDFVKTVYSVLRLGVSYRLALSTRPKDHYIGTEEEWARAEDSLKRALDASGMEWTINEGDGAFYGPKIDIVLKDSEGKEHQTATIQLDFQLPKRFELEYQAPAPEYEARGETTEDPELLAQYGPVRPVMIHRAVLGSVERLLALLIENYDGKWPFWLNPKQAVILTVNTSDPVVEWADEV…
Tatro_002964	0.742979	5.14873	9.04182	0.00263873	CDS	contig_2	734535	735539	+		hypothetical protein				ENOG41	NA							MRLREHAPPPYEEVSSHGPRVQLPIGELLSLALDGRSVFSATNPALVYYELSAAPLQATSLTYIVKKVKYRLAGNGRGDDANGRLRTRHDEIYLFRDAYVNFYAPRRIVIDGKAKDGRSYKSVKLSPGLLGWSTCSAAGHFRAKVGFGDRWRNRHQVIWKDDSGRIVAMEDAYTAYTATNSNTGSSSRPDGVSSPDGISSPDDSNSNNTSSSNIPTRNAPEHTSTVPCLKLLRLLDDKDLDLLVTCWTARLWKQSQKSHRSSPPSSMGRSRVKRFAARHLSLRYMTSLVSSNPTPTRRLEA
Tatro_005133	0.745842	7.71397	8.66043	0.00325194	CDS	contig_3	1030698	1032681	+		hypothetical protein	EOG09262VQQ	PF01237	IPR000648;IPR018494		NA							MFTNWLTQPTAGNRSSTDDARTDNDDDTQVMEPDQGNVLTHIISQLRPGADLSRVVLPTFILEPRSMLERITNFMCHPEMLLHIPTIEDPTERFVSVVKFYLSGWHIRPPGVKKPLNPILGEIFSCYWDLEGGKRAYYISEQTSHHPPKSSYFYMAPDHHIRIDGTLKPRSRFLGNSAASLMEGIAFLSLLNRGSNKSRGEQYILTQPNMYARGILFGKMKYELGDHSFVRCPELDLTADIDFKTKGWVGGTYNAIGGVIKRESTGEVLYELSGLWSEEMYIKDMATGHRDMFFDANKSKPSPPLARPIEEQEERESQRLWEKTANAVKERNHELATDEKTKIEDRQREEAAARVHDNVEWLPRLFRAVHSGPGESEEGEENLEWIINAHIDSSASPKK…
Tatro_005079	0.746124	8.2147	9.12927	0.00251552	CDS	contig_3	849778	851900	-	CCT3	T-complex protein 1 subunit gamma		PF00118	IPR002194;IPR002423;IPR012719;IPR017998;IPR027409;IPR027410;IPR027413		NA	GO:0005524;GO:0051082;GO:0006457						MQAPVLVMNTNSGERQTGRRAQMSNIAAAKTVADIIRSCLGPKAMLKMLLDPMGGIVLTNDGHAILREIEVSHPAAKSMIELSRTQDEEVGDGTTTVIILAGEILAQALPQLERNIHPVVIISAFKRALKDAIDIIDEISLPIDVNDDDAMAKLISSSIGTKFVSRWMDQMCSLALKAVRTVTWEAGNGKTEVDIKRYARVEKVPGGEIEDSRVLDGLMLNKDITHPKMRRRIENPRIVLLDCPLEYKKGESQTNIEISKEEDWNRILQIEEEQIKIMCDAILAVKPDLVITEKGVSDLAQHYLMKANITALRRVRKTDNNRIARATGATIVNRIEDLQEADVGTRCGLFEIEKIGDEYFTFLTKCEDPKACTILLRGPSKDVLNEIERNLQDAMGVAR…
Tatro_010918	0.749939	6.82757	10.1118	0.00147324	CDS	contig_8	253406	254630	+		hypothetical protein		PF03576	IPR005321;IPR016117		NA				P01			MSEPNQSSPTSGRVRLRDLVPGIQVGAWPTGPKNGITDVPGVLVHTKSIHTADGSVNTGVTTILPRKDWFHNACHAGIFRYNGSGELTGSHWIEETGLLHSPIILTNSFAVGNCYTGIYQHAIKEYSGADGSVDWFLLPVVGETFDGHLNDLTQFAVTPQHVVDGINAASSDPVPEGNTGGGTGMMCQGFKGGTGTSSRVVPGFDSEGNEKSYTVAALVQANYGRMPPLKIAGVPVGRILAAEALKNKEAAKAQAEYDAAKDKKDGSIIIVLATDAPLSAIQLQRLAKRATGGLSRVGGYGHNPSGDIFIAFSTANKIPVQTVGSDHRDVDPFKARTLVMETVDDQTINALFEAAADSTEEAIYNVLCKAESLTGFKGNRVDALPLDKVKNILERHLAL…
Tatro_000470	0.756525	7.19019	8.88414	0.00287659	CDS	contig_1	1423920	1425451	+		hypothetical protein		PF00026;PF14543	IPR001461;IPR001969;IPR021109	ENOG41	NA	GO:0004190;GO:0006508	SignalP(1-19)	1 (n3-14c19/20o466-487i)	A01A			MKASPLAAAGVALASTAQAQVVQFDIQKRDGPNLRDLGRRAATINGVLSNQQIQGGYFLNVEVGTPPQNITLQLDTGSSDVWVPSSSADICTQVSQRNPGCTFGSFDSDKSTSLRTVGKDEFDITYVDNSFSKGDYIQDDFHIGGVTVSNLTMGLGLDSSIANGLIGVGYINDEASLSTIRSTYPNLPVVLQQEKLINTVAYSLWLNDLDASAGSILFGGIDTEKYQGDLTKINIQRADNSNVFTEFAVELFEVQATSPSGTDTLSTSVDSLVAVLDSGTTLTYLPQDMAEQAWKEVGASFNEEFGLAVVPCSIRNVNGHFSFTFAGADGPKINVTMAELALDLFSGGPQPKFSSGPNQGQSVCEFGIQNTTGSPFLLGDTFLRSAFVVYDLVNNEIAI…
Tatro_000501	0.760017	5.80839	9.01965	0.00267092	CDS	contig_1	1504244	1505756	+	ARO8	Aromatic/aminoadipate aminotransferase 1		PF01474	IPR002480		NA	GO:0003849;GO:0009073						MAHQDAAAQPWDPSSWRSKPIKQSPTYPDPSKLQKATAELSRMPPLVHPHEINALKAHLREVALGNAFLLQGGDCAELFDYCEQGAIESKIKLLLQMSLVLIWGTNKRVVRIGRMAGQYAKPRSSPTEMVNGQELPSFRGDILNGYHVDEREIDPGRLLKAYHHSAATLNYIRTALASGIADLHRPLDWGLGHVRDPALKEKYSKIASSIQQTLRFLQVINARPGELETVELYTSHEGLLLEYEQPLTRLLEKPTHPGVSRPGTPPSSSPTIKPLQAGGESKEYYDTSAHFVWIGDRTRQLDHAHVEFFRGIANPIGIKVGPSTPTEDILALLRALNPSCEPGKITLITRYGAGKVAELLPKHIRAVEDSEHRRCVVWQCDPMHGNTLSTPTGIKTRRF…
Tatro_003486	0.762667	8.86354	8.77116	0.00306031	CDS	contig_2	2410526	2412109	+	NUO51	NADH-ubiquinone oxidoreductase 51 kDa subunit, mitochondrial precursor		PF01512;PF10531;PF10589	IPR001949;IPR011537;IPR011538;IPR019554;IPR019575		NA	GO:0051539;GO:0010181;GO:0016651;GO:0051287;GO:0008137;GO:0055114						MLSARATFQKSTSLSRSVTRGLATVQDGGAARTYGGLKDQDRIFQNLYGRLPVNLQSAKKMGDWHKTKEILLKGDEWIISEMKASGLRGRGGAGFPSGLKWSFMNFKGWEKDTKPRYLVVNADEGEPGTCKDREIMRKDPHKLVEGCLVAGRAMNATAAYIYIRGEFYHEAAILQNAINEAYADGLIGKNACGSGYDFDVYIHRGAGAYVCGEETSLIESIEGKPGKPRLKPPFPAAVGVFGCPSTVANVETVAVAPTICRRGGNWFAGFGRERNQGTKLFCISGHVNNPCTVEEEMSIPLRELIDKHCGGVRGGWDNLLAVIPGGSSTPILPKNVCDDQLMDFDALKDSQSGLGTAAVIVMDKSTDVVRAISRLSHFYRHESCGQCTPCREGSKWTEQ…
Tatro_003552	0.763814	7.72027	11.9304	0.000552247	CDS	contig_2	2617200	2618973	-		hypothetical protein	EOG092651FJ	PF01479	IPR002942;IPR018079	ENOG41	NA	GO:0005622;GO:0003723;GO:0019843						MRKPYRFYSLSRPKLRQSWNKYNLYNLYRQTGREPQIKGTPTFFQQKWAAKAKTRSYHGEHIPEKKWVRLFSRRLLSAVDMPPEYLAAHDGSEQAAGRGSGLTTTTVSAETFSKVPKLSTQERSRKRAIFGDVNKLLSDQFSNMTPYMQMTFAPLERRLDTAVFRALFASSVRQARQFVIHGAVTVNGKKMVHPSYQLNPGDLFQVDPEKVMYGTGVQKAQQGNSRLRENLEARQKKAEQAFQNAVKKTSSATAATEGETEGDKAEAEATAAEGEAAEGEAVEGEIIAAEDAGSLTPEAQWQLNNRALKFLLKDVKKILKNNTKDLTAKEKKQLRLFRADAKRFLSQPEKSEGNITELIDELQTQMKSHELMRESFEKLSLKENQAESEVEAESANAAV…
Tatro_006076	0.765154	5.57738	10.4612	0.00121907	CDS	contig_3	3899237	3899872	-	YAH1	mitochondrial matrix iron-sulfur protein		PF00111	IPR001041;IPR001055;IPR012675;IPR018298		NA	GO:0009055;GO:0051537;GO:0051536						MSASRTLSRSLARLSQVGSRSSMNAPPKSLISTSASAQCAPIFKALQSRQLPLSRRAFSTTSQQRHGHVTPPKAGEELWVTFIDKDGEEHKFAVSAGDNLLDIAQANDLEMEGACGGSCACSTCHVIVEGEDHYDKMPEPEDDENDMLDLAFGLTETSRLGCQVKMTKELDGLVVRLPSMTRNLQASDFQ
Tatro_007782	0.770015	8.00925	9.98127	0.00158141	CDS	contig_4	3349349	3351663	-		hypothetical protein		PF00152;PF01336	IPR002313;IPR004364;IPR004365;IPR006195;IPR012340;IPR018149		NA	GO:0005737;GO:0005524;GO:0000166;GO:0004824;GO:0003676;GO:0004812;GO:0006430;GO:0006418						MADKQPTAGDAAVDAAAAAVSKLHLDEVTGEMISKTELKKRQKAREKEAQKKEKDAANKDKKPAQAAGKKTAEASEKELTPNQYFEIRSRAVNELHAQGKAYPHKFHVTYDIRKFAEEFSNLKNGESDTTKKIALAGRVYVKRSAGSKLFFYDIRSEGTRLQVLAQADNREEGTPEFDEQHINLRRGDIIGIRGFPTRTNPKTKQGSGDFSGELSIAAVEVVLLSPCLHQIPDDHYGFKNPEQRFRQRYLDLMMNDNVRNVFLTRAKVDSYIRRWFDDRDFISVQTPMLNAIAGGATAKPFITHHNDLNMDMFLRIAPELYLKMLVVGGLNRVYEMGRQFRNESMDLTHNPEFTTLEFYMAYADYYDLMDMTESLVTGLVKHIHGSYKTKYHTINGEEI…
Tatro_002999	0.774572	7.08968	11.8754	0.000568799	CDS	contig_2	872587	873566	-		hypothetical protein	EOG09264A2D	PF00828	IPR005749;IPR021131;IPR030878		NA	GO:0015934;GO:0003735;GO:0006412	SignalP(1-26)					MPPRIPFLSTASCCRVAVNTPAASLTACLARLTLQQTQTRNASILGSLANNAGAIKNRKRVGRGPSSGHGKTSGRGHKGQKQHGKVKPWFQGGQTPLIVKHGRKGFDNFRAPKISEVNLDQIQNWIDQGRLDPSKQITPKELIESKLIGSVKDGVKILSRGDEILRQPINVMVSRVSAGAIAAIEAAGGKVLTRYYTRLAIQRLLTGESVNTDRPLPVGPEHVESILAEARKGPFRYRLPDPTSRADIEYYRDPAHRGYLSQQVAPGQSPSLYFRVPGVHKVKSEVKKDKKKAEETLW
Tatro_009101	0.77695	7.92543	10.0672	0.0015093	CDS	contig_5	2989299	2992701	+		hypothetical protein	EOG092610ZY	PF00009;PF01926;PF03144;PF11987	IPR000795;IPR004161;IPR005225;IPR009000;IPR023115;IPR027417		NA	GO:0005525;GO:0003924						MAPKKKGNKKDQDDWEAELGETIAPADAAPAADDENGEDDEAGGGGLMAIMRKNKEKRKKKGIVDEEPAPEPAVEEDLSAKAPVEASLDDDEFALPQKKGKGGKGKPAPAAAKKDDADLEEPGRILTKAEKEKLKKEREKQRKKEQAAAKKKPTTAKAPEPAKAAPTKDEAATEEAATPAPAETGGKKKKIPAHLAMIQKQQEELRRRQEEIARMDAEAKAKALEEEKLLAEEAKRKEEQKAIKKQREKERIEQLKKEGKFLTKAQKEEKARNELKLQQMLAAGIKIGPQEEEGVPKKKAVYDSKKKRGKNDKKDEEAALAEAAERARLQAEKAAKEAEEKAAKEKAEAEAKAQAAKAAQESDIEDDWEAAANSGEEDDVKDSWDADSDEEAEKKSAAK…
Tatro_003614	0.777289	5.96613	10.4608	0.00121937	CDS	contig_2	2814965	2816830	-		hypothetical protein		PF02219	IPR003171;IPR004621;IPR029041		NA	GO:0004489;GO:0055114;GO:0006555						MHIKNLVADTEKTKAPSFSFEYFPPKTAQGVQNLYDRMDRMNNFGPKFIDITWGAGGGIAELTCEMVVQAQAVYGLETCMHLTCTDMGLEKVNDALQKAYKAGCTNILALRGDPPRDQTTWTAADGNFRYARDLVKHIRDTYGDHFDIGVAGYPEGCDDNKDEDSLLDHLKEKVDMGAGFIVTQMFYDADNFLRWVGRVRERGITVPILPGIMPIATYASFLRRAKHMQCRVPPEWMTLLEPVKNDDVAVREIGKTLVAELCRKLLAGGIHHLHFYTMNLAQAVRMVLDELDWTPSAERPLKQALPWKQSKGFGRREEDVRPIFWRNRNKSYVIRTQDWDEFPNGRWGDSRSPAFGELDAYGIGLTGTNEANRKKWGEPTCVQDIADTFVQYLEKKIET…
Tatro_007444	0.786659	9.61811	8.8947	0.00285999	CDS	contig_4	2322996	2323643	+	RPL11	60S ribosomal protein L11	EOG09264X8J	PF00281;PF00673	IPR002132;IPR020929;IPR022803;IPR031309;IPR031310		NA	GO:0005840;GO:0005622;GO:0003735;GO:0006412						MATEKSSNPMRELKIQKLVLNISVGESGDRLTRAAKVLEQLSGQTPVYSKARYTVRTFGIRRNEKIAVHVTVRGPKAEEILERGLKVKEYELRKRNFSETGNFGFGISEHIDLGIKYDPSIGIYGMDFYCCMTRPGERVTRRRRMKSKIGASHRIKREETVKWFKGRFDGIVR
Tatro_000761	0.786728	6.31608	9.07398	0.00259272	CDS	contig_1	2283120	2285172	+		hypothetical protein		PF07690	IPR011701;IPR020846	ENOG41	NA	GO:0016021;GO:0055085		12 (i120-140o160-180i192-211o217-239i251-274o280-299i354- 379o385-408i428-450o462-481i493-516o528-548i)				MAVDIEKTLSTVESGEDRHSSGRESPILESIRGVRTNRTNRTRSRSRHSATSSRFNNDDYTWNLERAATATVETEIERAAREPITYTRSGASMSSVASRPPEYEVYFEDNDPDNPLNWSLLYRAWTIGVVSFATWLAVLYSTSYTAFIPGLMEEFDASETVATLGVTTYLLGLAAGSLVLAPLSEVYGRQPVYVVCMTVWTILIIPCAIGPSLTTLIVVRFFGALFGAVMISNTPGTVVDISNPEYLSLGISVYSIAPLNGPVLGPLIGGFIFQYKGWRWTNWVSLIIAGATILAILSLRETYPPAILKKKAARLRKEKDDPQYWCQYDQKISTLSLLKINMSRPFVLAATEPILWFMNFWISLIYGILYLCFVAYPIVFTQYRGWGYGLSGLSFLGIG…
Tatro_010692	0.786758	6.3325	9.76607	0.00177762	CDS	contig_7	1655075	1657280	+		hypothetical protein		PF00324;PF13520	IPR002293	ENOG41	NA	GO:0016020;GO:0015171;GO:0003333		11 (o50-69i81-102o179-198i205-227o254-271i292-312o343- 372i393-413o419-441i462-479o491-509i)				MIEEAPSPVLQDASTDSKSHDVEDIVEETADQRVLTKLGYKPVLHRTFNLFHNFSTTFAALYFIGGVRVTFSTGIAAGGNLAYWTSFIVTCVFTFISAAVIAEICSSLPLAGSIYLWAAEAGGPKYGRLFGYVVAWWSTTAWTTFCASNTQGAVNYMLSETVVFNLDFPSDPSDVKFRAVQWICTEVLLALAALWNLLPPKYFKWIFYLSTGSVILDFLLNMIWLPIGTAQTIGFRSAHDAFMTTYNGTGASPGWNWCLSYLATAGILIGFDASGHVAEETRNASVTAARGIFWSTVVSGIGGFVVVILFLFCTPDPDTLFSYGSVQPFVPLYAVLLGKGGHIVMNVVCIVALWFNTAIAILAASRLVFAVARDGVLPWSSWVSRVVDGQPRNAVIVVW…
Tatro_008768	0.789753	5.49235	8.80215	0.00300877	CDS	contig_5	1947152	1948886	+	DBP8	Putative RNA helicase		PF00270;PF00271;PF04851	IPR000629;IPR001650;IPR011545;IPR014001;IPR014014;IPR027417		NA	GO:0005524;GO:0003676						MINVNFFFRHCSKNFGIDERLRVYPQIALLQAPNMPAAGVAFAERSPDPELSSNSSNSSDESDHLDNAAARKRRRTSPDLDIGNDNSDDDDDDDGKTPKLVLSSIAAPSRIKRNIAKKEETKSTAKPAAIPQSQAQNPILAPTDPNTTFSALTVRPWLVQSLENMAIKRPTGIQKGCIPEILKGRDCIGGSRTGSGKTVAFAVPVLQKWAEDPSAIFAVVLTPTRELALQIYEQFKAISSPQSLKMILITGGADMRAQAIALAQRPHIIIATPGRLADHIRTSGEDTICGLRRVRYVVLDEADRLLHASGSGSMLPDVEECLSVLPPASERQTLLFTATITPEVRALKDLPQRPGKPPVFVCEVDTQMLAIPATLSQRHVQIPITHKEHYLHVFLLTEA…
Tatro_001301	0.790109	5.92831	9.24091	0.00236667	CDS	contig_1	3963259	3965194	+	ENP2	Small ribosomal subunit bioproteinsis	EOG09260AEC	PF00400;PF08159	IPR001680;IPR012580;IPR015943;IPR017986		NA	GO:0005634;GO:0005515						MKLSNPGTVPVYTISGASTARPLPDWLSRRRKRSLKDDAEYQSRVELLQDFEFEEASQCVRISEDGEWVMSTGTYKPQFHVHNLPQLSLSFARHTTSTNETFVLLSTDYTKSLHLQNDRKLEFHTPMGCHYEVRIPRYGRDLVYDRHSTEALVPAVGIDADGQGEVFRMNLELGRFMKSYQIEVGGDDELGGGLQGGVNVGSVNCAAIAEDTHNLLAFGTSIGTVEFWDPRSRSRVALLSGHEGGVTTMDFHPSGLSLATGSSSGMIQLFDLRRPTPLLKKDHGYGFPVKKLIHMTTSSQEKKILSADKRIIKIWDEASGDPWTSVEPVVDINDVAWCKNTGMLLTANEGKQQHAFFVPQLGSAPRWCSFLDNMVEEMAEEVRTETYDNYKFLTLPELK…
Tatro_010645	0.791992	5.37571	11.4055	0.000732266	CDS	contig_7	1494752	1496496	-		hypothetical protein		PF05132	IPR007811		NA	GO:0005666;GO:0003899;GO:0003677;GO:0006383						MVRGRATATGRGVRRGGAAASSRSQTTGGDDPNPGETSSAAPTASMALTDSGTEQGTSSQPAASAVRRGAMSARAARGGAPAGRFRPKNVRRDESERDALAQQEQHKASERAAEERRARGRSRFRSKRSRGDAMGSRGGGFGRPVAGASGPFSSGVGGPGGPSGGSWFGGGGGGGGGGGGFSGTGKFEGKGGPGFGFEGGFRETRINADKLHTMVHEEGMDSEDEAMLAALHTRPGGVMPMGILRREHKEAPVVVATTAELEAAEKSKGEEESLWVDDEAPGALPPADQAEEGDWNTSDNNKAVQVKKEPTDDCMDLDVETKPVESKLPVAKLKAKKPTAQDPEDNMIRTDLSLLASELGAITINGDGEDKVEEAGNKDGRLYLFQFPPLLPPLKQVAA…
Tatro_005109	0.794945	7.89615	8.73659	0.00311888	CDS	contig_3	948413	950193	+	HTS1	Cytoplasmic and mitochondrial histidine tRNA synthetase		PF03129;PF13393	IPR004154;IPR004516;IPR006195;IPR015807		NA	GO:0005737;GO:0005524;GO:0004821;GO:0004812;GO:0006427;GO:0006418						MAPKTKFELKTAKGTKDSYSPHGSGKEMVIRDKIFSTITEVFKRHGGVTIDTPVFELKEILAGKYGEDSKLIYDLADQGGEITSLRYDLTVPFARFLAMNKDIQNIKRYHIAKVYRRDQPAMTKGRMREFYQCDFDIAGNYDSMLPDAEVIRIITEVFEGLGWNGAYTIKLNHRKILDGIFQVCGVPEDKIRTISSAVDKLDKLPWADVRKEMTEEKGLDGEIADRIGKWVVLRGRHELLEKLRNDEKLSANESMKQGVADVTLLFDYLEAFGVLDKVSFDLGLARGLDYYTGLIYEVVTEGSAPEATPGSEAAAVKPSKKKSKSNGEDEDRSDDPTIGVGSVAAGGRYDNLVGMFSGKNQIPCVGISFGVDRIFSIINARMAADKSAEQVRGNEVDVY…
Tatro_006819	0.795513	5.40999	12.3933	0.000430888	CDS	contig_4	452404	455428	-	SET2	histone methyltransferase set2	EOG09261B14	PF00397;PF00856;PF08236;PF08711;PF17907	IPR001202;IPR001214;IPR003616;IPR006560;IPR013257;IPR017923;IPR025788		NA	GO:0005634;GO:0005694;GO:0018024;GO:0005515;GO:0003677;GO:0046975;GO:0006351;GO:0006355;GO:0034968;GO:0010452;GO:0006354						MEDDENTTSRMEKVKLEDAVENGAHLESAARGSTSTPKLRNSEAPSPSSVDGTKSQSESVGTPSSTTRPARLSRKSSQKPPAREVPLYSHLPGVTEESCTTFQVIPDCLYGSRNLGSTDNDSLDCDCREEWRDGENFACGEESDCINRATKMECSANAGNCGGGCQNRRFQRKQYADVTVIKTEKKGFGLRANAMLEPNDFIYEYIGEVINEPTFRRRMLQYDDEGIKHFYFMSLNKNEFVDATKKGNLGRFCNHSCNPNCFVDKWVVGDKLRMGIFALRKIQAGEELVFNYNVDRYGAEPQPCYCGETNCVGFIGGKTQTERATKLPTATVEALGIDATDGWDTHVPKKPRKKRPDEDDEEYVNSIQPRSLDDDDARKVMATLMQCKEKWIAVKLLER…
Tatro_003287	0.7956	5.94433	9.84333	0.00170449	CDS	contig_2	1807927	1809475	+		hypothetical protein		PF03198	IPR004886;IPR013781;IPR017853	ENOG41	NA	GO:0005975	SignalP(1-19)	1 (n3-11c19/20o457-474i)		GH72		MRWASAAIVLAGAKSLVVALDPVSVVGNKFFNKDGSQFFIKGVAYQLVPQDPLIDTAQCKRDASLMSELGANTIRVYHVNATADHDGCMQAFDDAGIYVLADLDTFDTYILPDNNYWDKDKFQSYAAVMDAFEKYDNILGFFIGNENIATKDDSPTAPYLKAAARDMKAYRDAQGYREIPVGYSAADILELRPALQDYLTCGGNSSEIVDFFSLNSYSWCDPSTYVGSTYNMLEEYAKDFPVPIFFSETGCIIPGPRLWDDQDAVFGPKMVNDWSGSIVYEWIQEENSYGIITYGPPDQPAGPNVEGGFLRKGTPQPKSPDFPNLKSKWATISPSGVSKSAYDPDSVSTRACPKSSAGSWWEVDGDVKLPTLGQVLAVSPKATTTLLSTGTSTPTDTFT…
Tatro_004294	0.795631	5.90093	10.3666	0.00128315	CDS	contig_2	5002555	5003518	+	KRR1	ribosomal RNA assembly protein krr1	EOG09263CG4	PF17903	IPR004087;IPR004088;IPR024166		NA	GO:0003676;GO:0003723						MPSTHKKEKPWDTDDIDKWKVEAFTAKDNAGGTFTEESSFVTLFPKYREVYLKEAWPLITKALEKHGIACTLDLVEGSMTVKTTRKTFDPAAILNARDLIKLLARSVPAPQAVKILDDGVACDIIKIRNLVRNKERFVKRRQRILGPSGSTLKALELLTETYILVHGNTVSAMGPYKGLKELRRVVEDCMNNIHPIYHIKELMIKRELAKDPELANESWDRFLPNFKKKTLSKRRVPLKVTDKAKKVYTPFPPAPEKSKVDKQIESGEYFLSKEAKDRAVLTERREKQQEAKEQRAKQRAAEYVPPEEDRPKKKRKKTSE
Tatro_006900	0.796987	6.12299	12.2074	0.000476011	CDS	contig_4	722899	724714	+		hypothetical protein		PF00996	IPR017230;IPR018203;IPR023753	ENOG41	NA	GO:0016491;GO:0055114						MESLSDTQWDVVISGTGLQQSLFALALSRSGKNILHVDPNEYYGEAEAVLSLQEVDEWAANHQTAEGDGVFAAARATRPGGAESLSSRAYSLALAPQLIHTRSELLSKLVSSKAFRQLEFLAVGSFYILQPKATESSSASSLSRIPSTREDVFTNTTISAKAKRGLMKFLKFVLEYDAEPQTDVWRSRAGDSLASFLANEFKLDADLQAYIITLTLSLDGKISTEAGLAAIHRHLTSMGVFGPGFAAVYPKWGGLSEVAQVGCRAGAVGGAVYMLGVGIKDVQKTSAAAETPEEYNVVLSNNMTVKSKAIVKGLGKPTGEGRRLSRLTAIVDSSLPSIFKTVTEGAPAPAVAVVAIPAGTALGEDGVSSEYPIYALAHSSEAGECPTGQCVLYLSTLTT…
Tatro_001263	0.797551	5.99969	9.5115	0.00204188	CDS	contig_1	3849028	3850668	-		hypothetical protein		PF07690	IPR011701;IPR020846	ENOG41	NA	GO:0016021;GO:0055085		12 (i39-56o92-110i122-145o151-171i183-203o215-234i282- 306o318-338i345-365o377-397i409-429o441-463i)				MDSDISNQRPLDKDDAVAMVGEVQHAIDPVVEARAVRKIDWFLIPAMICGYGLVYYDKAILGSAALFGMTADLHLSVVDNSTVPPTVDTRRLSWATSIFYFGMLGGLYPMTFALQRFDMGRVLGAVVILWSAICMLTAAVTSWQGLFVQRFFLGFVESIIPTGFMCIISGYYTQSEQSLRQSWWFSSTGLFTIIGGALNYGFAQITGGGLKRWQYIYLLAGSLTFLFGLFCFALPNSPVSAWFLTNEERFAAVERLRHGQTGVRCTKFKSSQLKEAVLDVKVWLIAIMMASAYTVNGAVSGFGPLIVSTFGWDTVESIVFQFPLGALCFIVILATGYLGSKFSNIRIFMLIFTCLPVIAGCAMIWKSTWSHHAALPVVGYSITGFFGGTVSLIITIGMS…
Tatro_006015	0.79777	6.03745	10.3313	0.0013079	CDS	contig_3	3709404	3710907	+	YTM1	ribosome bioproteinsis protein ytm1		PF00400;PF08154	IPR001680;IPR012972;IPR015943;IPR017986;IPR019775;IPR020472;IPR028599		NA	GO:0005515;GO:0042254						MDASSAQVKVVFTTNEEDLALPESRRQLLVPADIKRYGLSRILNSESMLDTSSAVPLDFLANGTFLKTSIEEYLKSNGLSQETTLTLQYVRSLLPPVYEASFEHDDWVSGVDVLSSTSAAGLLAGDAAVNERVASASYDGLVRIWNPSGDAIAVSAGGKGEGHTQRINAVRWLSSTQLASAGLDRKVMVWDYKEATDGFSGSLKPNMELWGHEKNINSIDVNGSTRRILTASSDGRVGLWSASKRTAPQADPETLPSAHSTKRAKLSNAGSTAQRGPLAMIPLHDESVTAAIFHPKDSTVAYSASLDHTVKTIDLTTQQEVSRLTTMHPILCAAALPGANLVAAGSSARHITLLDPRESAAATAAMTLRGHVNMVVSVAPCPENDYSLVSGSHDSTCRV…
Tatro_006478	0.800745	5.00386	10.1675	0.00142942	CDS	contig_3	5081232	5084868	-		hypothetical protein	EOG092610VI	PF00270;PF00271;PF04408;PF07717	IPR001650;IPR002464;IPR007502;IPR011545;IPR011709;IPR014001;IPR027417		NA	GO:0004386;GO:0005524;GO:0003676;GO:0008026						MAKFVPRQRKHRVLARERAQENARHEVEDTNQEILPAAKKDLEEKKARMKEQLKQDGVKMSGKKAKRLEKYIDNKLRKDENRELLAKLAERKIDTSLFSSSRSLGQGRETKKQALTRALREHRAGVDSTSSAENIIFEQRPDVDEDEREDEDDADMSDDEPAPAPVPVSAPKTETKPTKAAVKPTEEATAAAATPISIGSGLKRALEVDNEGRPVIQKRQKRGGLKSKISLVADQQPASEESEDDDEWNGLSGDEKDEASEDSEDESDKGSEDNSSEDSEEDESESEEESSEDEVMDEEQKSNRSSSFKAWAHQQINEAQGYQPVDAASSALDIPKPENFVPRAPEQDPLPMELQVAENTSRKVFSVGVVRTPEIQEARMKLPVVSEEQRLMEAIHNHD…
Tatro_009625	0.801466	5.50978	8.24129	0.0040948	CDS	contig_6	1431646	1434220	+		hypothetical protein		PF01535;PF13812	IPR002885	ENOG41	NA							MSAAPMVRAALLKCRCLRISSSSMTLLRPTFQFAARTSLRQLSSAAQAVSLNDVRPFESDNASQRPQYLTSYLNPQETIDISANSAAVSDVTNSRAVSDMPHSKHRKNRLVGKEIQQDRSASNKSRLPKRNPKPESHDAPEKPYFVGKRRYMITNNRINRFSRSNARNTEQLSPVDEKSRMAYRELQNLRGMHSQWGYIRHQYPTSELQSARKAFTFWKTKFWKVSRPDKPEVPKVPWPWRDNAKWLFGLSDARSMQQAWKSLDIESRRKQWPVLMLSTLDLCPEKAHAVLEATLDPLPPGYAINDVLLFIAQRLRISSIRNVRERTVKAEEMVEIVAKVLEDAPAGHVPLGQRTAGLLASKLPSDQASELYNMLQRANVKLHPNTQLQFAGKLAEEMA…
Tatro_000046	0.804333	5.77858	13.3539	0.000257885	CDS	contig_1	137281	139735	-		hypothetical protein	EOG09261ZPW	PF01207	IPR000571;IPR001269;IPR013785;IPR018517		NA	GO:0003824;GO:0017150;GO:0050660;GO:0046872;GO:0055114;GO:0008033						MATESDTPIAGNQPDVEPHPEERAAKRIKIDDAAPAQEESGQNLSDANQNGNHVETSDKSQSQPVSEAPKRPEENGEPDDRVKGLAPIKKEYLIDMSGKQDERSTAVDDDAAEGRGSDPRDQSRRDGEDSRSQGKKGKKKAKGQNIDRSFGRFDDAIPLCNSRAYAREFSPKECPYGEKCRMCHDLRKYLSEGRREDVEALGGKCPAFEAHGFCSSGWKCRFVKSHMEEIEHEDGRKELVLKDNRPPKEESKKESNEEAQADEPASKDSSEDKEAASNGREKGEDELRPGIYNVVTMGQKIQLNRKRIDFTKTDQYITWLNHESNISQDFHHRRKDQPELGLEDLRARYVDPPFKPSEKRRLYFGAETPTLAPLTTQGNLPFRRLCVELGCQATYSEMA…
Tatro_001022	0.806386	8.5607	8.52275	0.00350735	CDS	contig_1	3089380	3091064	+		hypothetical protein		PF00464	IPR001085;IPR015421;IPR015422;IPR015424;IPR019798		NA	GO:0003824;GO:0016740;GO:0004372;GO:0030170;GO:0006563;GO:0006544						MSTYALSTSHKEMLEKSLLESDPEVASIMKDEVQRQRESIVLIASENITSRAVFDALGSPMSNKYSEGYPGARYYGGNQHIDQIELLCQRRALDAFHLDHEKWGVNVQCLSGSPANLQVYQAIMPPHGRLMGLDLPHGGHLSHGYQTPQRKISAVSTYFETMPYRVNLDTGIIDYDQLQQNAILYRPKVLVAGTSAYCRLIDYERMRKIADSVGAYLVVDMAHISGLIAAETIPSPFLWADIVTTTTHKSLRGPRGAMIFFRKGVRSVDAKTGKETLYNLEDPINFSVFPGHQGGPHNHTITALAVALKQAQTPEFKAYQEKVVSNAKTLEVKFKELGHKLVADGTDSHMVLLDLRQFNLDGARVEAVLEQINIACNKNAIPGDKSALTPCGIRIGTPA…
Tatro_005054	0.807488	5.519	8.77051	0.0030614	CDS	contig_3	756254	756915	+		hypothetical protein	EOG092659DX	PF01491	IPR002908;IPR017789;IPR020895		NA	GO:0005739;GO:0004322;GO:0008199;GO:0055114;GO:0016226	SignalP(1-37)					MASSSISRQAPRLLGRAMRNPRMAASSFRALPSICRAATPSVSSQRRQFSAQVMLHKGIMPDTSNPDKAPTGNQITFVAAELSDEEYHDLSNEYLNDLLEKFETLQDNGSPIDVEYSSGVMTITVANKGTYVINKQPPNKQIWLSSPLSGPKRYDFCVASEGQGDKEGTGLGTWIYSRDGSSLDDLIHKEIEVDL
Tatro_009079	0.807625	6.62661	11.4537	0.000713506	CDS	contig_5	2916775	2917924	+		hypothetical protein	EOG09263CGP	PF00636	IPR000999;IPR014720		NA	GO:0003723;GO:0004525;GO:0006396						MKRIRPSRWSGQLLQARCGAGIAATRQPLFLAVRCQSTSPAATANDSPDLDSQRPPLPAPSFDRAAQSAKLAALHARLSLPRKIPLQTLARALVTPSADANPNFNNSNLAYLGSTIINYHVYEYLVCKWPRLPMAILYEALRAYAGDASLQQIARRWGVESAAAPGEEVDPGLLQWKAGDEQMVNTRWGYIRAEAAKGQAWRRGLSSRVVLDDDFGDQVSSSEPEKLEYSGLQSEAFGSVVRAVIGAIYTHCGREEVKSFVKSHILSRELDPSKLFEFKLPTRELAMLCAREGFEAPVARLESETGRLSRTPVYVVGIYSGKEKLGEGAGPSLDVARRKASMESLKAWYLYSPGNKVRVPSDMMEEGARPWTAPHIDIGEII
Tatro_000787	0.810348	7.05415	13.0967	0.000295812	CDS	contig_1	2358815	2360339	-		hypothetical protein	EOG09263J7D	PF00318	IPR001865;IPR005706;IPR018130;IPR023591		NA	GO:0005840;GO:0005622;GO:0015935;GO:0003735;GO:0006412						MNVQSAAVRHGRRALASPLPRTVLRQISTEVKTATASSSTSNGPTQAWPTPQAAAATPKMVSSSKKKQKIVEEVIMTLGANSSQQHHGTAWTKAHQRGKQNLTPSQQYAEFQRIQKNTRSLGSKLEKRYIPTEIISNPPQPEDVTLELLMASQTHMGHNTSLWNPANSRYIYGVRQGVHVISLETTAAHLRRAARVVEEVAYRGGIILFVGTRKGQMEIVTRASELAGAYHLFTKWTPGAITNRDVILKTQGMKVVDHMDKELDGFDMFKGTARPLLPDLVVCLNPLENYTLLYECGLKNIPTIGVIDTNTDPSWVTYTIPANDDSLRAMALVAGVLGRAGEAGQKRRIEDSKKGDISWSTSPELSRHMRKEVQAAVLKRKEVMGRMQANIQGFTDEEL…
Tatro_005535	0.811414	7.11292	13.6853	0.000216136	CDS	contig_3	2240370	2240919	+		hypothetical protein	EOG09265HPJ	PF00542;PF16320	IPR000206;IPR008932;IPR013823;IPR014719		NA	GO:0005840;GO:0005622;GO:0003735;GO:0006412						MLRASCTTRRYNSTEAAANPKIADIVDQISKLTLLETADLVSSLKSTLNIPDMPIGGFAAAPAAAAPAAVEEAEEAPAAPAEKTLFTLKLQSFDAAAKAKVIKEIKGLLGLSLVDSKKFVESAPKMMKENVPKEEAEKIIATLKELGAVVGME
Tatro_000600	0.811787	10.0624	10.2359	0.00137733	CDS	contig_1	1812922	1813942	-	RPL23A	60S ribosomal protein L23A	EOG09265CQO	PF00238	IPR000218;IPR019972;IPR023571		NA	GO:0005840;GO:0003735;GO:0006412						MAKQSRGAPGGKLKMTLGLPVGAVMNCADNSGARNLYIISVKGIGARLNRLPAGGVGDMVMATVKKGKPELRKKVHPAVIVRQAKPWKRFDGVFLYFEDNAGVIVNPKGEMKGSAITGPVGKEAAELWPRIASNSGVVM
Tatro_005076	0.812079	5.10866	10.7529	0.00104114	CDS	contig_3	837872	844200	+		hypothetical protein		PF00072;PF00512;PF02518;PF08447;PF08448	IPR000014;IPR000700;IPR001610;IPR001789;IPR003594;IPR003661;IPR004358;IPR005467;IPR011006;IPR013655	ENOG41	NA	GO:0016772;GO:0000155;GO:0005515;GO:0016310;GO:0007165;GO:0000160						MPRQSYSAEKRALFSPSLSTPASSTSTATATATATETATATEAEAPSPTSTTSWTQQLELPTTSFAHWTVDTPDPTAARNGQVTASTTQDRDAHARAQSAMAGRRSSYPFSSLNPPEDSVSSTSSRPFFPRRTTDVNGRGAGDDRQDRVDVDADIDIHAVDDSHNAASSAAFVSSVINGSAEDELPAAGGPKKQLVEYREKLIRDLEHRDVSAQELHLGLPDKARVAPILEDAVLNSPYPTSVFTSTSTESGNTIRGGTTPAPVASTPSYPFPRMTLPPESFGHSSLPQSSAPHAGSSRFSQTLAFEQRGVLDRVLSETSTPASTLTFQPGGTPQPETFEIFDFPTPNLYDLSLMLSAEPGLEAWWSTVVQVMREVYKAERVTLAVPADTTDIENVPWG…
Tatro_008043	0.814392	6.98455	10.3651	0.00128417	CDS	contig_4	4087902	4088797	+		hypothetical protein		PF03807;PF14748	IPR000304;IPR008927;IPR016040;IPR028939;IPR029036		NA	GO:0004735;GO:0006561;GO:0055114						MASLQNSKLAFIGGGNMASAIIGGLASQGINKQNIIVSEPWDVNRDKIAATGVRTTTSNVEAGQDADLIIIAVKPQIAKTVCQELGGSWSHRTTLPIVVSIAAGITLDSLREWLKTSEGKTAPVVRVMPNTPALVGEGASGAYASEDVKENEKQLVDALLGSVSKATEWVEKEELLDVVTGLSGSGPAYFFAMVEHLIASATALGLPKEQATRLAKQTCLGAGQMLVSSSEEPAQLRKNVTSPNGTTYAALQSFESSGFAEIVNKAVKAATDRSAELGKS
Tatro_003723	0.814839	6.84578	8.76916	0.00306367	CDS	contig_2	3182752	3185143	-		hypothetical protein		PF00258;PF04055;PF08608	IPR007197;IPR008254;IPR013785;IPR013917;IPR029039		NA	GO:0003824;GO:0051536;GO:0010181		1 (o20-38i)				MDAGNRLQLGTSVSDLVEVWHAHRTSIILCALVLLIGLRTLLHKAEEREPLAVLPKIYNQEKSETNEKTAHEAQPVAVAEKKSAGPRRIKGGVTRKPSQEKKATAVDYTDRPTKVLVFFSSITTKTEKIAHEYIKTLETFVDQRAGETQGKFLKPELLDLTEIDFEDYFVSPPKSTENAAYVYLFILPSYNIDSINDTFLQHLQETHHDFRIDTAPLSPLIGYSVFGFGDKEGWPNEDEGFCFQAKELDKWMSKLTGRKRAYPVGMGDMKSDHTERFTEWTTGVQDVIFQAVQTGFLGEGVPGSGDAVESDEEDAEADDGEVVFDDEESGDGKSSDDSRPLDDVEDLGKMIRPNKDGNGTIRKAPLAVDFTTYPSAGKKKAQAPIIKEMVAKNSPTYTA…
Tatro_004622	0.815468	6.03715	9.93238	0.00162397	CDS	contig_2	6020262	6022194	-		hypothetical protein	EOG09261D4D	PF00731;PF02222;PF07478;PF17769	IPR000031;IPR003135;IPR005875;IPR011054;IPR011761;IPR013815;IPR013816;IPR016185;IPR016301		NA	GO:0004638;GO:0005524;GO:0003824;GO:0046872;GO:0006189						MSPKPVIGLLGGGQLGRMLCQAAAPLDVEIAILDAENAPAKQINDNSRNINGSYKDAAKIKELASHCSVLSVETEHVDTTVLEEIATTTKVSVCPSWKTLRLIQDKYEQKAYLASKGIPVAESVAIEGGDAMYASLKAVSAKFGYPWMLKARKDSYDGRGNLKISNEADLERAVAEFGKFSCYAEKFCPFQCELSVLVIRTEDDDGRTKQLLPYPAVETVHEDNICSRVYLPPRATPAAVCERAQQVASSVVDKLWGRGIFAVELFVTQDNEILVNEIAPRPHNSGHLFIEAVPYMSQYKAQLTSILDETLPPKIEPHVSSSIMINILGGANPDSHLPLVEKAKSMYGNKMSVYVHLYGKESKPSRKIGHITVTGVVASIAELEEFAKPLVDMASIVRQ…
Tatro_003273	0.816394	6.69176	13.7186	0.000212343	CDS	contig_2	1770139	1772246	-		hypothetical protein		PF00999	IPR006153	ENOG41	NA	GO:0016021;GO:0015299;GO:0006812;GO:0055085		11 (o15-36i41-60o86-109i121-144o198-217i229-250o270-303i324- 341o347-365i386-405o434-453i)				MADNIWAVPLALSNFNIVVAVLGGFISLFGLVSYLLKENYYLSEALISLLIGVAFGPHGANFIRPDSYAGCSTSAISDADCIDSRLGIITLNFSRLVLGVQLVIAGVQLPSKYLWRERKSLMLLLGPGMTLMWLTTSFLVWALAGMPNFLHALAVGACVTPTDPVLSAVIVKGKFADNNIPKELQNLIVAESGANDGLGYPFLFFALYLIKFVGSGATSGGAGDAMGLWFAYTWAYTIILSVIYGAVVGWVGKELLRWAMKRNYVDRESFLVSAISLALFVLGTCGLIGTDDVLACFVAGNAFTWDDWFRLETLDDSLQPTVDMLLNVSIFLWYGAYLPWTEFRHNTLIPIYKLVPLGILVLLVRRLPWIFGLHRWVHQITGTHQALFVGFFGPIGVSA…
Tatro_003843	0.817219	6.57605	10.1622	0.00143352	CDS	contig_2	3548437	3551706	-		hypothetical protein	EOG09260SJV	PF00400;PF04192	IPR001680;IPR007319;IPR015943;IPR017986;IPR019775		NA	GO:0032040;GO:0005515;GO:0006364						MPHSDPDGPLAKRQKVSTLANASETPSNSSRIFAPFRTVGLISPSNIPFTSVPLGKTTFQITTSVGRSLQTYDLLRGLNLVFVTRPQTLADITATLAWGKKVFAAWGGSQDGEPQGLWVFQRGRKIAEVALPSDLAEPIQQITIFGTWFIACAKTRIEVFKTATLEHYTTIHTMAASKGGHEITGGVVTMPTYLNKIFVGRKDGWVEIWNISTGKLIYTLLPPSPDSGAVTCLEPTPALSMLAIAYSNGSLVITNVLTDKRVLQVEAGHADAPVTSISFRTDGLGAGHDGRKDGVMATATPASGDITFWDLNRGGRVMGVLRSAHNPPSGEGGAVLGGISKVEFLSGQAVIVSSGRDNSLKTWIFDETPFSPIPRILHSRSGHSGPVNCLQFLPSDFDG…
Tatro_000059	0.818935	4.25177	8.56857	0.00342016	CDS	contig_1	187047	190506	-		hypothetical protein		PF00400	IPR001680;IPR011044;IPR015943;IPR017986;IPR019775	ENOG41	NA	GO:0005515						MTASQIRLKRDLSQDPVTALALHRAPSGKLFVFAGQDSDLFVYEAKNARHKGRFVSRVSVFVDQPIHGISVRHGQVLAWGFCHVAILSVESLIREDDGGNSVNNSRAAPAIARATAPDWIYHGAFSEADPSVAVLATAHNEVIPLTYSHHTGKIALGAVIAPSRPMLYSAHLSWMSDDTVLVAGGTVFGHVVVWKCYLLKGGKWSTETLFNFEGHEGSIFGMDICTITLSDGSTIQMVASCSDDRTIRIWDITETESKNASKAPQPSRVINTGFGGNDIERGNSISDSDKEGTPIAAVMGHASRIWGVKFGPECGENALSVYSFGEDATTQRWRLDISRDASAGEYNPSSSRLVTGKMSHSKTSSLHNGKHLWSRAMLVEDKAVLIATGGTDSQICLIE…
Tatro_000821	0.82185	7.64996	10.7124	0.0010642	CDS	contig_1	2453552	2454302	-		hypothetical protein		PF00156	IPR000836;IPR029057		NA	GO:0009116					antiSMASH:Cluster_1.1	MVEKLYVTYNDVHKLCQQAAPKILEDFKPQLMIAIGGGGYVPARILRSFLKQPGSPNIPIQAIGLSLYESLGSSEVEEIGTKVTRTQWLDLSALGEMGNLVGKRVLIVDEVDDTRTTLEYAVKELEKDVEEARQKIGPDAPKAEFSIFVLHNKDKPKKGQLPDEMVNSRYIAAVTCGDAWINYPWEAIDIDEHDGHAQKA
Tatro_001229	0.822494	5.35981	8.96655	0.00274967	CDS	contig_1	3738368	3740274	-		hypothetical protein		PF00398	IPR001737;IPR023165;IPR029063		NA		SignalP(1-33)					MSFCFRHGRTSLARPMRQPAAAFARAVATKAKATEMLKATSKVAEQLEATGIWKRKGGRKVNGAQKAIEPHRVNIVSEKLCDDIIKYLGSSLERHRGCDLIDLNPGAGVWSRKLHGFLEPRNHIMMDLDAELYSPFVKDLTSKENVQLIPKSGLVWKDLFEMVETKLSHQQALSAGAEPTRNDTLLVTANLSTFPKKSFLGFDSMSTMVMYQFMSSIKSSSLFQKYGLVRMLLWVNDEEKRRLIPKSLNRRKRGSFEAELACEWIHEVAGQELEAESRHTLRDEWINKESALNTLGRMQAQGLTVPRGRGVKTYKDSMRSKRLMGKKLAGVNMPDISRPFKKELEDLEHEYVEESVQASDRLRFLRSREKYEVNHYKSFLELLQGWERISAMKDDGTGA…
[truncated: 201 more rows]

## Sheet: 2
Differentially expressed genes in the comparison WT - Rhizoctonia solani AG2 against WT control growing alone at the DC stage
[truncated: 757 more rows]

## Sheet: 3
Differentially expressed genes in the comparison WT - Rhizoctonia solani AG2 against WT control growing alone at the AC stage
[truncated: 711 more rows]

[truncated: 24 more sheets: 4, 5, 6, 7, 8, 9, 10, 11, 12, 13, 14, 15, 16, 17, 18, 19, 20, 21, 22, 23 …]
